# Supplementary material for: Interoperable slide microscopy viewer and annotation tool for imaging data science and computational pathology
Source: Nat Commun. 2023 Mar 22;14:1572. doi: 10.1038/s41467-023-37224-2 (PMC10033920; doi:10.1038/s41467-023-37224-2)
Supplement: Supplementary file 5 — Supplementary software [file 41467_2023_37224_MOESM5_ESM.zip]

Archive with 127 entries (104 files):
- slim/
- slim/.dockerignore
- slim/.env
- slim/.firebaserc
- slim/.github/
- slim/.github/workflows/
- slim/.github/workflows/deploy_firebase_hosting.yml
- slim/.github/workflows/deploy_gh_pages.yml
- slim/.github/workflows/run_container_tests.yml
- slim/.github/workflows/run_unit_tests.yml
- slim/.gitignore
- slim/.npmignore
- slim/CONTRIBUTING.md
- slim/Dockerfile
- slim/LICENSE
- slim/README.md
- slim/babel.config.js
- slim/craco.config.js
- slim/docker-compose.env
- slim/docker-compose.yml
- slim/docs/
- slim/docs/screenshots/
- slim/docs/screenshots/IDC_CPTAC_C3L-00965-26.png
- slim/docs/screenshots/IDC_CPTAC_C3N-01016-22_annotation.png
- slim/docs/screenshots/IDC_CPTAC_C3N-01016-22_parametric_map.png
- slim/docs/screenshots/IDC_CPTAC_C3N-01016-22_segmentation.png
- slim/docs/screenshots/IDC_HTAN_HTA9_1_32.png
- slim/docs/screenshots/IDC_TCGA_TCGA-05-4244-01Z-00-DX1_bulk_annotations.png
- slim/docs/screenshots/IDC_TCGA_TCGA-05-4244-01Z-00-DX1_segmentation.png
- slim/docs/screenshots/NEMA_3DHISTECH_DAPI-FITC-Rhodamine.png
- slim/docs/screenshots/NEMA_3DHISTECH_HE.png
- slim/docs/screenshots/NEMA_Roche_TriChrome.png
- slim/docs/screenshots/NEMA_SamanTree_Histolog.png
- slim/etc/
- slim/etc/nginx/
- slim/etc/nginx/conf.d/
- slim/etc/nginx/conf.d/local.conf
- slim/etc/nginx/nginx.conf
- slim/etc/openldap/
- slim/etc/openldap/data/
- slim/etc/openldap/data/modify-dcmRemapRetrieveURL.ldif
- slim/etc/openldap/data/modify-dcmWebServicePath.ldif
- slim/firebase.json
- slim/package.json
- slim/public/
- slim/public/404.html
- slim/public/config/
- slim/public/config/demo.js
- slim/public/config/local.js
- slim/public/config/preview.js
- slim/public/favicon.ico
- slim/public/index.html
- slim/public/logo.svg
- slim/public/logo192.png
- slim/public/logo512.png
- slim/public/manifest.json
- slim/public/robots.txt
- slim/src/
- slim/src/App.dark.less
- slim/src/App.light.less
- slim/src/App.tsx
- slim/src/AppConfig.d.ts
- slim/src/AppDark.tsx
- slim/src/AppLight.tsx
- slim/src/DicomWebManager.ts
- slim/src/__mocks__/
- slim/src/__mocks__/emscriptenMock.js
- slim/src/__mocks__/styleMock.js
- slim/src/__mocks__/wasmMock.js
- slim/src/auth/
- slim/src/auth/OidcManager.tsx
- slim/src/auth/index.d.ts
- slim/src/components/
- slim/src/components/AnnotationGroupItem.tsx
- slim/src/components/AnnotationGroupList.tsx
- slim/src/components/AnnotationItem.tsx
- slim/src/components/AnnotationList.tsx
- slim/src/components/Button.tsx
- slim/src/components/CaseViewer.tsx
- slim/src/components/ClinicalTrial.tsx
- slim/src/components/Description.tsx
- slim/src/components/Equipment.tsx
- slim/src/components/Footer.tsx
- slim/src/components/Header.tsx
- slim/src/components/InfoPage.tsx
- slim/src/components/Item.tsx
- slim/src/components/MappingItem.tsx
- slim/src/components/MappingList.tsx
- slim/src/components/OpticalPathItem.tsx
- slim/src/components/OpticalPathList.tsx
- slim/src/components/Patient.tsx
- slim/src/components/Report.tsx
- slim/src/components/SegmentItem.tsx
- slim/src/components/SegmentList.tsx
- slim/src/components/SlideItem.tsx
- slim/src/components/SlideList.tsx
- slim/src/components/SlideViewer.tsx
- slim/src/components/SpecimenItem.tsx
- slim/src/components/SpecimenList.tsx
- slim/src/components/Study.tsx
- slim/src/components/Worklist.tsx
- slim/src/components/__tests__/
- slim/src/components/__tests__/Worklist.test.tsx
- slim/src/data/
- slim/src/data/slides.tsx
- slim/src/data/specimens.tsx
- slim/src/data/uids.tsx
- slim/src/index.css
- slim/src/index.tsx
- slim/src/react-app-env.d.ts
- slim/src/setupTests.tsx
- slim/src/utils/
- slim/src/utils/router.tsx
- slim/src/utils/sr.tsx
- slim/src/utils/url.tsx
- slim/src/utils/values.ts
- slim/src/utils/xhrRetryHook.ts
- slim/tsconfig.json
- slim/types/
- slim/types/dcmjs/
- slim/types/dcmjs/index.d.ts
- slim/types/dicom-microscopy-viewer/
- slim/types/dicom-microscopy-viewer/index.d.ts
- slim/types/dicomweb-client/
- slim/types/dicomweb-client/index.d.ts
- slim/types/react-table-config.d.ts
- slim/yarn.lock
