# Supplementary material for: Interoperable slide microscopy viewer and annotation tool for imaging data science and computational pathology
Source: Nat Commun. 2023 Mar 22;14:1572. doi: 10.1038/s41467-023-37224-2 (PMC10033920; doi:10.1038/s41467-023-37224-2)
Supplement: Supplementary file 5 — Supplementary software [file 41467_2023_37224_MOESM5_ESM.zip › slim/.github/workflows/deploy_firebase_hosting.yml]

name: Deploy to Firebase Hosting
on:
  pull_request:
    branches: [ master ]
  push:
    branches: [ master ]
jobs:
  deploy-firebase:
    if: '${{ github.event.pull_request.head.repo.full_name == github.repository }}'
    runs-on: ubuntu-latest
    steps:
      - uses: actions/checkout@v2
      - run: sudo npm i -g yarn
      - name: Install dependencies
        run: yarn install
      - name: Build
        run: REACT_APP_CONFIG=preview PUBLIC_URL=/ yarn build
      - name: Deploy
        uses: FirebaseExtended/action-hosting-deploy@v0
        with:
          repoToken: '${{ secrets.GITHUB_TOKEN }}'
          firebaseServiceAccount: '${{ secrets.FIREBASE_SERVICE_ACCOUNT_SLIM }}'
          projectId: idc-external-006
