# Supplementary material for: Interoperable slide microscopy viewer and annotation tool for imaging data science and computational pathology
Source: Nat Commun. 2023 Mar 22;14:1572. doi: 10.1038/s41467-023-37224-2 (PMC10033920; doi:10.1038/s41467-023-37224-2)
Supplement: Supplementary file 5 — Supplementary software [file 41467_2023_37224_MOESM5_ESM.zip › slim/.github/workflows/deploy_gh_pages.yml]

name: Deploy to gh-pages

on:
  push:
    branches:
      - master

jobs:
  deploy-gh-pages:
    name: Deploying to gh-pages
    runs-on: ubuntu-latest
    steps:
      - uses: actions/checkout@v2
      - run: sudo npm install -g yarn
      - name: Install dependencies
        run: yarn install --frozen-lockfile
      - name: Build and deploy with gh-pages
        run: |
          git remote set-url origin https://git:${GITHUB_TOKEN}@github.com/${GITHUB_REPOSITORY}.git
          yarn deploy -- -u "github-actions-bot <support+actions@github.com>"
        env:
          GITHUB_TOKEN: ${{ secrets.GITHUB_TOKEN }}
