# Supplementary material for: Interoperable slide microscopy viewer and annotation tool for imaging data science and computational pathology
Source: Nat Commun. 2023 Mar 22;14:1572. doi: 10.1038/s41467-023-37224-2 (PMC10033920; doi:10.1038/s41467-023-37224-2)
Supplement: Supplementary file 5 — Supplementary software [file 41467_2023_37224_MOESM5_ESM.zip › slim/.github/workflows/run_container_tests.yml]

name: container tests

on:
  push:
    branches: [ master ]
  pull_request:
    branches: [ master ]

jobs:
  build-and-test-containers:

    runs-on: ubuntu-latest

    steps:
      - uses: actions/checkout@v2
      - name: Build and run containers using docker compose
        run: docker-compose up -d
      - name: Test web page
        run: |
          curl -sI http://localhost:8008/ | grep -o '200 OK'
          curl -s http://localhost:8008/ | grep -o '<title>Slim</title>'
      - name: Test DICOMweb service
        run: |
          sleep 20
          curl -sI http://localhost:8008/dcm4chee-arc/aets/DCM4CHEE/rs/studies | grep -o '204 No Content'
