# Supplementary material for: Interoperable slide microscopy viewer and annotation tool for imaging data science and computational pathology
Source: Nat Commun. 2023 Mar 22;14:1572. doi: 10.1038/s41467-023-37224-2 (PMC10033920; doi:10.1038/s41467-023-37224-2)
Supplement: Supplementary file 5 — Supplementary software [file 41467_2023_37224_MOESM5_ESM.zip › slim/.github/workflows/run_unit_tests.yml]

name: unit tests

on:
  push:
    branches: [ master ]
  pull_request:
    branches: [ master ]

jobs:
  build-and-test:
    name: Build and run tests
    runs-on: ubuntu-latest
    strategy:
      matrix:
        node-version: ["14.x", "16.x"]
    steps:
      - uses: actions/checkout@v2
      - name: Set up Node ${{ matrix.node-version }}
        uses: actions/setup-node@v2
        with:
          node-version: ${{ matrix.node-version }}
      - name: Install dependencies
        run: yarn install
      - name: Build with craco
        run: yarn build
      - name: Lint with standard
        run: yarn lint
      - name: Test with jest
        run: yarn test
