# Supplementary material for: Interoperable slide microscopy viewer and annotation tool for imaging data science and computational pathology
Source: Nat Commun. 2023 Mar 22;14:1572. doi: 10.1038/s41467-023-37224-2 (PMC10033920; doi:10.1038/s41467-023-37224-2)
Supplement: Supplementary file 5 — Supplementary software [file 41467_2023_37224_MOESM5_ESM.zip › slim/craco.config.js]

const CracoLessPlugin = require('craco-less')
const CopyWebpackPlugin = require('copy-webpack-plugin')

module.exports = {
  plugins: [
    {
      plugin: CracoLessPlugin,
      options: {
        lessLoaderOptions: {
          lessOptions: {
            modifyVars: {
              '@layout-header-background': '#007ea3',
              '@primary-color': '#007ea3',
              '@processing-color': '#8cb8c6',
              '@success-color': '#3f9c35',
              '@warning-color': '#eeaf30',
              '@error-color': '#96172e',
              '@font-size-base': '14px'
            },
            javascriptEnabled: true
          }
        }
      }
    }
  ],
  webpack: {
    configure: (config, { env, paths }) => {
      config.resolve = {
        fallback: {
          fs: false,
          path: false
        },
        extensions: ['.tsx', '.ts', '.js', '.wasm', '.json'],
        /* We use this alias and the CopyPlugin below to support using the
         * dynamic-import version of Dicom Microscopy Viewer, but only when
         * building a PWA. When we build a package, we must use the bundled
         * version of Dicom Microscopy Viewer so we can produce a single file
         * for the viewer.
        */
        alias: {
          'dicom-microscopy-viewer':
            'dicom-microscopy-viewer/dist/dynamic-import/dicomMicroscopyViewer.min.js'
        }
      }
      config.plugins.push(
        // TO DO: remove hard coded path
        new CopyWebpackPlugin({
          patterns: [
            {
              from: './node_modules/dicom-microscopy-viewer/dist/dynamic-import',
              to: './static/js'
            }
          ]
        })
      )
      config.target = 'web'
      config.experiments = {
        asyncWebAssembly: true
      }
      return config
    }
  },
  jest: {
    configure: (config, { env, paths }) => {
      config.transform = {
        '^.+wasm.*\\.js$': '<rootDir>/src/__mocks__/emscriptenMock.js',
        '\\.(wasm)$': '<rootDir>/src/__mocks__/wasmMock.js',
        '\\.(css|less|sass|scss)$': '<rootDir>/src/__mocks__/styleMock.js',
        '^.+\\.[t|j]sx?$': 'babel-jest'
      }
      config.transformIgnorePatterns = [
        'node_modules/(?!(ol|dicom-microscopy-viewer|dicomweb-client|@cornerstonejs|dicomicc)/)'
      ]
      return config
    }
  }
}
