# Supplementary material for: Interoperable slide microscopy viewer and annotation tool for imaging data science and computational pathology
Source: Nat Commun. 2023 Mar 22;14:1572. doi: 10.1038/s41467-023-37224-2 (PMC10033920; doi:10.1038/s41467-023-37224-2)
Supplement: Supplementary file 5 — Supplementary software [file 41467_2023_37224_MOESM5_ESM.zip › slim/docker-compose.yml]

version: '3.7'

volumes:
  db_data: {}
  arc_data: {}
  ldap_data: {}
  ldap_config: {}

services:
  app:
    build:
      context: .
      dockerfile: Dockerfile
      target: app
    ports:
      - "8008:8008"
    user: nginx
    depends_on:
      - arc

  ldap:
    image: dcm4che/slapd-dcm4chee:2.6.0-26.0
    logging:
      driver: json-file
      options:
        max-size: "10m"
    expose:
      - 389
    env_file: docker-compose.env
    volumes:
      - ldap_data:/var/lib/openldap/openldap-data
      - ldap_config:/etc/openldap/slapd.d
      - ./etc/openldap/data/modify-dcmRemapRetrieveURL.ldif:/etc/openldap/data/modify-dcmRemapRetrieveURL.ldif:ro
      - ./etc/openldap/data/modify-dcmWebServicePath.ldif:/etc/openldap/data/modify-dcmWebServicePath.ldif:ro

  db:
    image: dcm4che/postgres-dcm4chee:14.2-26
    logging:
      driver: json-file
      options:
        max-size: "10m"
    expose:
      - 5432
    env_file: docker-compose.env
    volumes:
      - db_data:/var/lib/postgresql/data

  arc:
    image: dcm4che/dcm4chee-arc-psql:5.26.0
    logging:
      driver: json-file
      options:
        max-size: "10m"
    expose:
      - 8080
      - 8443
      - 9990
      - 9993
      - 11112
      - 2762
      - 2575
      - 12575
    env_file: docker-compose.env
    environment:
      WILDFLY_CHOWN: /opt/wildfly/standalone /storage
      WILDFLY_WAIT_FOR: ldap:389 db:5432
      HTTP_PROXY_ADDRESS_FORWARDING: 'true'
      ARCHIVE_HOST: localhost
    depends_on:
      - ldap
      - db
    volumes:
      - arc_data:/storage
