# Supplementary material for: Interoperable slide microscopy viewer and annotation tool for imaging data science and computational pathology
Source: Nat Commun. 2023 Mar 22;14:1572. doi: 10.1038/s41467-023-37224-2 (PMC10033920; doi:10.1038/s41467-023-37224-2)
Supplement: Supplementary file 5 — Supplementary software [file 41467_2023_37224_MOESM5_ESM.zip › slim/etc/nginx/conf.d/local.conf]

server {

    listen 8008;
    listen [::]:8008;

    server_name slim;

    client_max_body_size 0;

    error_page   500 502 503 504  /50x.html;
    location = /50x.html {
        root   /usr/share/nginx/html;
    }

    root /var/www/html;

    location / {
        try_files $uri $uri/ /index.html;
        add_header Access-Control-Allow-Origin *;
    }

    location ~ /dcm4chee-arc/aets/DCM4CHEE/rs/(studies|series|instances) {
        rewrite ^/dcm4chee-arc/aets/DCM4CHEE/rs/(.*) /dcm4chee-arc/aets/DCM4CHEE/rs/$1 break;
        proxy_pass http://arc:8080;
        proxy_http_version 1.1;
        proxy_request_buffering off;
        proxy_max_temp_file_size 0;
        client_max_body_size 0;
        chunked_transfer_encoding on;
        proxy_set_header  Host              arc:8080;
        proxy_set_header  Referer           $http_referer;
        proxy_set_header  X-Real-IP         $remote_addr;
        proxy_set_header  X-Forwarded-For   $proxy_add_x_forwarded_for;
        proxy_set_header  X-Forwarded-Proto $scheme;
    }

}
