# Supplementary material for: Interoperable slide microscopy viewer and annotation tool for imaging data science and computational pathology
Source: Nat Commun. 2023 Mar 22;14:1572. doi: 10.1038/s41467-023-37224-2 (PMC10033920; doi:10.1038/s41467-023-37224-2)
Supplement: Supplementary file 5 — Supplementary software [file 41467_2023_37224_MOESM5_ESM.zip › slim/firebase.json]

{
  "hosting": {
    "public": "build",
    "ignore": [
      "firebase.json",
      "**/.*",
      "**/node_modules/**"
    ],
    "rewrites": [
      {
        "source": "**",
        "destination": "/index.html"
      }
    ]
  }
}
