# Supplementary material for: Interoperable slide microscopy viewer and annotation tool for imaging data science and computational pathology
Source: Nat Commun. 2023 Mar 22;14:1572. doi: 10.1038/s41467-023-37224-2 (PMC10033920; doi:10.1038/s41467-023-37224-2)
Supplement: Supplementary file 5 — Supplementary software [file 41467_2023_37224_MOESM5_ESM.zip › slim/package.json]

{
  "name": "slim",
  "version": "0.12.0",
  "homepage": "https://github.com/imagingdatacommons/slim",
  "private": true,
  "scripts": {
    "start": "rm -rf ./node_modules/.cache/default-development && craco start",
    "build": "craco build",
    "lint": "ts-standard --env jest 'src/**/*.{tsx,ts}'",
    "fmt": "ts-standard --env jest 'src/**/*.{tsx,ts}' --fix",
    "test": "ts-standard --env jest 'src/**/*.{tsx,ts}' && craco test --setupFiles ./src/setupTests.tsx --watchAll=false",
    "predeploy": "REACT_APP_CONFIG=demo PUBLIC_URL='https://imagingdatacommons.github.io/slim/' craco build",
    "deploy": "gh-pages -d build",
    "clean": "rm -rf ./build ./node_modules"
  },
  "eslintConfig": {
    "extends": "react-app"
  },
  "browserslist": {
    "production": [
      ">0.2%",
      "not dead",
      "not op_mini all"
    ],
    "development": [
      "last 1 chrome version",
      "last 1 firefox version",
      "last 1 safari version"
    ]
  },
  "devDependencies": {
    "@babel/preset-env": "^7.15.0",
    "@babel/preset-react": "^7.17.12",
    "@babel/preset-typescript": "^7.17.12",
    "@craco/craco": "^6.4.0",
    "@testing-library/jest-dom": "^5.16.4",
    "@testing-library/react": "^11.2.2",
    "@testing-library/user-event": "^7.1.2",
    "@types/jest": "^28.1.3",
    "@types/node": "^14.14.9",
    "@types/react": "^18.0.14",
    "@types/react-dom": "^18.0.5",
    "@types/react-router-dom": "^5.3.3",
    "@types/retry": "^0.12.1",
    "@types/uuid": "^8.3.0",
    "antd": "^4.22.8",
    "classnames": "^2.2.6",
    "copy-webpack-plugin": "^10.2.4",
    "craco-less": "^2.0.0",
    "dcmjs": "^0.19.1",
    "detect-browser": "^5.2.1",
    "dicom-microscopy-viewer": "^0.44.0",
    "dicomweb-client": "^0.8.4",
    "gh-pages": "^3.2.3",
    "oidc-client": "^1.11.5",
    "react": "^18.2.0",
    "react-dom": "^18.2.0",
    "react-icons": "^3.11.0",
    "react-router-dom": "^6.3.0",
    "react-scripts": "5.0.0",
    "react-test-renderer": "^18.2.0",
    "retry": "^0.13.1",
    "ts-standard": "^11.0.0",
    "typescript": "^4.7.4"
  },
  "dependencies": {}
}
