# Supplementary material for: Interoperable slide microscopy viewer and annotation tool for imaging data science and computational pathology
Source: Nat Commun. 2023 Mar 22;14:1572. doi: 10.1038/s41467-023-37224-2 (PMC10033920; doi:10.1038/s41467-023-37224-2)
Supplement: Supplementary file 5 — Supplementary software [file 41467_2023_37224_MOESM5_ESM.zip › slim/public/config/demo.js]

window.config = {
  path: '/slim',
  servers: [
    {
      id: 'demo',
      url: 'https://idc-external-006.uc.r.appspot.com/dcm4chee-arc/aets/DCM4CHEE/rs',
      write: false
    }
  ],
  preload: true,
  disableAnnotationTools: false,
  annotations: [
    {
      finding: { value: '85756007', schemeDesignator: 'SCT', meaning: 'Tissue' }
    }
  ]
}
