# Supplementary material for: Interoperable slide microscopy viewer and annotation tool for imaging data science and computational pathology
Source: Nat Commun. 2023 Mar 22;14:1572. doi: 10.1038/s41467-023-37224-2 (PMC10033920; doi:10.1038/s41467-023-37224-2)
Supplement: Supplementary file 5 — Supplementary software [file 41467_2023_37224_MOESM5_ESM.zip › slim/public/config/preview.js]

window.config = {
  path: '/',
  servers: [
    {
      id: 'preview',
      url: 'https://idc-external-006.uc.r.appspot.com/dcm4chee-arc/aets/DCM4CHEE/rs',
      write: false
    }
  ],
  annotations: [
    {
      finding: { value: '85756007', schemeDesignator: 'SCT', meaning: 'Tissue' },
      style: {
        stroke: {
          color: [51, 204, 51, 1],
          width: 2
        },
        fill: {
          color: [255, 255, 255, 0.2]
        }
      }
    }
  ]
}
