# Supplementary material for: Interoperable slide microscopy viewer and annotation tool for imaging data science and computational pathology
Source: Nat Commun. 2023 Mar 22;14:1572. doi: 10.1038/s41467-023-37224-2 (PMC10033920; doi:10.1038/s41467-023-37224-2)
Supplement: Supplementary file 5 — Supplementary software [file 41467_2023_37224_MOESM5_ESM.zip › slim/public/manifest.json]

{
  "short_name": "SliM",
  "name": "Slide Microscopy Viewer",
  "icons": [
    {
      "src": "favicon.ico",
      "sizes": "64x64 32x32 24x24 16x16",
      "type": "image/x-icon"
    },
    {
      "src": "logo192.png",
      "type": "image/png",
      "sizes": "192x192"
    },
    {
      "src": "logo512.png",
      "type": "image/png",
      "sizes": "512x512"
    }
  ],
  "start_url": ".",
  "display": "standalone",
  "theme_color": "#000000",
  "background_color": "#ffffff"
}
