# Supplementary material for: Interoperable slide microscopy viewer and annotation tool for imaging data science and computational pathology
Source: Nat Commun. 2023 Mar 22;14:1572. doi: 10.1038/s41467-023-37224-2 (PMC10033920; doi:10.1038/s41467-023-37224-2)
Supplement: Supplementary file 5 — Supplementary software [file 41467_2023_37224_MOESM5_ESM.zip › slim/src/auth/index.d.ts]

export type SignInCallback = ({ user, authorization }: {
  user: User
  authorization: string
}) => void

export interface User {
  name: string
  email: string
}

export interface AuthManager {
  signIn: ({ onSignIn }: { onSignIn: SignInCallback }) => Promise<void>
  signOut: () => Promise<void>
  getAuthorization: () => Promise<string>
  getUser: () => Promise<User>
}
