# Supplementary material for: Interoperable slide microscopy viewer and annotation tool for imaging data science and computational pathology
Source: Nat Commun. 2023 Mar 22;14:1572. doi: 10.1038/s41467-023-37224-2 (PMC10033920; doi:10.1038/s41467-023-37224-2)
Supplement: Supplementary file 5 — Supplementary software [file 41467_2023_37224_MOESM5_ESM.zip › slim/src/components/Footer.tsx]

import React from 'react'
import { Layout } from 'antd'

interface FooterProps {
  app: {
    name: string
    version: string
    uid: string
    organization?: string
  }
}

/**
 * React component for the application footer.
 */
class Footer extends React.Component<FooterProps, {}> {
  render (): React.ReactNode {
    return (
      <Layout.Footer style={{ textAlign: 'right', width: '100%' }}>
        {this.props.app.organization}
      </Layout.Footer>
    )
  }
}

export default Footer
