# Supplementary material for: Interoperable slide microscopy viewer and annotation tool for imaging data science and computational pathology
Source: Nat Commun. 2023 Mar 22;14:1572. doi: 10.1038/s41467-023-37224-2 (PMC10033920; doi:10.1038/s41467-023-37224-2)
Supplement: Supplementary file 5 — Supplementary software [file 41467_2023_37224_MOESM5_ESM.zip › slim/src/components/MappingList.tsx]

import React from 'react'
import * as dmv from 'dicom-microscopy-viewer'
import { Menu } from 'antd'

import MappingItem from './MappingItem'

interface MappingListProps {
  mappings: dmv.mapping.ParameterMapping[]
  metadata: {
    [mappingUID: string]: dmv.metadata.ParametricMap[]
  }
  visibleMappingUIDs: Set<string>
  defaultMappingStyles: {
    [mappingUID: string]: { opacity: number }
  }
  onMappingVisibilityChange: ({ mappingUID, isVisible }: {
    mappingUID: string
    isVisible: boolean
  }) => void
  onMappingStyleChange: ({ mappingUID, styleOptions }: {
    mappingUID: string
    styleOptions: {
      opacity?: number
    }
  }) => void
}

/**
 * React component representing a list of Real World Value Mappings.
 */
class MappingList extends React.Component<MappingListProps, {}> {
  render (): React.ReactNode {
    const items = this.props.mappings.map((mapping, index) => {
      const uid = mapping.uid
      return (
        <MappingItem
          key={mapping.uid}
          mapping={mapping}
          metadata={this.props.metadata[uid]}
          isVisible={this.props.visibleMappingUIDs.has(uid)}
          defaultStyle={this.props.defaultMappingStyles[uid]}
          onVisibilityChange={this.props.onMappingVisibilityChange}
          onStyleChange={this.props.onMappingStyleChange}
        />
      )
    })

    return (
      <Menu selectable={false}>
        {items}
      </Menu>
    )
  }
}

export default MappingList
