# Supplementary material for: Interoperable slide microscopy viewer and annotation tool for imaging data science and computational pathology
Source: Nat Commun. 2023 Mar 22;14:1572. doi: 10.1038/s41467-023-37224-2 (PMC10033920; doi:10.1038/s41467-023-37224-2)
Supplement: Supplementary file 5 — Supplementary software [file 41467_2023_37224_MOESM5_ESM.zip › slim/src/components/SegmentList.tsx]

import React from 'react'
import * as dmv from 'dicom-microscopy-viewer'
import { Menu } from 'antd'

import SegmentItem from './SegmentItem'

interface SegmentListProps {
  segments: dmv.segment.Segment[]
  visibleSegmentUIDs: Set<string>
  metadata: {
    [segmentUID: string]: dmv.metadata.Segmentation[]
  }
  defaultSegmentStyles: {
    [segmentUID: string]: {
      opacity: number
    }
  }
  onSegmentVisibilityChange: ({ segmentUID, isVisible }: {
    segmentUID: string
    isVisible: boolean
  }) => void
  onSegmentStyleChange: ({ segmentUID, styleOptions }: {
    segmentUID: string
    styleOptions: {
      opacity: number
    }
  }) => void
}

/**
 * React component representing a list of Segments.
 */
class SegmentList extends React.Component<SegmentListProps, {}> {
  render (): React.ReactNode {
    const items = this.props.segments.map((segment, index) => {
      const uid = segment.uid
      return (
        <SegmentItem
          key={segment.uid}
          segment={segment}
          metadata={this.props.metadata[uid]}
          isVisible={this.props.visibleSegmentUIDs.has(uid)}
          defaultStyle={this.props.defaultSegmentStyles[uid]}
          onVisibilityChange={this.props.onSegmentVisibilityChange}
          onStyleChange={this.props.onSegmentStyleChange}
        />
      )
    })

    return (
      <Menu selectable={false}>
        {items}
      </Menu>
    )
  }
}

export default SegmentList
