# Supplementary material for: Interoperable slide microscopy viewer and annotation tool for imaging data science and computational pathology
Source: Nat Commun. 2023 Mar 22;14:1572. doi: 10.1038/s41467-023-37224-2 (PMC10033920; doi:10.1038/s41467-023-37224-2)
Supplement: Supplementary file 5 — Supplementary software [file 41467_2023_37224_MOESM5_ESM.zip › slim/src/components/Study.tsx]

import React from 'react'
import * as dmv from 'dicom-microscopy-viewer'

import Description from './Description'
import { parseDate, parseTime } from '../utils/values'

interface StudyProps {
  metadata: dmv.metadata.Study|dmv.metadata.SOPClass
}

/**
 * React component representing a DICOM Study Information Entity that displays
 * common study-level attributes of contained DICOM Slide Microscopy images.
 */
class Study extends React.Component<StudyProps> {
  render (): React.ReactNode {
    const attributes = [
      {
        name: 'Accession #',
        value: this.props.metadata.AccessionNumber
      },
      {
        name: 'ID',
        value: this.props.metadata.StudyID
      },
      {
        name: 'Date',
        value: parseDate(this.props.metadata.StudyDate)
      },
      {
        name: 'Time',
        value: parseTime(this.props.metadata.StudyTime)
      }
    ]
    return <Description attributes={attributes} />
  }
}

export default Study
