# Supplementary material for: Interoperable slide microscopy viewer and annotation tool for imaging data science and computational pathology
Source: Nat Commun. 2023 Mar 22;14:1572. doi: 10.1038/s41467-023-37224-2 (PMC10033920; doi:10.1038/s41467-023-37224-2)
Supplement: Supplementary file 5 — Supplementary software [file 41467_2023_37224_MOESM5_ESM.zip › slim/src/data/slides.tsx]

import * as dmv from 'dicom-microscopy-viewer'

enum ImageFlavors {
  VOLUME = 'VOLUME',
  LABEL = 'LABEL',
  OVERVIEW = 'OVERVIEW',
  THUMBNAIL = 'THUMBNAIL'
}

const hasImageFlavor = (
  image: dmv.metadata.VLWholeSlideMicroscopyImage,
  imageFlavor: ImageFlavors
): boolean => {
  return image.ImageType[2] === imageFlavor
}

const areSameAcquisition = (
  image: dmv.metadata.VLWholeSlideMicroscopyImage,
  refImage: dmv.metadata.VLWholeSlideMicroscopyImage
): boolean => {
  if (image.AcquisitionUID != null) {
    return image.AcquisitionUID === refImage.AcquisitionUID
  }
  return false
}

interface SlideImageCollection {
  acquisitionUID?: string
  frameOfReferenceUID: string
  containerIdentifier: string
  volumeImages: dmv.metadata.VLWholeSlideMicroscopyImage[]
  labelImages: dmv.metadata.VLWholeSlideMicroscopyImage[]
  overviewImages: dmv.metadata.VLWholeSlideMicroscopyImage[]
}

interface SlideOptions {
  images: dmv.metadata.VLWholeSlideMicroscopyImage[]
  description?: string
}

/**
 * Slide - collection of images with the same Frame of Reference UID and
 * Container Identifier.
 */
class Slide {
  readonly description: string
  readonly acquisitionUID: string | null
  readonly frameOfReferenceUID: string
  readonly containerIdentifier: string
  readonly seriesInstanceUIDs: string[]
  readonly opticalPathIdentifiers: string[]
  readonly pyramidUIDs: string[] = []
  readonly areVolumeImagesMonochrome: boolean
  readonly volumeImages: dmv.metadata.VLWholeSlideMicroscopyImage[]
  readonly labelImages: dmv.metadata.VLWholeSlideMicroscopyImage[]
  readonly overviewImages: dmv.metadata.VLWholeSlideMicroscopyImage[]

  /**
   * @param options
   * @param options.images - Metadata of images associated with the slide
   * @param options.description - Description of the slide
   */
  constructor (
    options: SlideOptions
  ) {
    if (options.images.length === 0) {
      throw new Error('Value of option "images" have been non-zero length.')
    }

    const seriesInstanceUIDs = new Set([] as string[])
    const acquisitionUIDs = new Set([] as string[])
    const opticalPathIdentifiers = new Set([] as string[])
    const containerIdentifiers = new Set([] as string[])
    const frameOfReferenceUIDs = {
      VOLUME: new Set([] as string[]),
      LABEL: new Set([] as string[]),
      OVERVIEW: new Set([] as string[])
    }
    const pyramidUIDs: {
      [key: string]: { [opticalPathIdentifier: string]: Set<string> }
    } = {
      VOLUME: {}
    }
    const volumeImages: dmv.metadata.VLWholeSlideMicroscopyImage[] = []
    const labelImages: dmv.metadata.VLWholeSlideMicroscopyImage[] = []
    const overviewImages: dmv.metadata.VLWholeSlideMicroscopyImage[] = []
    options.images.forEach((image) => {
      containerIdentifiers.add(image.ContainerIdentifier)
      seriesInstanceUIDs.add(image.SeriesInstanceUID)
      image.OpticalPathSequence.forEach(item => {
        opticalPathIdentifiers.add(item.OpticalPathIdentifier)
      })
      if (image.AcquisitionUID != null) {
        acquisitionUIDs.add(image.AcquisitionUID)
      }
      if (
        hasImageFlavor(image, ImageFlavors.VOLUME) ||
        hasImageFlavor(image, ImageFlavors.THUMBNAIL)
      ) {
        frameOfReferenceUIDs.VOLUME.add(image.FrameOfReferenceUID)
        if (image.PyramidUID != null) {
          for (const identifier in opticalPathIdentifiers) {
            pyramidUIDs.VOLUME[identifier].add(image.PyramidUID)
          }
        }
        volumeImages.push(image)
      } else if (hasImageFlavor(image, ImageFlavors.LABEL)) {
        frameOfReferenceUIDs.LABEL.add(image.FrameOfReferenceUID)
        labelImages.push(image)
      } else if (hasImageFlavor(image, ImageFlavors.OVERVIEW)) {
        frameOfReferenceUIDs.OVERVIEW.add(image.FrameOfReferenceUID)
        overviewImages.push(image)
      }
    })
    if (volumeImages.length === 0) {
      throw new Error('At least one VOLUME image must be provided for a slide.')
    } else {
      if (acquisitionUIDs.size > 1) {
        throw new Error(
          'All VOLUME images of a slide must have the same number of ' +
          'Samples per Pixel.'
        )
      }
      const samplesPerPixel = new Set([] as number[])
      volumeImages.forEach((image) => {
        samplesPerPixel.add(image.SamplesPerPixel)
      })
      if (samplesPerPixel.size > 1) {
        throw new Error(
          'All VOLUME images of a slide must have the same number of ' +
          'Samples per Pixel.'
        )
      }
      const isNotResampled = volumeImages.filter(image => {
        return image.ImageType[3] !== 'RESAMPLED'
      })
      if (isNotResampled.length > opticalPathIdentifiers.size) {
        console.warn(
          'the set of VOLUME images of a slide must contain only a single ' +
          'image that has not been resampled per optical path'
        )
      }
    }
    this.volumeImages = volumeImages
    this.labelImages = labelImages
    this.overviewImages = overviewImages

    this.seriesInstanceUIDs = [...seriesInstanceUIDs]
    this.opticalPathIdentifiers = [...opticalPathIdentifiers]

    if (containerIdentifiers.size !== 1) {
      throw new Error(
        'All images of a slide must have the same Container Identifier.'
      )
    }
    this.containerIdentifier = [...containerIdentifiers][0]

    if (frameOfReferenceUIDs.VOLUME.size !== 1) {
      throw new Error(
        'All VOLUME images of a slide must have ' +
        'the same Frame of Reference UID.'
      )
    }
    this.frameOfReferenceUID = [...frameOfReferenceUIDs.VOLUME][0]

    let requirePyramidUID = false
    if (Object.keys(pyramidUIDs.VOLUME).length > 0) {
      requirePyramidUID = true
    }
    this.opticalPathIdentifiers.forEach(identifier => {
      if (pyramidUIDs.VOLUME[identifier] != null) {
        if (pyramidUIDs.VOLUME[identifier].size > 1) {
          throw new Error(
            `All VOLUME images for optical path "${identifier}"` +
            'must be part of the same multi-resolution pyramid.'
          )
        } else if (pyramidUIDs.VOLUME[identifier].size === 1) {
          this.pyramidUIDs.push([...pyramidUIDs.VOLUME[identifier]][0])
        } else {
          throw new Error(
            `The VOLUME images for optical path "${identifier}" ` +
            'lack the Pyramid UID, while the images for other optical paths ' +
            'contain it.'
          )
        }
      } else {
        if (requirePyramidUID) {
          throw new Error(
            `The VOLUME images for optical path "${identifier}" ` +
            'lack the Pyramid UID, while the images for other optical paths ' +
            'contain it.'
          )
        }
      }
    })

    if (acquisitionUIDs.size > 1) {
      throw new Error(
        'All VOLUME images of a slide must be part of the same  ' +
        'acquisition and have the same Acquisition UID.'
      )
    } else if (acquisitionUIDs.size === 1) {
      this.acquisitionUID = [...acquisitionUIDs][0]
    } else {
      this.acquisitionUID = null
    }

    this.areVolumeImagesMonochrome = (
      this.volumeImages[0].SamplesPerPixel === 1 &&
      this.volumeImages[0].PhotometricInterpretation === 'MONOCHROME2'
    )

    this.description = (
      options.description !== undefined ? options.description : ''
    )
  }
}

/**
 * Create slides.
 *
 * @param imagesPerSeries - Image instances grouped per series
 * @param referenceSeriesInstanceUID - Unique identifier of the series that serves as a reference for the slide
 * @returns Slides
 */
const createSlides = (
  images: dmv.metadata.VLWholeSlideMicroscopyImage[][]
): Slide[] => {
  const slideMetadata: SlideImageCollection[] = []
  images.forEach((series) => {
    if (series.length > 0) {
      const volumeImages = series.filter((image) => {
        return (
          hasImageFlavor(image, ImageFlavors.VOLUME) ||
          hasImageFlavor(image, ImageFlavors.THUMBNAIL)
        )
      })
      if (volumeImages.length > 0) {
        const refImage = volumeImages[0]
        const filteredVolumeImages = volumeImages.filter((image) => {
          return refImage.SamplesPerPixel === image.SamplesPerPixel
        })
        const slideMetadataIndex = slideMetadata.findIndex((slide) => {
          return _doesImageBelongToSlide(slide, refImage)
        })

        const labelImages = series.filter((image) => {
          return hasImageFlavor(image, ImageFlavors.LABEL)
        })
        let filteredLabelImages: dmv.metadata.VLWholeSlideMicroscopyImage[]
        if (labelImages.length > 1) {
          filteredLabelImages = labelImages.filter((image) => {
            return areSameAcquisition(image, refImage)
          })
        } else {
          filteredLabelImages = labelImages
        }
        const overviewImages = series.filter((image) => {
          return hasImageFlavor(image, ImageFlavors.OVERVIEW)
        })
        let filteredOverviewImages: dmv.metadata.VLWholeSlideMicroscopyImage[]
        if (overviewImages.length > 1) {
          filteredOverviewImages = overviewImages.filter((image) => {
            return areSameAcquisition(image, refImage)
          })
        } else {
          filteredOverviewImages = overviewImages
        }

        if (slideMetadataIndex === -1) {
          const slideMetadataItem: SlideImageCollection = {
            acquisitionUID: refImage.AcquisitionUID,
            frameOfReferenceUID: refImage.FrameOfReferenceUID,
            containerIdentifier: refImage.ContainerIdentifier,
            volumeImages: filteredVolumeImages,
            labelImages: filteredLabelImages,
            overviewImages: filteredOverviewImages
          }
          slideMetadata.push(slideMetadataItem)
        } else {
          const slideMetadataItem = slideMetadata[slideMetadataIndex]
          slideMetadataItem.volumeImages.push(...filteredVolumeImages)
          slideMetadataItem.labelImages.push(...filteredLabelImages)
          slideMetadataItem.overviewImages.push(...filteredOverviewImages)
        }
      }
    }
  })

  let slides: Slide[] = slideMetadata.map((item) => {
    return new Slide({
      images: [
        ...item.volumeImages,
        ...item.labelImages,
        ...item.overviewImages
      ]
    })
  })
  slides = slides.sort((a, b) => {
    const imgA = a.volumeImages[0]
    const imgB = b.volumeImages[0]
    if (imgA.ContainerIdentifier != null && imgB.ContainerIdentifier != null) {
      return Number(imgA.ContainerIdentifier) - Number(imgB.ContainerIdentifier)
    } else {
      return 0
    }
  })

  return slides
}

/**
 * Check if instance belongs to the slide.
 *
 * Compares values of Frame of Reference UID and Container Identifier attributes.
 *
 * @param slide - Slide metadata object
 * @param image - Metadata of VOLUME, LABEL or OVERVIEW image instance
 */
function _doesImageBelongToSlide (
  slide: SlideImageCollection,
  image: dmv.metadata.VLWholeSlideMicroscopyImage
): boolean {
  if (
    slide.frameOfReferenceUID === image.FrameOfReferenceUID &&
    slide.containerIdentifier === image.ContainerIdentifier &&
    slide.acquisitionUID === image.AcquisitionUID
  ) {
    return true
  }
  return false
}

export { Slide, createSlides }
