# Supplementary material for: Interoperable slide microscopy viewer and annotation tool for imaging data science and computational pathology
Source: Nat Commun. 2023 Mar 22;14:1572. doi: 10.1038/s41467-023-37224-2 (PMC10033920; doi:10.1038/s41467-023-37224-2)
Supplement: Supplementary file 5 — Supplementary software [file 41467_2023_37224_MOESM5_ESM.zip › slim/src/data/uids.tsx]

export enum StorageClasses {
  VL_WHOLE_SLIDE_MICROSCOPY_IMAGE = '1.2.840.10008.5.1.4.1.1.77.1.6',
  COMPREHENSIVE_SR = '1.2.840.10008.5.1.4.1.1.88.33',
  COMPREHENSIVE_3D_SR = '1.2.840.10008.5.1.4.1.1.88.34',
  SEGMENTATION = '1.2.840.10008.5.1.4.1.1.66.4',
  MICROSCOPY_BULK_SIMPLE_ANNOTATION = '1.2.840.10008.5.1.4.1.1.91.1',
  PARAMETRIC_MAP = '1.2.840.10008.5.1.4.1.1.30',
  ADVANCED_BLENDING_PRESENTATION_STATE = '1.2.840.10008.5.1.4.1.1.11.8',
  COLOR_SOFTCOPY_PRESENTATION_STATE = '1.2.840.10008.5.1.4.1.1.11.2',
  GRAYSCALE_SOFTCOPY_PRESENTATION_STATE = '1.2.840.10008.5.1.4.1.1.11.1',
  PSEUDOCOLOR_SOFTCOPY_PRESENTATION_STATE = '1.2.840.10008.5.1.4.1.1.11.3'
}
