# Supplementary material for: Interoperable slide microscopy viewer and annotation tool for imaging data science and computational pathology
Source: Nat Commun. 2023 Mar 22;14:1572. doi: 10.1038/s41467-023-37224-2 (PMC10033920; doi:10.1038/s41467-023-37224-2)
Supplement: Supplementary file 5 — Supplementary software [file 41467_2023_37224_MOESM5_ESM.zip › slim/src/setupTests.tsx]

// eslint-disable-next-line @typescript-eslint/strict-boolean-expressions
global.matchMedia = global.matchMedia || function () {
  return {
    addListener: jest.fn(),
    removeListener: jest.fn()
  }
}
