# Supplementary material for: Interoperable slide microscopy viewer and annotation tool for imaging data science and computational pathology
Source: Nat Commun. 2023 Mar 22;14:1572. doi: 10.1038/s41467-023-37224-2 (PMC10033920; doi:10.1038/s41467-023-37224-2)
Supplement: Supplementary file 5 — Supplementary software [file 41467_2023_37224_MOESM5_ESM.zip › slim/src/utils/sr.tsx]

import * as dcmjs from 'dcmjs'

/**
 * Check whether a DICOM SR content item has a given name.
 *
 * @param item - Content item
 * @param name - Coded name that should be compared
 * @returns Whether the content item has the given name
 */
const hasName = (
  item: dcmjs.sr.valueTypes.ContentItem,
  name: dcmjs.sr.coding.CodedConcept
): boolean => {
  const concept = item.ConceptNameCodeSequence[0]
  return (
    concept.CodeValue === name.CodeValue &&
    concept.CodingSchemeDesignator === name.CodingSchemeDesignator
  )
}

/**
 * Check whether a DICOM SR content item has a given value type.
 *
 * @param item - Content item
 * @param valueType - Value Type
 * @returns Whether the content item has the given value type
 */
const hasValueType = (
  item: dcmjs.sr.valueTypes.ContentItem,
  valueType: dcmjs.sr.valueTypes.ValueTypes
): boolean => {
  console.log(item.ValueType, valueType)
  return item.ValueType === valueType
}

/**
 * Find content items in a DICOM SR document given their name.
 *
 * Only finds content items at the root level, but not any nested content items.
 *
 * @param content - Document content, i.e., sequence of content items
 * @param name - Coded name that should be compared
 * @returns Matched content items
 */
export const findContentItemsByName = (
  { content, name }: {
    content: dcmjs.sr.valueTypes.ContentItem[]
    name: dcmjs.sr.coding.CodedConcept
  }
): dcmjs.sr.valueTypes.ContentItem[] => {
  const items: dcmjs.sr.valueTypes.ContentItem[] = []
  content.forEach(i => {
    if (hasName(i, name)) {
      items.push(i)
    }
  })
  return items
}

/**
 * Find content items in a DICOM SR document given their value type.
 *
 * Only finds content items at the root level, but not any nested content items.
 *
 * @param content - Document content, i.e., sequence of content items
 * @param valueType - Value Type
 * @returns Matched content items
 */
export const findContentItemsByValueType = (
  { content, valueType }: {
    content: dcmjs.sr.valueTypes.ContentItem[]
    valueType: dcmjs.sr.valueTypes.ValueTypes
  }
): dcmjs.sr.valueTypes.ContentItem[] => {
  const items: dcmjs.sr.valueTypes.ContentItem[] = []
  content.forEach(i => {
    if (hasValueType(i, valueType)) {
      items.push(i)
    }
  })
  return items
}
