# Supplementary material for: Interoperable slide microscopy viewer and annotation tool for imaging data science and computational pathology
Source: Nat Commun. 2023 Mar 22;14:1572. doi: 10.1038/s41467-023-37224-2 (PMC10033920; doi:10.1038/s41467-023-37224-2)
Supplement: Supplementary file 5 — Supplementary software [file 41467_2023_37224_MOESM5_ESM.zip › slim/src/utils/url.tsx]

/**
 * Join a URI with a path to form a full URL.
 *
 * @param path - Path component
 * @param uri - Base URI to which the path component should be added
 */
export const joinUrl = (path: string, uri: string): string => {
  let baseUri = uri
  if (!baseUri.endsWith('/')) {
    baseUri += '/'
  }
  const url = new URL(path, baseUri)
  return url.toString()
}

/**
 * Check whether a URL contains an OAuth 2.0 authorization code.
 *
 * @param location - URL components (JavaScript location object)
 * @returns Whether the URL contains a code
 */
export const isAuthorizationCodeInUrl = (location: {
  search: string
  hash: string
}): boolean => {
  const searchParams = new URLSearchParams(location.search)
  const hashParams = new URLSearchParams(location.hash.replace('#', '?'))

  return Boolean(
    searchParams.get('code') ??
    searchParams.get('id_token') ??
    searchParams.get('session_state') ??
    hashParams.get('code') ??
    hashParams.get('id_token') ??
    hashParams.get('session_state')
  )
}
