# Supplementary material for: Interoperable slide microscopy viewer and annotation tool for imaging data science and computational pathology
Source: Nat Commun. 2023 Mar 22;14:1572. doi: 10.1038/s41467-023-37224-2 (PMC10033920; doi:10.1038/s41467-023-37224-2)
Supplement: Supplementary file 5 — Supplementary software [file 41467_2023_37224_MOESM5_ESM.zip › slim/tsconfig.json]

{
  "compilerOptions": {
    "target": "es5",
    "downlevelIteration": true,
    "lib": [
      "dom",
      "dom.iterable",
      "esnext"
    ],
    "allowJs": true,
    "skipLibCheck": true,
    "esModuleInterop": true,
    "allowSyntheticDefaultImports": true,
    "strict": true,
    "forceConsistentCasingInFileNames": true,
    "module": "esnext",
    "moduleResolution": "node",
    "resolveJsonModule": true,
    "isolatedModules": true,
    "declaration": true,
    "noEmit": true,
    "jsx": "react-jsx",
    "typeRoots": [
      "types",
      "node_modules/@types"
    ],
    "noFallthroughCasesInSwitch": true
  },
  "include": [
    "src",
    "types"
  ]
}
