# Supplementary material for: Interoperable slide microscopy viewer and annotation tool for imaging data science and computational pathology
Source: Nat Commun. 2023 Mar 22;14:1572. doi: 10.1038/s41467-023-37224-2 (PMC10033920; doi:10.1038/s41467-023-37224-2)
Supplement: Supplementary file 5 — Supplementary software [file 41467_2023_37224_MOESM5_ESM.zip › slim/types/dcmjs/index.d.ts]

declare module 'dcmjs' {

  declare namespace data {

    export class DicomMetaDictionary {
      static uid (): string
      static date (): string
      static time (): string
      static dateTime (): string
      static denaturalizeDataset (object): object
      static naturalizeDataset (object): object
      static namifyDataset (object): object
      static cleanDataset (object): object
      static punctuateTag (string): string
      static unpunctuateTag (string): string
    }

    export class DicomDict {
      constructor (meta: object)
      dict: object
      write (writeOptions?: object): ArrayBuffer
    }

    export class DicomMessage {
      static readFile (string): DicomDict
    }

  }

  declare namespace sr {

    declare namespace coding {

      export interface CodeOptions {
        value: string
        meaning: string
        schemeDesignator: string
        schemeVersion?: string
      }

      export class Code {
        constructor (options: CodeOptions)
        public get value (): string
        public get meaning (): string
        public get schemeDesignator (): string
        public get schemeVersion (): string | null
      }

      export interface CodedConceptOptions {
        value: string
        meaning: string
        schemeDesignator: string
        schemeVersion?: string
      }

      export class CodedConcept {
        constructor (options: CodedConceptOptions)
        equals (other: CodedConcept): boolean
        get value (): string
        get meaning (): string
        get schemeDesignator (): string
        get schemeVersion (): string | null
        CodeValue: string
        CodeMeaning: string
        CodingSchemeDesignator: string
        CodingSchemeVersion?: string
      }

    }

    declare namespace contentItems {

      export interface FindingSiteOptions {
        anatomicLocation: sr.coding.CodedConcept
        lateratlity?: sr.coding.CodedConcept
        topographicalModifier?: sr.coding.CodedConcept
      }

      export class FindingSite extends sr.valueTypes.CodeContentItem {
        constructor (options: FindingSiteOptions)
      }

      export interface LongitudinalTemporalOffsetFromEventOptions {
        value: number
        unit: sr.coding.CodedConcept
        eventType: sr.coding.CodedConcept
      }

      export class LongitudinalTemporalOffsetFromEvent extends sr.valueTypes.NumContentItem {
        constructor (options: LongitudinalTemporalOffsetFromEventOptions)
      }

      export interface ImageRegionOptions {
        graphicType: string
        graphicData: number[][]
        pixelOriginInterpretation: string
        sourceImage: SourceImageForRegion
      }

      export class ImageRegion extends sr.valueTypes.ScoordContentItem {
        constructor (options: ImageRegionOptions)
      }

      export interface ImageRegion3DOptions {
        graphicType: string
        graphicData: number[][] | number[]
        frameOfReferenceUID: string
      }

      export class ImageRegion3D extends sr.valueTypes.Scoord3DContentItem {
        constructor (options: ImageRegion3DOptions)
      }

      export interface ReferencedRealWorldValueMapOptions {
        referencedSOPClassUID: string
        referencedSOPInstanceUID: string
      }

      export class ReferencedRealWorldValueMap extends sr.valueTypes.CompositeContentItem {
        constructor (options: ReferencedRealWorldValueMapOptions)
      }

      export interface ReferencedSegmentationOptions {
        sopClassUID: string
        sopInstanceUID: string
        segmentNumber?: number
        frameNumbers?: number[]
        sourceImages?: SourceImageForSegmentation[]
      }

      export class ReferencedSegmentation extends sr.valueTypes.ContentSequence {
        constructor (options: ReferencedSegmentationOptions)
      }

      export interface ReferencedSegmentationFrameOptions {
        sopClassUID: string
        sopInstanceUID: string
        segmentNumber?: number
        frameNumber?: number
        sourceImage?: SourceImageForSegmentation
      }

      export class ReferencedSegmentationFrame extends sr.valueTypes.ContentSequence {
        constructor (options: ReferencedSegmentationFrameOptions)
      }

      export interface SourceImageForRegionOptions {
        referencedSOPClassUID: string
        referencedSOPInstanceUID: string
        referencedFrameNumbers: string
      }

      export class SourceImageForRegion {
        constructor (options: SourceImageForRegionOptions)
      }

      export interface SourceImageForSegmentationOptions {
        referencedSOPClassUID: string
        referencedSOPInstanceUID: string
        referencedFrameNumbers: string
      }

      export class SourceImageForSegmentation {
        constructor (options: SourceImageForSegmentationOptions)
      }

      export interface SourceSeriesForSegmentationOptions {
        referencedSeriesInstanceUID: string
      }

      export class SourceSeriesForSegmentation {
        constructor (options: SourceSeriesForSegmentationOptions)
      }

    }

    declare namespace documents {

      export interface Comprehensive3DSROptions {
        content: object
        evidence: object[]
        seriesInstanceUID: string
        seriesNumber: number
        seriesDescription: string
        sopInstanceUID: string
        instanceNumber: number
        manufacturer: string
        institutionName?: string
        institutionDepartmentName?: string
        isComplete?: boolean
        isVerified?: boolean
        verifyingObserverName?: string
        verifyingObserverOrganization?: string
        isFinal?: boolean
        requestedProcedures?: object[]
        previousVersions?: object[]
        performedProcedureCodes?: object[]
      }

      export class Comprehensive3DSR {
        constructor (options: Comprehensive3DSROptions)
      }

    }

    declare namespace templates {

      export abstract class Template extends Array<sr.valueTypes.ContentItem> {}

      export interface TrackingIdentifierOptions {
        uid: string
        identifier?: string
      }

      export class TrackingIdentifier extends Template {
        constructor (options: TrackingIdentifierOptions)
      }

      export interface AlgorithmIdentificationOptions {
        name: string
        version: string
        parameters?: string[]
      }

      export class AlgorithmIdentification extends Template {
        constructor (options: AlgorithmIdentificationOptions)
      }

      export interface MeasurmentOptions {
        name: sr.coding.CodedConcept
        value: number
        unit: sr.coding.CodedConcept
        trackingIdentifier: TrackingIdentifier
        qualifier?: sr.coding.CodedConcept
        method?: sr.coding.CodedConcept
        derivation?: sr.coding.CodedConcept
        findingSites?: sr.contentItems.FindingSite[]
        properties?: MeasurementProperties
        referencedRegions?: (
          sr.contentItems.ImageRegion[] |
          sr.contentItems.ImageRegion3D[]
        )
        referencedVolume?: sr.contentItems.VolumeSurface
        referencedSegmentation?: (
          sr.contentItems.ReferencedSegmentation |
          sr.contentItems.ReferencedSegmentationFrame
        )
        referencedRealWorldValueMap?: sr.contentItems.ReferencedRealWorldValueMap
        algorithmId?: AlgorithmIdentification
      }

      export class Measurement extends Template {
        constructor (options: MeasurmentOptions)
      }

      export interface MeasurementPropertiesOptions {
        normality?: sr.coding.CodedConcept
        levelOfSignificance?: sr.coding.CodedConcept
        measurementStatisticalProperties?: MeasurementStatisticalProperties
        normalRangeProperties?: NormalRangeProperties
        selectionStatus?: sr.coding.CodedConcept
        lowerMeasurementUncertainty?: sr.coding.CodedConcept
        upperMeasurementUncertainty?: sr.coding.CodedConcept
      }

      export class MeasurementProperties extends Template {
        constructor (options: MeasurementPropertiesOptions)
      }

      export interface MeasurementStatisticalPropertiesOptions {
        values: sr.valueTypes.NumContentItem[]
        description?: string
        authority?: string
      }

      export class MeasurementStatisticalProperties extends Template {
        constructor (options: MeasurementStatisticalPropertiesOptions)
      }

      export interface NormalRangePropertiesOptions {
        values: sr.valueTypes.NumContentItem[]
        description?: string
        authority?: string
      }

      export class NormalRangeProperties extends Template {
        constructor (options: NormalRangePropertiesOptions)
      }

      export interface ObservationContextOptions {
        observerPersonContext: ObserverContext
        observerDeviceContext?: ObserverContext
        subjectContext?: SubjectContext
      }

      export class ObservationContext extends Template {
        constructor (options: ObservationContextOptions)
      }

      export interface ObserverContextOptions {
        observerType: sr.coding.CodedConcept | sr.coding.Code
        observerIdentifyingAttributes: (
          PersonObserverIdentifyingAttributes |
          DeviceObserverIdentifyingAttributes
        )
      }

      export class ObserverContext extends Template {
        constructor (options: ObserverContextOptions)
      }

      export interface PersonObserverIdentifyingAttributesOptions {
        name: string
        loginName?: string
        organizationName?: string
        roleInOrganization?: sr.coding.CodedConcept
        roleInProcedure?: sr.coding.CodedConcept
      }

      export class PersonObserverIdentifyingAttributes extends Template {
        constructor (options: PersonObserverIdentifyingAttributesOptions)
      }

      export interface DeviceObserverIdentifyingAttributesOptions {
        uid: string
        manufacturerName?: string
        modelName?: string
        serialNumber?: string
        physicalLocation?: string
        roleInProcedure?: sr.coding.CodedConcept
      }

      export class DeviceObserverIdentifyingAttributes extends Template {
        constructor (options: DeviceObserverIdentifyingAttributesOptions)
      }

      export interface SubjectContextOptions {
        subjectClass: sr.coding.CodedConcept
        subjectClassSpecificContext: (
          SubjectContextFetus |
          SubjectContextSpecimen |
          SubjectContextDevice
        )
      }

      export class SubjectContext extends Template {
        constructor (options: SubjectContextOptions)
      }

      export interface SubjectContextFetusOptions {
        subjectID: string
      }

      export class SubjectContextFetus extends Template {
        constructor (options: SubjectContextFetusOptions)
      }

      export interface SubjectContextSpecimenOptions {
        uid: string
        identifier?: string
        containerIdentifier?: string
        specimenType?: sr.coding.CodedConcept
      }

      export class SubjectContextSpecimen extends Template {
        constructor (options: SubjectContextSpecimenOptions)
      }

      export interface SubjectContextDeviceOptions {
        name: string
        uid?: string
        manufacturerName?: string
        modelName?: string
        serialNumber?: string
        physicalLocation?: string
      }

      export class SubjectContextDevice extends Template {
        constructor (options: SubjectContextDeviceOptions)
      }

      export interface LanguageOfContentItemAndDescendantsOptions {
        language?: sr.coding.CodedConcept
      }

      export class LanguageOfContentItemAndDescendants extends Template {
        constructor (options: LanguageOfContentItemAndDescendantsOptions)
      }

      export interface PlanarROIMeasurementsAndQualitativeEvaluationsOptions {
        trackingIdentifier: TrackingIdentifier
        session?: string
        findingType?: sr.coding.CodedConcept
        referencedRegion?: (
          sr.contentItems.ImageRegion |
          sr.contentItems.ImageRegion3D
        )
        referencedSegmentation?: (
          sr.contentItems.ReferencedSegmentation |
          sr.contentItems.ReferencedSegmentationFrame
        )
        referencedRealWorldValueMap?: sr.contentItems.ReferencedRealWorldValueMap
        timePointContext?: TimePointContext
        measurements?: sr.valueTypes.NumContentItem[]
        qualitativeEvaluations?: Array<sr.valueTypes.CodeContentItem|sr.valueTypes.TextContentItem>
      }

      export class PlanarROIMeasurementsAndQualitativeEvaluations extends Template {
        constructor (options: PlanarROIMeasurementsAndQualitativeEvaluationsOptions)
      }

      export interface VolumetricROIMeasurementsAndQualitativeEvaluationsOptions {
        trackingIdentifier: TrackingIdentifier
        session?: string
        findingType?: sr.coding.CodedConcept
        referencedRegions?: (
          sr.contentItems.ImageRegion[] |
          sr.contentItems.ImageRegion3D[]
        )
        referencedSegmentation?: (
          sr.contentItems.ReferencedSegmentation |
          sr.contentItems.ReferencedSegmentationFrame
        )
        referencedRealWorldValueMap?: sr.contentItems.ReferencedRealWorldValueMap
        timePointContext?: TimePointContext
        measurements?: Measurement[]
        qualitativeEvaluations?: sr.valueTypes.CodeContentItem[]
      }

      export class VolumetricROIMeasurementsAndQualitativeEvaluations extends Template {
        constructor (options: VolumetricROIMeasurementsAndQualitativeEvaluationsOptions)
      }

      export interface MeasurementsDerivedFromMultipleROIMeasurementsOptions {
        derivation: sr.coding.CodedConcept
        measurementGroup: (
          PlanarROIMeasurementsAndQualitativeEvaluations |
          VolumetricROIMeasurementsAndQualitativeEvaluations
        )
        measurementProperties?: MeasurementProperties
      }

      export class MeasurementsDerivedFromMultipleROIMeasurements extends Template {
        constructor (options: MeasurementsDerivedFromMultipleROIMeasurementsOptions)
      }

      export interface MeasurementAndQualitativeEvaluationGroupOptions {
        trackingIdentifier: TrackingIdentifier
        session?: string
        findingType?: sr.coding.CodedConcept
        referencedRealWorldValueMap?: sr.contentItems.ReferencedRealWorldValueMap
        timePointContext?: TimePointContext
        measurements?: Measurement[]
        qualitativeEvaluations?: sr.valueTypes.CodeContentItem[]
      }

      export class MeasurementAndQualitativeEvaluationGroup {
        constructor (options: MeasurementAndQualitativeEvaluationGroupOptions)
      }

      export interface ROIMeasurementsOptions {
        method?: sr.coding.CodedConcept
        findingSites?: sr.contentItems.FindingSite[]
        measurements?: Measurement[]
      }

      export class ROIMeasurements extends Template {
        constructor (options: ROIMeasurementsOptions)
      }

      export interface MeasurementReportOptions {
        observationContext: ObservationContext
        procedureReported: sr.coding.CodedConcept
        languageOfContentItemAndDescendants?: LanguageOfContentItemAndDescendants
        imagingMeasurements?: sr.valueTypes.ContainerContentItem[]
        derivedImagingMeasurements?: sr.valueTypes.ContainerContentItem[]
        qualitativeEvaluations?: sr.valueTypes.CodeContentItem[]
      }

      export class MeasurementReport extends Template {
        constructor (options: MeasurementReportOptions)
      }

      export interface TimePointContextOptions {
        timePoint: string
        timePointType?: sr.coding.CodedConcept
        timePointOrder?: number
        subjectTimePointIdentifier?: number
        protocolTimePointIdentifier?: number
        temporalOffsetFromEvent?: sr.contentItems.LongitudinalTemporalOffsetFromEvent
      }

      export class TimePointContext extends Template {
        constructor (options: TimePointContextOptions)
      }

    }

    declare namespace valueTypes {

      export class ValueTypes {
        public static readonly CODE: string
        public static readonly COMPOSITE: string
        public static readonly CONTAINER: string
        public static readonly DATE: string
        public static readonly DATETIME: string
        public static readonly IMAGE: string
        public static readonly NUM: string
        public static readonly PNAME: string
        public static readonly SCOORD: string
        public static readonly SCOORD3D: string
        public static readonly TCOORD: string
        public static readonly TEXT: string
        public static readonly TIME: string
        public static readonly UIDREF: string
        public static readonly WAVEFORM: string
      }

      export interface MeasuredValue {
        MeasurementUnitsCodeSequence: sr.coding.CodedConcept[]
        NumericValue: number
        FloatingPointValue?: number
      }

      export class ContentItem {
        ConceptNameCodeSequence: sr.coding.CodedConcept[]
        RelationshipType: string
        ValueType: string
        ContentSequence?: ContentItem[]
      }

      export interface NumContentItemOptions {
        name: sr.coding.CodedConcept
        relationshipType: string
        value: number
        unit: sr.coding.CodedConcept
        qualifier?: sr.coding.CodedConcept
      }

      export class NumContentItem extends ContentItem {
        constructor (options: NumContentItemOptions)
        MeasuredValueSequence: MeasuredValue[]
        NumericValueQualifierCodeSequence?: sr.coding.CodedConcept[]
      }

      export interface ContainerContentItemOptions {
        name: sr.coding.CodedConcept
        relationshipType: string
        templateID?: string
        isContentContinuous?: boolean
      }

      export class ContainerContentItem extends ContentItem {
        constructor (options: ContainerContentItemOptions)
        ContentSequence: ContentItem[]
        ContentTemplateSequence?: Array<{
          MappingResource: string
          TemplateIdentifier: string
        }>
      }

      export interface UIDRefContentItemOptions {
        name: sr.coding.CodedConcept
        relationshipType: string
        value: string
      }

      export class UIDRefContentItem extends ContentItem {
        constructor (options: UIDRefContentItemOptions)
        UID: string
      }

      export interface CodeContentItemOptions {
        name: sr.coding.CodedConcept
        relationshipType: string
        value: sr.coding.CodedConcept
      }

      export class CodeContentItem extends ContentItem {
        constructor (options: CodeContentItemOptions)
        ConceptCodeSequence: sr.coding.CodedConcept[]
      }

      export interface TextContentItemOptions {
        name: sr.coding.CodedConcept
        relationshipType: string
        value: string
      }

      export class TextContentItem extends ContentItem {
        constructor (options: TextContentItemOptions)
        TextValue: string
      }

      export interface PNameContentItemOptions {
        name: sr.coding.CodedConcept
        relationshipType: string
        value: string
      }

      export class PNameContentItem extends ContentItem {
        constructor (options: PNameContentItemOptions)
        PersonName: string
      }

      export interface DateTimeContentItemOptions {
        name: sr.coding.CodedConcept
        relationshipType: string
        value: string
      }

      export class DateTimeContentItem extends ContentItem {
        constructor (options: DateTimeContentItemOptions)
        DateTime: string
      }

      export interface ScoordContentItemOptions {
        name: sr.coding.CodedConcept
        relationshipType: string
        graphicType: string
        graphicData: number[][] | number[]
        pixelOriginInterpretation?: string
        fiducialUID?: string
      }

      export class ScoordContentItem extends ContentItem {
        constructor (options: ScoordContentItemOptions)
        GraphicType: string
        GraphicData: number[]
        PixelOriginInterpretation: string
        FiducialUID?: string
      }

      export interface Scoord3DContentItemOptions {
        name: sr.coding.CodedConcept
        relationshipType: string
        graphicType: string
        graphicData: number[][] | number[]
      }

      export class Scoord3DContentItem extends ContentItem {
        constructor (options: Scoord3DContentItemOptions)
        GraphicType: string
        GraphicData: number[]
        ReferencedFrameOfReferenceUID: string
      }

      export class ContentSequence extends Array<ContentItem> {}

    }

  }

}
