# Supplementary material for: Interoperable slide microscopy viewer and annotation tool for imaging data science and computational pathology
Source: Nat Commun. 2023 Mar 22;14:1572. doi: 10.1038/s41467-023-37224-2 (PMC10033920; doi:10.1038/s41467-023-37224-2)
Supplement: Supplementary file 5 — Supplementary software [file 41467_2023_37224_MOESM5_ESM.zip › slim/types/dicomweb-client/index.d.ts]

declare module 'dicomweb-client' {

  declare namespace api {

    export interface DICOMwebClientRequestHookMetadata {
      url: string
      method: string
    }

    export type DICOMwebClientRequestHook = (request: XMLHttpRequest, metadata: DICOMwebClientRequestHookMetadata) => XMLHttpRequest

    export interface DICOMwebClientOptions {
      url: string
      qidoURLPrefix?: string
      wadoURLPrefix?: string
      stowURLPrefix?: string
      headers?: {
        Authorization?: string
      }
      requestHooks?: DICOMwebClientRequestHook[]
      errorInterceptor?: (request: DICOMwebClientError) => void
    }

    export interface DICOMwebClientError {
      request: XMLHttpRequest
      response: XMLHttpRequestResponseType
      status: number
    }

    export interface SearchForStudiesOptions {
      queryParams?: {}
    }

    export interface SearchForSeriesOptions {
      studyInstanceUID?: string
      queryParams?: {}
    }

    export interface SearchForInstancesOptions {
      studyInstanceUID?: string
      seriesInstanceUID?: string
      queryParams?: {}
    }

    export interface RetrieveStudyMetadataOptions {
      studyInstanceUID: string
    }

    export interface RetrieveSeriesMetadataOptions {
      studyInstanceUID: string
      seriesInstanceUID: string
    }

    export interface RetrieveInstanceOptions {
      studyInstanceUID: string
      seriesInstanceUID: string
      sopInstanceUID: string
    }

    export interface RetrieveInstanceMetadataOptions {
      studyInstanceUID: string
      seriesInstanceUID: string
      sopInstanceUID: string
    }

    export interface RetrieveInstanceRenderedOptions {
      studyInstanceUID: string
      seriesInstanceUID: string
      sopInstanceUID: string
      queryParams?: {}
      mediaTypes?: string[]
    }

    export interface RetrieveInstanceFramesOptions {
      studyInstanceUID: string
      seriesInstanceUID: string
      sopInstanceUID: string
      frameNumbers: number[]
      queryParams?: {}
      mediaTypes?: string[]
    }

    export interface RetrieveBulkDataOptions {
      BulkDataURI: string
      mediaTypes?: string[]
    }

    export interface RetrieveInstanceFramesRenderedOptions {
      studyInstanceUID: string
      seriesInstanceUID: string
      sopInstanceUID: string
      frameNumbers: number[]
      queryParams?: {}
      mediaTypes?: string[]
    }

    export interface StoreInstancesOptions {
      datasets: ArrayBuffer[]
    }

    export interface Study {
      '0020000D': MetadataElement, // StudyInstanceUID
      '00200010': MetadataElement, // StudyID
      '00080020': MetadataElement, // StudyDate
      '00080030': MetadataElement, // StudyTime
      '00080050': MetadataElement, // AccessionNumber
      '00100020': MetadataElement, // PatientID
      '00100030': MetadataElement, // PatientBirthDate
      '00100040': MetadataElement, // PatientSex
      '00100010': MetadataElement, // PatientName
      '00080061': MetadataElement, // ModalitiesInStudy
      '00201206': MetadataElement, // NumberOfStudyRelatedSeries
      '00201208': MetadataElement // NumberOfStudyRelatedInstances
    }

    export interface Series {
      '0020000E': MetadataElement, // SeriesInstanceUID
      '00200011': MetadataElement, // SeriesNumber
      '00080060': MetadataElement, // Modality
      '00201209': MetadataElement // NumberOfSeriesRelatedInstances
    }

    export interface Instance {
      '00080016': MetadataElement, // SOPClassUID
      '00080018': MetadataElement, // SOPInstanceUID
      '00200013': MetadataElement // InstanceNumber
    }

    export type Pixeldata = ArrayBuffer

    export type Bulkdata = ArrayBuffer

    export type Dataset = ArrayBuffer

    export interface DICOMwebClient {
      headers: {[key: string]: string}
      baseURL: string
      // STOW-RS
      storeInstances (options: StoreInstancesOptions): Promise<void>
      // QIDO-RS
      searchForStudies (
        options: SearchForStudiesOptions
      ): Promise<Study[]>
      searchForSeries (
        options: SearchForSeriesOptions
      ): Promise<Series[]>
      searchForInstances (
        options: SearchForInstancesOptions
      ): Promise<Instance[]>
      // WADO-RS
      retrieveStudyMetadata (
        options: RetrieveStudyMetadataOptions
      ): Promise<Metadata[]>
      retrieveSeriesMetadata (
        options: RetrieveSeriesMetadataOptions
      ): Promise<Metadata[]>
      retrieveInstanceMetadata (
        options: RetrieveInstanceMetadataOptions
      ): Promise<Metadata[]>
      retrieveInstance (
        options: RetrieveInstanceOptions
      ): Promise<Dataset>
      retrieveInstanceFrames (
        options: RetrieveInstanceFramesOptions
      ): Promise<Pixeldata[]>
      retrieveInstanceRendered (
        options: RetrieveInstanceRenderedOptions
      ): Promise<Pixeldata>
      retrieveInstanceFramesRendered (
        options: RetrieveInstanceFramesRenderedOptions
      ): Promise<Pixeldata>
      retrieveBulkData (
        options: RetrieveBulkDataOptions
      ): Promise<Bulkdata[]>
    }

    export class DICOMwebClient implements DICOMwebClient {
      constructor (options: DICOMwebClientOptions)
    }

    export interface MetadataElement {
      vr: string
      Value?: string[] | number[] | object[]
      BulkDataURI?: string
      InlineBinary?: string
    }

    export interface Metadata {
      '00000000'?: MetadataElement
      '00000001'?: MetadataElement
      '00000002'?: MetadataElement
      '00000003'?: MetadataElement
      '00000010'?: MetadataElement
      '00000100'?: MetadataElement
      '00000110'?: MetadataElement
      '00000120'?: MetadataElement
      '00000200'?: MetadataElement
      '00000300'?: MetadataElement
      '00000400'?: MetadataElement
      '00000600'?: MetadataElement
      '00000700'?: MetadataElement
      '00000800'?: MetadataElement
      '00000850'?: MetadataElement
      '00000860'?: MetadataElement
      '00000900'?: MetadataElement
      '00000901'?: MetadataElement
      '00000902'?: MetadataElement
      '00000903'?: MetadataElement
      '00001000'?: MetadataElement
      '00001001'?: MetadataElement
      '00001002'?: MetadataElement
      '00001005'?: MetadataElement
      '00001008'?: MetadataElement
      '00001020'?: MetadataElement
      '00001021'?: MetadataElement
      '00001022'?: MetadataElement
      '00001023'?: MetadataElement
      '00001030'?: MetadataElement
      '00001031'?: MetadataElement
      '00004000'?: MetadataElement
      '00004010'?: MetadataElement
      '00005010'?: MetadataElement
      '00005020'?: MetadataElement
      '00005110'?: MetadataElement
      '00005120'?: MetadataElement
      '00005130'?: MetadataElement
      '00005140'?: MetadataElement
      '00005150'?: MetadataElement
      '00005160'?: MetadataElement
      '00005170'?: MetadataElement
      '00005180'?: MetadataElement
      '00005190'?: MetadataElement
      '000051A0'?: MetadataElement
      '000051B0'?: MetadataElement
      '00020000'?: MetadataElement
      '00020001'?: MetadataElement
      '00020002'?: MetadataElement
      '00020003'?: MetadataElement
      '00020010'?: MetadataElement
      '00020012'?: MetadataElement
      '00020013'?: MetadataElement
      '00020016'?: MetadataElement
      '00020017'?: MetadataElement
      '00020018'?: MetadataElement
      '00020026'?: MetadataElement
      '00020027'?: MetadataElement
      '00020028'?: MetadataElement
      '00020031'?: MetadataElement
      '00020032'?: MetadataElement
      '00020033'?: MetadataElement
      '00020035'?: MetadataElement
      '00020036'?: MetadataElement
      '00020037'?: MetadataElement
      '00020038'?: MetadataElement
      '00020100'?: MetadataElement
      '00020102'?: MetadataElement
      '00041130'?: MetadataElement
      '00041141'?: MetadataElement
      '00041142'?: MetadataElement
      '00041200'?: MetadataElement
      '00041202'?: MetadataElement
      '00041212'?: MetadataElement
      '00041220'?: MetadataElement
      '00041400'?: MetadataElement
      '00041410'?: MetadataElement
      '00041420'?: MetadataElement
      '00041430'?: MetadataElement
      '00041432'?: MetadataElement
      '00041500'?: MetadataElement
      '00041504'?: MetadataElement
      '00041510'?: MetadataElement
      '00041511'?: MetadataElement
      '00041512'?: MetadataElement
      '0004151A'?: MetadataElement
      '00041600'?: MetadataElement
      '00080001'?: MetadataElement
      '00080005'?: MetadataElement
      '00080006'?: MetadataElement
      '00080008'?: MetadataElement
      '00080010'?: MetadataElement
      '00080012'?: MetadataElement
      '00080013'?: MetadataElement
      '00080014'?: MetadataElement
      '00080015'?: MetadataElement
      '00080016'?: MetadataElement
      '00080018'?: MetadataElement
      '0008001A'?: MetadataElement
      '0008001B'?: MetadataElement
      '00080020'?: MetadataElement
      '00080021'?: MetadataElement
      '00080022'?: MetadataElement
      '00080023'?: MetadataElement
      '00080024'?: MetadataElement
      '00080025'?: MetadataElement
      '0008002A'?: MetadataElement
      '00080030'?: MetadataElement
      '00080031'?: MetadataElement
      '00080032'?: MetadataElement
      '00080033'?: MetadataElement
      '00080034'?: MetadataElement
      '00080035'?: MetadataElement
      '00080040'?: MetadataElement
      '00080041'?: MetadataElement
      '00080042'?: MetadataElement
      '00080050'?: MetadataElement
      '00080051'?: MetadataElement
      '00080052'?: MetadataElement
      '00080053'?: MetadataElement
      '00080054'?: MetadataElement
      '00080055'?: MetadataElement
      '00080056'?: MetadataElement
      '00080058'?: MetadataElement
      '00080060'?: MetadataElement
      '00080061'?: MetadataElement
      '00080062'?: MetadataElement
      '00080063'?: MetadataElement
      '00080064'?: MetadataElement
      '00080068'?: MetadataElement
      '00080070'?: MetadataElement
      '00080080'?: MetadataElement
      '00080081'?: MetadataElement
      '00080082'?: MetadataElement
      '00080090'?: MetadataElement
      '00080092'?: MetadataElement
      '00080094'?: MetadataElement
      '00080096'?: MetadataElement
      '0008009C'?: MetadataElement
      '0008009D'?: MetadataElement
      '00080100'?: MetadataElement
      '00080101'?: MetadataElement
      '00080102'?: MetadataElement
      '00080103'?: MetadataElement
      '00080104'?: MetadataElement
      '00080105'?: MetadataElement
      '00080106'?: MetadataElement
      '00080107'?: MetadataElement
      '00080108'?: MetadataElement
      '00080109'?: MetadataElement
      '0008010A'?: MetadataElement
      '0008010B'?: MetadataElement
      '0008010C'?: MetadataElement
      '0008010D'?: MetadataElement
      '0008010E'?: MetadataElement
      '0008010F'?: MetadataElement
      '00080110'?: MetadataElement
      '00080112'?: MetadataElement
      '00080114'?: MetadataElement
      '00080115'?: MetadataElement
      '00080116'?: MetadataElement
      '00080117'?: MetadataElement
      '00080118'?: MetadataElement
      '00080119'?: MetadataElement
      '00080120'?: MetadataElement
      '00080121'?: MetadataElement
      '00080122'?: MetadataElement
      '00080123'?: MetadataElement
      '00080124'?: MetadataElement
      '00080201'?: MetadataElement
      '00080202'?: MetadataElement
      '00080220'?: MetadataElement
      '00080221'?: MetadataElement
      '00080222'?: MetadataElement
      '00080300'?: MetadataElement
      '00080301'?: MetadataElement
      '00080302'?: MetadataElement
      '00080303'?: MetadataElement
      '00080304'?: MetadataElement
      '00080305'?: MetadataElement
      '00080306'?: MetadataElement
      '00080307'?: MetadataElement
      '00080308'?: MetadataElement
      '00080309'?: MetadataElement
      '0008030A'?: MetadataElement
      '0008030B'?: MetadataElement
      '0008030C'?: MetadataElement
      '0008030D'?: MetadataElement
      '0008030E'?: MetadataElement
      '0008030F'?: MetadataElement
      '00080310'?: MetadataElement
      '00081000'?: MetadataElement
      '00081010'?: MetadataElement
      '00081030'?: MetadataElement
      '00081032'?: MetadataElement
      '0008103E'?: MetadataElement
      '0008103F'?: MetadataElement
      '00081040'?: MetadataElement
      '00081041'?: MetadataElement
      '00081048'?: MetadataElement
      '00081049'?: MetadataElement
      '00081050'?: MetadataElement
      '00081052'?: MetadataElement
      '00081060'?: MetadataElement
      '00081062'?: MetadataElement
      '00081070'?: MetadataElement
      '00081072'?: MetadataElement
      '00081080'?: MetadataElement
      '00081084'?: MetadataElement
      '00081090'?: MetadataElement
      '00081100'?: MetadataElement
      '00081110'?: MetadataElement
      '00081111'?: MetadataElement
      '00081115'?: MetadataElement
      '00081120'?: MetadataElement
      '00081125'?: MetadataElement
      '00081130'?: MetadataElement
      '00081134'?: MetadataElement
      '0008113A'?: MetadataElement
      '00081140'?: MetadataElement
      '00081145'?: MetadataElement
      '0008114A'?: MetadataElement
      '0008114B'?: MetadataElement
      '00081150'?: MetadataElement
      '00081155'?: MetadataElement
      '00081156'?: MetadataElement
      '0008115A'?: MetadataElement
      '00081160'?: MetadataElement
      '00081161'?: MetadataElement
      '00081162'?: MetadataElement
      '00081163'?: MetadataElement
      '00081164'?: MetadataElement
      '00081167'?: MetadataElement
      '00081190'?: MetadataElement
      '00081195'?: MetadataElement
      '00081196'?: MetadataElement
      '00081197'?: MetadataElement
      '00081198'?: MetadataElement
      '00081199'?: MetadataElement
      '0008119A'?: MetadataElement
      '00081200'?: MetadataElement
      '00081250'?: MetadataElement
      '00082110'?: MetadataElement
      '00082111'?: MetadataElement
      '00082112'?: MetadataElement
      '00082120'?: MetadataElement
      '00082122'?: MetadataElement
      '00082124'?: MetadataElement
      '00082127'?: MetadataElement
      '00082128'?: MetadataElement
      '00082129'?: MetadataElement
      '0008212A'?: MetadataElement
      '00082130'?: MetadataElement
      '00082132'?: MetadataElement
      '00082133'?: MetadataElement
      '00082134'?: MetadataElement
      '00082135'?: MetadataElement
      '00082142'?: MetadataElement
      '00082143'?: MetadataElement
      '00082144'?: MetadataElement
      '00082200'?: MetadataElement
      '00082204'?: MetadataElement
      '00082208'?: MetadataElement
      '00082218'?: MetadataElement
      '00082220'?: MetadataElement
      '00082228'?: MetadataElement
      '00082229'?: MetadataElement
      '00082230'?: MetadataElement
      '00082240'?: MetadataElement
      '00082242'?: MetadataElement
      '00082244'?: MetadataElement
      '00082246'?: MetadataElement
      '00082251'?: MetadataElement
      '00082253'?: MetadataElement
      '00082255'?: MetadataElement
      '00082256'?: MetadataElement
      '00082257'?: MetadataElement
      '00082258'?: MetadataElement
      '00082259'?: MetadataElement
      '0008225A'?: MetadataElement
      '0008225C'?: MetadataElement
      '00083001'?: MetadataElement
      '00083002'?: MetadataElement
      '00083010'?: MetadataElement
      '00083011'?: MetadataElement
      '00083012'?: MetadataElement
      '00084000'?: MetadataElement
      '00089007'?: MetadataElement
      '00089092'?: MetadataElement
      '00089121'?: MetadataElement
      '00089123'?: MetadataElement
      '00089124'?: MetadataElement
      '00089154'?: MetadataElement
      '00089205'?: MetadataElement
      '00089206'?: MetadataElement
      '00089207'?: MetadataElement
      '00089208'?: MetadataElement
      '00089209'?: MetadataElement
      '00089215'?: MetadataElement
      '00089237'?: MetadataElement
      '00089410'?: MetadataElement
      '00089458'?: MetadataElement
      '00089459'?: MetadataElement
      '00089460'?: MetadataElement
      '00100010'?: MetadataElement
      '00100020'?: MetadataElement
      '00100021'?: MetadataElement
      '00100022'?: MetadataElement
      '00100024'?: MetadataElement
      '00100026'?: MetadataElement
      '00100027'?: MetadataElement
      '00100028'?: MetadataElement
      '00100030'?: MetadataElement
      '00100032'?: MetadataElement
      '00100033'?: MetadataElement
      '00100034'?: MetadataElement
      '00100035'?: MetadataElement
      '00100040'?: MetadataElement
      '00100050'?: MetadataElement
      '00100101'?: MetadataElement
      '00100102'?: MetadataElement
      '00100200'?: MetadataElement
      '00100201'?: MetadataElement
      '00100212'?: MetadataElement
      '00100213'?: MetadataElement
      '00100214'?: MetadataElement
      '00100215'?: MetadataElement
      '00100216'?: MetadataElement
      '00100217'?: MetadataElement
      '00100218'?: MetadataElement
      '00100219'?: MetadataElement
      '00100221'?: MetadataElement
      '00100222'?: MetadataElement
      '00100223'?: MetadataElement
      '00100229'?: MetadataElement
      '00101000'?: MetadataElement
      '00101001'?: MetadataElement
      '00101002'?: MetadataElement
      '00101005'?: MetadataElement
      '00101010'?: MetadataElement
      '00101020'?: MetadataElement
      '00101021'?: MetadataElement
      '00101022'?: MetadataElement
      '00101023'?: MetadataElement
      '00101024'?: MetadataElement
      '00101030'?: MetadataElement
      '00101040'?: MetadataElement
      '00101050'?: MetadataElement
      '00101060'?: MetadataElement
      '00101080'?: MetadataElement
      '00101081'?: MetadataElement
      '00101090'?: MetadataElement
      '00101100'?: MetadataElement
      '00102000'?: MetadataElement
      '00102110'?: MetadataElement
      '00102150'?: MetadataElement
      '00102152'?: MetadataElement
      '00102154'?: MetadataElement
      '00102155'?: MetadataElement
      '00102160'?: MetadataElement
      '00102180'?: MetadataElement
      '001021A0'?: MetadataElement
      '001021B0'?: MetadataElement
      '001021C0'?: MetadataElement
      '001021D0'?: MetadataElement
      '001021F0'?: MetadataElement
      '00102201'?: MetadataElement
      '00102202'?: MetadataElement
      '00102203'?: MetadataElement
      '00102210'?: MetadataElement
      '00102292'?: MetadataElement
      '00102293'?: MetadataElement
      '00102294'?: MetadataElement
      '00102295'?: MetadataElement
      '00102296'?: MetadataElement
      '00102297'?: MetadataElement
      '00102298'?: MetadataElement
      '00102299'?: MetadataElement
      '00104000'?: MetadataElement
      '00109431'?: MetadataElement
      '00120010'?: MetadataElement
      '00120020'?: MetadataElement
      '00120021'?: MetadataElement
      '00120030'?: MetadataElement
      '00120031'?: MetadataElement
      '00120040'?: MetadataElement
      '00120042'?: MetadataElement
      '00120050'?: MetadataElement
      '00120051'?: MetadataElement
      '00120052'?: MetadataElement
      '00120053'?: MetadataElement
      '00120060'?: MetadataElement
      '00120062'?: MetadataElement
      '00120063'?: MetadataElement
      '00120064'?: MetadataElement
      '00120071'?: MetadataElement
      '00120072'?: MetadataElement
      '00120081'?: MetadataElement
      '00120082'?: MetadataElement
      '00120083'?: MetadataElement
      '00120084'?: MetadataElement
      '00120085'?: MetadataElement
      '00120086'?: MetadataElement
      '00120087'?: MetadataElement
      '00140023'?: MetadataElement
      '00140024'?: MetadataElement
      '00140025'?: MetadataElement
      '00140028'?: MetadataElement
      '00140030'?: MetadataElement
      '00140032'?: MetadataElement
      '00140034'?: MetadataElement
      '00140042'?: MetadataElement
      '00140044'?: MetadataElement
      '00140045'?: MetadataElement
      '00140046'?: MetadataElement
      '00140050'?: MetadataElement
      '00140052'?: MetadataElement
      '00140054'?: MetadataElement
      '00140056'?: MetadataElement
      '00140100'?: MetadataElement
      '00140101'?: MetadataElement
      '00140102'?: MetadataElement
      '00140103'?: MetadataElement
      '00140104'?: MetadataElement
      '00140105'?: MetadataElement
      '00140106'?: MetadataElement
      '00140107'?: MetadataElement
      '00140108'?: MetadataElement
      '00141010'?: MetadataElement
      '00141020'?: MetadataElement
      '00141040'?: MetadataElement
      '00142002'?: MetadataElement
      '00142004'?: MetadataElement
      '00142006'?: MetadataElement
      '00142008'?: MetadataElement
      '00142012'?: MetadataElement
      '00142014'?: MetadataElement
      '00142016'?: MetadataElement
      '00142018'?: MetadataElement
      '0014201A'?: MetadataElement
      '0014201C'?: MetadataElement
      '0014201E'?: MetadataElement
      '00142030'?: MetadataElement
      '00142032'?: MetadataElement
      '00142202'?: MetadataElement
      '00142204'?: MetadataElement
      '00142206'?: MetadataElement
      '00142208'?: MetadataElement
      '0014220A'?: MetadataElement
      '0014220C'?: MetadataElement
      '0014220E'?: MetadataElement
      '00142210'?: MetadataElement
      '00142220'?: MetadataElement
      '00142222'?: MetadataElement
      '00142224'?: MetadataElement
      '00142226'?: MetadataElement
      '00142228'?: MetadataElement
      '0014222A'?: MetadataElement
      '0014222C'?: MetadataElement
      '00143011'?: MetadataElement
      '00143012'?: MetadataElement
      '00143020'?: MetadataElement
      '00143022'?: MetadataElement
      '00143024'?: MetadataElement
      '00143026'?: MetadataElement
      '00143028'?: MetadataElement
      '00143040'?: MetadataElement
      '00143050'?: MetadataElement
      '00143060'?: MetadataElement
      '00143070'?: MetadataElement
      '00143071'?: MetadataElement
      '00143072'?: MetadataElement
      '00143073'?: MetadataElement
      '00143074'?: MetadataElement
      '00143075'?: MetadataElement
      '00143076'?: MetadataElement
      '00143077'?: MetadataElement
      '00143080'?: MetadataElement
      '00143099'?: MetadataElement
      '00143100'?: MetadataElement
      '00143101'?: MetadataElement
      '00144002'?: MetadataElement
      '00144004'?: MetadataElement
      '00144006'?: MetadataElement
      '00144008'?: MetadataElement
      '0014400A'?: MetadataElement
      '0014400C'?: MetadataElement
      '0014400E'?: MetadataElement
      '0014400F'?: MetadataElement
      '00144010'?: MetadataElement
      '00144011'?: MetadataElement
      '00144012'?: MetadataElement
      '00144013'?: MetadataElement
      '00144014'?: MetadataElement
      '00144015'?: MetadataElement
      '00144016'?: MetadataElement
      '00144017'?: MetadataElement
      '00144018'?: MetadataElement
      '00144019'?: MetadataElement
      '0014401A'?: MetadataElement
      '0014401B'?: MetadataElement
      '0014401C'?: MetadataElement
      '0014401D'?: MetadataElement
      '00144020'?: MetadataElement
      '00144022'?: MetadataElement
      '00144024'?: MetadataElement
      '00144026'?: MetadataElement
      '00144028'?: MetadataElement
      '00144030'?: MetadataElement
      '00144031'?: MetadataElement
      '00144032'?: MetadataElement
      '00144033'?: MetadataElement
      '00144034'?: MetadataElement
      '00144035'?: MetadataElement
      '00144036'?: MetadataElement
      '00144038'?: MetadataElement
      '0014403A'?: MetadataElement
      '0014403C'?: MetadataElement
      '00144040'?: MetadataElement
      '00144050'?: MetadataElement
      '00144051'?: MetadataElement
      '00144052'?: MetadataElement
      '00144054'?: MetadataElement
      '00144056'?: MetadataElement
      '00144057'?: MetadataElement
      '00144058'?: MetadataElement
      '00144059'?: MetadataElement
      '0014405A'?: MetadataElement
      '0014405C'?: MetadataElement
      '00144060'?: MetadataElement
      '00144062'?: MetadataElement
      '00144064'?: MetadataElement
      '00144070'?: MetadataElement
      '00144072'?: MetadataElement
      '00144074'?: MetadataElement
      '00144076'?: MetadataElement
      '00144078'?: MetadataElement
      '0014407A'?: MetadataElement
      '0014407C'?: MetadataElement
      '0014407E'?: MetadataElement
      '00144080'?: MetadataElement
      '00144081'?: MetadataElement
      '00144082'?: MetadataElement
      '00144083'?: MetadataElement
      '00144084'?: MetadataElement
      '00144085'?: MetadataElement
      '00144086'?: MetadataElement
      '00144087'?: MetadataElement
      '00144088'?: MetadataElement
      '00144089'?: MetadataElement
      '0014408B'?: MetadataElement
      '0014408C'?: MetadataElement
      '0014408D'?: MetadataElement
      '0014408E'?: MetadataElement
      '00144091'?: MetadataElement
      '00144092'?: MetadataElement
      '0014409A'?: MetadataElement
      '0014409B'?: MetadataElement
      '0014409C'?: MetadataElement
      '0014409D'?: MetadataElement
      '0014409F'?: MetadataElement
      '001440A0'?: MetadataElement
      '001440A1'?: MetadataElement
      '001440A2'?: MetadataElement
      '00145002'?: MetadataElement
      '00145004'?: MetadataElement
      '00145100'?: MetadataElement
      '00145101'?: MetadataElement
      '00145102'?: MetadataElement
      '00145103'?: MetadataElement
      '00145104'?: MetadataElement
      '00145105'?: MetadataElement
      '00145106'?: MetadataElement
      '00145107'?: MetadataElement
      '00145108'?: MetadataElement
      '00145109'?: MetadataElement
      '0014510A'?: MetadataElement
      '0014510B'?: MetadataElement
      '0014510C'?: MetadataElement
      '0014510D'?: MetadataElement
      '0014510E'?: MetadataElement
      '0014510F'?: MetadataElement
      '00145110'?: MetadataElement
      '00145111'?: MetadataElement
      '00145112'?: MetadataElement
      '00145113'?: MetadataElement
      '00145114'?: MetadataElement
      '00145115'?: MetadataElement
      '00145116'?: MetadataElement
      '00145117'?: MetadataElement
      '00145118'?: MetadataElement
      '00145119'?: MetadataElement
      '0014511A'?: MetadataElement
      '0014511B'?: MetadataElement
      '0014511C'?: MetadataElement
      '0014511D'?: MetadataElement
      '0014511E'?: MetadataElement
      '0014511F'?: MetadataElement
      '00160001'?: MetadataElement
      '00160002'?: MetadataElement
      '00160003'?: MetadataElement
      '00160004'?: MetadataElement
      '00160005'?: MetadataElement
      '00160006'?: MetadataElement
      '00160007'?: MetadataElement
      '00160008'?: MetadataElement
      '00160009'?: MetadataElement
      '0016000A'?: MetadataElement
      '0016000B'?: MetadataElement
      '0016000C'?: MetadataElement
      '0016000D'?: MetadataElement
      '0016000E'?: MetadataElement
      '0016000F'?: MetadataElement
      '00160010'?: MetadataElement
      '00160011'?: MetadataElement
      '00160012'?: MetadataElement
      '00160013'?: MetadataElement
      '00160014'?: MetadataElement
      '00160015'?: MetadataElement
      '00160016'?: MetadataElement
      '00160017'?: MetadataElement
      '00160018'?: MetadataElement
      '00160019'?: MetadataElement
      '0016001A'?: MetadataElement
      '0016001B'?: MetadataElement
      '0016001C'?: MetadataElement
      '0016001D'?: MetadataElement
      '0016001E'?: MetadataElement
      '0016001F'?: MetadataElement
      '00160020'?: MetadataElement
      '00160021'?: MetadataElement
      '00160022'?: MetadataElement
      '00160023'?: MetadataElement
      '00160024'?: MetadataElement
      '00160025'?: MetadataElement
      '00160026'?: MetadataElement
      '00160027'?: MetadataElement
      '00160028'?: MetadataElement
      '00160029'?: MetadataElement
      '0016002A'?: MetadataElement
      '0016002B'?: MetadataElement
      '00160030'?: MetadataElement
      '00160031'?: MetadataElement
      '00160032'?: MetadataElement
      '00160033'?: MetadataElement
      '00160034'?: MetadataElement
      '00160035'?: MetadataElement
      '00160036'?: MetadataElement
      '00160037'?: MetadataElement
      '00160038'?: MetadataElement
      '00160039'?: MetadataElement
      '0016003A'?: MetadataElement
      '0016003B'?: MetadataElement
      '00160041'?: MetadataElement
      '00160042'?: MetadataElement
      '00160043'?: MetadataElement
      '00160044'?: MetadataElement
      '00160045'?: MetadataElement
      '00160046'?: MetadataElement
      '00160047'?: MetadataElement
      '00160048'?: MetadataElement
      '00160049'?: MetadataElement
      '0016004A'?: MetadataElement
      '0016004B'?: MetadataElement
      '0016004C'?: MetadataElement
      '0016004D'?: MetadataElement
      '0016004E'?: MetadataElement
      '0016004F'?: MetadataElement
      '00160050'?: MetadataElement
      '00160051'?: MetadataElement
      '00160061'?: MetadataElement
      '00160062'?: MetadataElement
      '00160070'?: MetadataElement
      '00160071'?: MetadataElement
      '00160072'?: MetadataElement
      '00160073'?: MetadataElement
      '00160074'?: MetadataElement
      '00160075'?: MetadataElement
      '00160076'?: MetadataElement
      '00160077'?: MetadataElement
      '00160078'?: MetadataElement
      '00160079'?: MetadataElement
      '0016007A'?: MetadataElement
      '0016007B'?: MetadataElement
      '0016007C'?: MetadataElement
      '0016007D'?: MetadataElement
      '0016007E'?: MetadataElement
      '0016007F'?: MetadataElement
      '00160080'?: MetadataElement
      '00160081'?: MetadataElement
      '00160082'?: MetadataElement
      '00160083'?: MetadataElement
      '00160084'?: MetadataElement
      '00160085'?: MetadataElement
      '00160086'?: MetadataElement
      '00160087'?: MetadataElement
      '00160088'?: MetadataElement
      '00160089'?: MetadataElement
      '0016008A'?: MetadataElement
      '0016008B'?: MetadataElement
      '0016008C'?: MetadataElement
      '0016008D'?: MetadataElement
      '0016008E'?: MetadataElement
      '00161001'?: MetadataElement
      '00161002'?: MetadataElement
      '00161003'?: MetadataElement
      '00161004'?: MetadataElement
      '00161005'?: MetadataElement
      '00180010'?: MetadataElement
      '00180012'?: MetadataElement
      '00180013'?: MetadataElement
      '00180014'?: MetadataElement
      '00180015'?: MetadataElement
      '00180020'?: MetadataElement
      '00180021'?: MetadataElement
      '00180022'?: MetadataElement
      '00180023'?: MetadataElement
      '00180024'?: MetadataElement
      '00180025'?: MetadataElement
      '00180026'?: MetadataElement
      '00180027'?: MetadataElement
      '00180028'?: MetadataElement
      '00180029'?: MetadataElement
      '0018002A'?: MetadataElement
      '00180030'?: MetadataElement
      '00180031'?: MetadataElement
      '00180032'?: MetadataElement
      '00180033'?: MetadataElement
      '00180034'?: MetadataElement
      '00180035'?: MetadataElement
      '00180036'?: MetadataElement
      '00180037'?: MetadataElement
      '00180038'?: MetadataElement
      '00180039'?: MetadataElement
      '0018003A'?: MetadataElement
      '00180040'?: MetadataElement
      '00180042'?: MetadataElement
      '00180050'?: MetadataElement
      '00180060'?: MetadataElement
      '00180061'?: MetadataElement
      '00180070'?: MetadataElement
      '00180071'?: MetadataElement
      '00180072'?: MetadataElement
      '00180073'?: MetadataElement
      '00180074'?: MetadataElement
      '00180075'?: MetadataElement
      '00180080'?: MetadataElement
      '00180081'?: MetadataElement
      '00180082'?: MetadataElement
      '00180083'?: MetadataElement
      '00180084'?: MetadataElement
      '00180085'?: MetadataElement
      '00180086'?: MetadataElement
      '00180087'?: MetadataElement
      '00180088'?: MetadataElement
      '00180089'?: MetadataElement
      '00180090'?: MetadataElement
      '00180091'?: MetadataElement
      '00180093'?: MetadataElement
      '00180094'?: MetadataElement
      '00180095'?: MetadataElement
      '00181000'?: MetadataElement
      '00181002'?: MetadataElement
      '00181003'?: MetadataElement
      '00181004'?: MetadataElement
      '00181005'?: MetadataElement
      '00181006'?: MetadataElement
      '00181007'?: MetadataElement
      '00181008'?: MetadataElement
      '00181009'?: MetadataElement
      '0018100A'?: MetadataElement
      '0018100B'?: MetadataElement
      '00181010'?: MetadataElement
      '00181011'?: MetadataElement
      '00181012'?: MetadataElement
      '00181014'?: MetadataElement
      '00181016'?: MetadataElement
      '00181017'?: MetadataElement
      '00181018'?: MetadataElement
      '00181019'?: MetadataElement
      '0018101A'?: MetadataElement
      '0018101B'?: MetadataElement
      '00181020'?: MetadataElement
      '00181022'?: MetadataElement
      '00181023'?: MetadataElement
      '00181030'?: MetadataElement
      '00181040'?: MetadataElement
      '00181041'?: MetadataElement
      '00181042'?: MetadataElement
      '00181043'?: MetadataElement
      '00181044'?: MetadataElement
      '00181045'?: MetadataElement
      '00181046'?: MetadataElement
      '00181047'?: MetadataElement
      '00181048'?: MetadataElement
      '00181049'?: MetadataElement
      '00181050'?: MetadataElement
      '00181060'?: MetadataElement
      '00181061'?: MetadataElement
      '00181062'?: MetadataElement
      '00181063'?: MetadataElement
      '00181064'?: MetadataElement
      '00181065'?: MetadataElement
      '00181066'?: MetadataElement
      '00181067'?: MetadataElement
      '00181068'?: MetadataElement
      '00181069'?: MetadataElement
      '0018106A'?: MetadataElement
      '0018106C'?: MetadataElement
      '0018106E'?: MetadataElement
      '00181070'?: MetadataElement
      '00181071'?: MetadataElement
      '00181072'?: MetadataElement
      '00181073'?: MetadataElement
      '00181074'?: MetadataElement
      '00181075'?: MetadataElement
      '00181076'?: MetadataElement
      '00181077'?: MetadataElement
      '00181078'?: MetadataElement
      '00181079'?: MetadataElement
      '00181080'?: MetadataElement
      '00181081'?: MetadataElement
      '00181082'?: MetadataElement
      '00181083'?: MetadataElement
      '00181084'?: MetadataElement
      '00181085'?: MetadataElement
      '00181086'?: MetadataElement
      '00181088'?: MetadataElement
      '00181090'?: MetadataElement
      '00181094'?: MetadataElement
      '00181100'?: MetadataElement
      '00181110'?: MetadataElement
      '00181111'?: MetadataElement
      '00181114'?: MetadataElement
      '00181120'?: MetadataElement
      '00181121'?: MetadataElement
      '00181130'?: MetadataElement
      '00181131'?: MetadataElement
      '00181134'?: MetadataElement
      '00181135'?: MetadataElement
      '00181136'?: MetadataElement
      '00181137'?: MetadataElement
      '00181138'?: MetadataElement
      '0018113A'?: MetadataElement
      '00181140'?: MetadataElement
      '00181141'?: MetadataElement
      '00181142'?: MetadataElement
      '00181143'?: MetadataElement
      '00181144'?: MetadataElement
      '00181145'?: MetadataElement
      '00181146'?: MetadataElement
      '00181147'?: MetadataElement
      '00181149'?: MetadataElement
      '00181150'?: MetadataElement
      '00181151'?: MetadataElement
      '00181152'?: MetadataElement
      '00181153'?: MetadataElement
      '00181154'?: MetadataElement
      '00181155'?: MetadataElement
      '00181156'?: MetadataElement
      '0018115A'?: MetadataElement
      '0018115E'?: MetadataElement
      '00181160'?: MetadataElement
      '00181161'?: MetadataElement
      '00181162'?: MetadataElement
      '00181164'?: MetadataElement
      '00181166'?: MetadataElement
      '00181170'?: MetadataElement
      '00181180'?: MetadataElement
      '00181181'?: MetadataElement
      '00181182'?: MetadataElement
      '00181183'?: MetadataElement
      '00181184'?: MetadataElement
      '00181190'?: MetadataElement
      '00181191'?: MetadataElement
      '001811A0'?: MetadataElement
      '001811A2'?: MetadataElement
      '001811A3'?: MetadataElement
      '001811A4'?: MetadataElement
      '001811A5'?: MetadataElement
      '001811B0'?: MetadataElement
      '001811B1'?: MetadataElement
      '001811B2'?: MetadataElement
      '001811B3'?: MetadataElement
      '001811B4'?: MetadataElement
      '001811B5'?: MetadataElement
      '001811B6'?: MetadataElement
      '001811B7'?: MetadataElement
      '001811B8'?: MetadataElement
      '001811B9'?: MetadataElement
      '001811BA'?: MetadataElement
      '001811BB'?: MetadataElement
      '001811BC'?: MetadataElement
      '001811BD'?: MetadataElement
      '001811BE'?: MetadataElement
      '001811BF'?: MetadataElement
      '001811C0'?: MetadataElement
      '001811C1'?: MetadataElement
      '00181200'?: MetadataElement
      '00181201'?: MetadataElement
      '00181202'?: MetadataElement
      '00181210'?: MetadataElement
      '00181240'?: MetadataElement
      '00181242'?: MetadataElement
      '00181243'?: MetadataElement
      '00181244'?: MetadataElement
      '00181250'?: MetadataElement
      '00181251'?: MetadataElement
      '00181260'?: MetadataElement
      '00181261'?: MetadataElement
      '00181271'?: MetadataElement
      '00181272'?: MetadataElement
      '00181300'?: MetadataElement
      '00181301'?: MetadataElement
      '00181302'?: MetadataElement
      '00181310'?: MetadataElement
      '00181312'?: MetadataElement
      '00181314'?: MetadataElement
      '00181315'?: MetadataElement
      '00181316'?: MetadataElement
      '00181318'?: MetadataElement
      '00181320'?: MetadataElement
      '00181400'?: MetadataElement
      '00181401'?: MetadataElement
      '00181402'?: MetadataElement
      '00181403'?: MetadataElement
      '00181404'?: MetadataElement
      '00181405'?: MetadataElement
      '00181411'?: MetadataElement
      '00181412'?: MetadataElement
      '00181413'?: MetadataElement
      '00181450'?: MetadataElement
      '00181460'?: MetadataElement
      '00181470'?: MetadataElement
      '00181480'?: MetadataElement
      '00181490'?: MetadataElement
      '00181491'?: MetadataElement
      '00181495'?: MetadataElement
      '00181500'?: MetadataElement
      '00181508'?: MetadataElement
      '00181510'?: MetadataElement
      '00181511'?: MetadataElement
      '00181520'?: MetadataElement
      '00181521'?: MetadataElement
      '00181530'?: MetadataElement
      '00181531'?: MetadataElement
      '00181600'?: MetadataElement
      '00181602'?: MetadataElement
      '00181604'?: MetadataElement
      '00181606'?: MetadataElement
      '00181608'?: MetadataElement
      '00181610'?: MetadataElement
      '00181612'?: MetadataElement
      '00181620'?: MetadataElement
      '00181622'?: MetadataElement
      '00181623'?: MetadataElement
      '00181624'?: MetadataElement
      '00181630'?: MetadataElement
      '00181631'?: MetadataElement
      '00181632'?: MetadataElement
      '00181633'?: MetadataElement
      '00181634'?: MetadataElement
      '00181635'?: MetadataElement
      '00181636'?: MetadataElement
      '00181637'?: MetadataElement
      '00181638'?: MetadataElement
      '00181700'?: MetadataElement
      '00181702'?: MetadataElement
      '00181704'?: MetadataElement
      '00181706'?: MetadataElement
      '00181708'?: MetadataElement
      '00181710'?: MetadataElement
      '00181712'?: MetadataElement
      '00181720'?: MetadataElement
      '00181800'?: MetadataElement
      '00181801'?: MetadataElement
      '00181802'?: MetadataElement
      '00181803'?: MetadataElement
      '00182001'?: MetadataElement
      '00182002'?: MetadataElement
      '00182003'?: MetadataElement
      '00182004'?: MetadataElement
      '00182005'?: MetadataElement
      '00182006'?: MetadataElement
      '00182010'?: MetadataElement
      '00182020'?: MetadataElement
      '00182030'?: MetadataElement
      '00182041'?: MetadataElement
      '00182042'?: MetadataElement
      '00182043'?: MetadataElement
      '00182044'?: MetadataElement
      '00182045'?: MetadataElement
      '00182046'?: MetadataElement
      '00183100'?: MetadataElement
      '00183101'?: MetadataElement
      '00183102'?: MetadataElement
      '00183103'?: MetadataElement
      '00183104'?: MetadataElement
      '00183105'?: MetadataElement
      '00184000'?: MetadataElement
      '00185000'?: MetadataElement
      '00185010'?: MetadataElement
      '00185011'?: MetadataElement
      '00185012'?: MetadataElement
      '00185020'?: MetadataElement
      '00185021'?: MetadataElement
      '00185022'?: MetadataElement
      '00185024'?: MetadataElement
      '00185026'?: MetadataElement
      '00185027'?: MetadataElement
      '00185028'?: MetadataElement
      '00185029'?: MetadataElement
      '00185030'?: MetadataElement
      '00185040'?: MetadataElement
      '00185050'?: MetadataElement
      '00185100'?: MetadataElement
      '00185101'?: MetadataElement
      '00185104'?: MetadataElement
      '00185210'?: MetadataElement
      '00185212'?: MetadataElement
      '00186000'?: MetadataElement
      '00186011'?: MetadataElement
      '00186012'?: MetadataElement
      '00186014'?: MetadataElement
      '00186016'?: MetadataElement
      '00186018'?: MetadataElement
      '0018601A'?: MetadataElement
      '0018601C'?: MetadataElement
      '0018601E'?: MetadataElement
      '00186020'?: MetadataElement
      '00186022'?: MetadataElement
      '00186024'?: MetadataElement
      '00186026'?: MetadataElement
      '00186028'?: MetadataElement
      '0018602A'?: MetadataElement
      '0018602C'?: MetadataElement
      '0018602E'?: MetadataElement
      '00186030'?: MetadataElement
      '00186031'?: MetadataElement
      '00186032'?: MetadataElement
      '00186034'?: MetadataElement
      '00186036'?: MetadataElement
      '00186038'?: MetadataElement
      '00186039'?: MetadataElement
      '0018603A'?: MetadataElement
      '0018603B'?: MetadataElement
      '0018603C'?: MetadataElement
      '0018603D'?: MetadataElement
      '0018603E'?: MetadataElement
      '0018603F'?: MetadataElement
      '00186040'?: MetadataElement
      '00186041'?: MetadataElement
      '00186042'?: MetadataElement
      '00186043'?: MetadataElement
      '00186044'?: MetadataElement
      '00186046'?: MetadataElement
      '00186048'?: MetadataElement
      '0018604A'?: MetadataElement
      '0018604C'?: MetadataElement
      '0018604E'?: MetadataElement
      '00186050'?: MetadataElement
      '00186052'?: MetadataElement
      '00186054'?: MetadataElement
      '00186056'?: MetadataElement
      '00186058'?: MetadataElement
      '0018605A'?: MetadataElement
      '00186060'?: MetadataElement
      '00186070'?: MetadataElement
      '00187000'?: MetadataElement
      '00187001'?: MetadataElement
      '00187004'?: MetadataElement
      '00187005'?: MetadataElement
      '00187006'?: MetadataElement
      '00187008'?: MetadataElement
      '0018700A'?: MetadataElement
      '0018700C'?: MetadataElement
      '0018700E'?: MetadataElement
      '00187010'?: MetadataElement
      '00187011'?: MetadataElement
      '00187012'?: MetadataElement
      '00187014'?: MetadataElement
      '00187016'?: MetadataElement
      '0018701A'?: MetadataElement
      '00187020'?: MetadataElement
      '00187022'?: MetadataElement
      '00187024'?: MetadataElement
      '00187026'?: MetadataElement
      '00187028'?: MetadataElement
      '0018702A'?: MetadataElement
      '0018702B'?: MetadataElement
      '00187030'?: MetadataElement
      '00187032'?: MetadataElement
      '00187034'?: MetadataElement
      '00187036'?: MetadataElement
      '00187038'?: MetadataElement
      '00187040'?: MetadataElement
      '00187041'?: MetadataElement
      '00187042'?: MetadataElement
      '00187044'?: MetadataElement
      '00187046'?: MetadataElement
      '00187048'?: MetadataElement
      '0018704C'?: MetadataElement
      '00187050'?: MetadataElement
      '00187052'?: MetadataElement
      '00187054'?: MetadataElement
      '00187056'?: MetadataElement
      '00187058'?: MetadataElement
      '00187060'?: MetadataElement
      '00187062'?: MetadataElement
      '00187064'?: MetadataElement
      '00187065'?: MetadataElement
      '00188150'?: MetadataElement
      '00188151'?: MetadataElement
      '00189004'?: MetadataElement
      '00189005'?: MetadataElement
      '00189006'?: MetadataElement
      '00189008'?: MetadataElement
      '00189009'?: MetadataElement
      '00189010'?: MetadataElement
      '00189011'?: MetadataElement
      '00189012'?: MetadataElement
      '00189014'?: MetadataElement
      '00189015'?: MetadataElement
      '00189016'?: MetadataElement
      '00189017'?: MetadataElement
      '00189018'?: MetadataElement
      '00189019'?: MetadataElement
      '00189020'?: MetadataElement
      '00189021'?: MetadataElement
      '00189022'?: MetadataElement
      '00189024'?: MetadataElement
      '00189025'?: MetadataElement
      '00189026'?: MetadataElement
      '00189027'?: MetadataElement
      '00189028'?: MetadataElement
      '00189029'?: MetadataElement
      '00189030'?: MetadataElement
      '00189032'?: MetadataElement
      '00189033'?: MetadataElement
      '00189034'?: MetadataElement
      '00189035'?: MetadataElement
      '00189036'?: MetadataElement
      '00189037'?: MetadataElement
      '00189041'?: MetadataElement
      '00189042'?: MetadataElement
      '00189043'?: MetadataElement
      '00189044'?: MetadataElement
      '00189045'?: MetadataElement
      '00189046'?: MetadataElement
      '00189047'?: MetadataElement
      '00189048'?: MetadataElement
      '00189049'?: MetadataElement
      '00189050'?: MetadataElement
      '00189051'?: MetadataElement
      '00189052'?: MetadataElement
      '00189053'?: MetadataElement
      '00189054'?: MetadataElement
      '00189058'?: MetadataElement
      '00189059'?: MetadataElement
      '00189060'?: MetadataElement
      '00189061'?: MetadataElement
      '00189062'?: MetadataElement
      '00189063'?: MetadataElement
      '00189064'?: MetadataElement
      '00189065'?: MetadataElement
      '00189066'?: MetadataElement
      '00189067'?: MetadataElement
      '00189069'?: MetadataElement
      '00189070'?: MetadataElement
      '00189073'?: MetadataElement
      '00189074'?: MetadataElement
      '00189075'?: MetadataElement
      '00189076'?: MetadataElement
      '00189077'?: MetadataElement
      '00189078'?: MetadataElement
      '00189079'?: MetadataElement
      '00189080'?: MetadataElement
      '00189081'?: MetadataElement
      '00189082'?: MetadataElement
      '00189083'?: MetadataElement
      '00189084'?: MetadataElement
      '00189085'?: MetadataElement
      '00189087'?: MetadataElement
      '00189089'?: MetadataElement
      '00189090'?: MetadataElement
      '00189091'?: MetadataElement
      '00189092'?: MetadataElement
      '00189093'?: MetadataElement
      '00189094'?: MetadataElement
      '00189095'?: MetadataElement
      '00189096'?: MetadataElement
      '00189098'?: MetadataElement
      '00189100'?: MetadataElement
      '00189101'?: MetadataElement
      '00189103'?: MetadataElement
      '00189104'?: MetadataElement
      '00189105'?: MetadataElement
      '00189106'?: MetadataElement
      '00189107'?: MetadataElement
      '00189112'?: MetadataElement
      '00189114'?: MetadataElement
      '00189115'?: MetadataElement
      '00189117'?: MetadataElement
      '00189118'?: MetadataElement
      '00189119'?: MetadataElement
      '00189125'?: MetadataElement
      '00189126'?: MetadataElement
      '00189127'?: MetadataElement
      '00189147'?: MetadataElement
      '00189151'?: MetadataElement
      '00189152'?: MetadataElement
      '00189155'?: MetadataElement
      '00189159'?: MetadataElement
      '00189166'?: MetadataElement
      '00189168'?: MetadataElement
      '00189169'?: MetadataElement
      '00189170'?: MetadataElement
      '00189171'?: MetadataElement
      '00189172'?: MetadataElement
      '00189173'?: MetadataElement
      '00189174'?: MetadataElement
      '00189175'?: MetadataElement
      '00189176'?: MetadataElement
      '00189177'?: MetadataElement
      '00189178'?: MetadataElement
      '00189179'?: MetadataElement
      '00189180'?: MetadataElement
      '00189181'?: MetadataElement
      '00189182'?: MetadataElement
      '00189183'?: MetadataElement
      '00189184'?: MetadataElement
      '00189185'?: MetadataElement
      '00189186'?: MetadataElement
      '00189195'?: MetadataElement
      '00189196'?: MetadataElement
      '00189197'?: MetadataElement
      '00189198'?: MetadataElement
      '00189199'?: MetadataElement
      '00189200'?: MetadataElement
      '00189214'?: MetadataElement
      '00189217'?: MetadataElement
      '00189218'?: MetadataElement
      '00189219'?: MetadataElement
      '00189220'?: MetadataElement
      '00189226'?: MetadataElement
      '00189227'?: MetadataElement
      '00189231'?: MetadataElement
      '00189232'?: MetadataElement
      '00189234'?: MetadataElement
      '00189236'?: MetadataElement
      '00189239'?: MetadataElement
      '00189240'?: MetadataElement
      '00189241'?: MetadataElement
      '00189250'?: MetadataElement
      '00189251'?: MetadataElement
      '00189252'?: MetadataElement
      '00189253'?: MetadataElement
      '00189254'?: MetadataElement
      '00189255'?: MetadataElement
      '00189256'?: MetadataElement
      '00189257'?: MetadataElement
      '00189258'?: MetadataElement
      '00189259'?: MetadataElement
      '0018925A'?: MetadataElement
      '0018925B'?: MetadataElement
      '0018925C'?: MetadataElement
      '0018925D'?: MetadataElement
      '0018925E'?: MetadataElement
      '0018925F'?: MetadataElement
      '00189260'?: MetadataElement
      '00189295'?: MetadataElement
      '00189296'?: MetadataElement
      '00189297'?: MetadataElement
      '00189298'?: MetadataElement
      '00189301'?: MetadataElement
      '00189302'?: MetadataElement
      '00189303'?: MetadataElement
      '00189304'?: MetadataElement
      '00189305'?: MetadataElement
      '00189306'?: MetadataElement
      '00189307'?: MetadataElement
      '00189308'?: MetadataElement
      '00189309'?: MetadataElement
      '00189310'?: MetadataElement
      '00189311'?: MetadataElement
      '00189312'?: MetadataElement
      '00189313'?: MetadataElement
      '00189314'?: MetadataElement
      '00189315'?: MetadataElement
      '00189316'?: MetadataElement
      '00189317'?: MetadataElement
      '00189318'?: MetadataElement
      '00189319'?: MetadataElement
      '00189320'?: MetadataElement
      '00189321'?: MetadataElement
      '00189322'?: MetadataElement
      '00189323'?: MetadataElement
      '00189324'?: MetadataElement
      '00189325'?: MetadataElement
      '00189326'?: MetadataElement
      '00189327'?: MetadataElement
      '00189328'?: MetadataElement
      '00189329'?: MetadataElement
      '00189330'?: MetadataElement
      '00189332'?: MetadataElement
      '00189333'?: MetadataElement
      '00189334'?: MetadataElement
      '00189335'?: MetadataElement
      '00189337'?: MetadataElement
      '00189338'?: MetadataElement
      '00189340'?: MetadataElement
      '00189341'?: MetadataElement
      '00189342'?: MetadataElement
      '00189343'?: MetadataElement
      '00189344'?: MetadataElement
      '00189345'?: MetadataElement
      '00189346'?: MetadataElement
      '00189351'?: MetadataElement
      '00189352'?: MetadataElement
      '00189353'?: MetadataElement
      '00189360'?: MetadataElement
      '00189361'?: MetadataElement
      '00189362'?: MetadataElement
      '00189363'?: MetadataElement
      '00189364'?: MetadataElement
      '00189365'?: MetadataElement
      '00189366'?: MetadataElement
      '00189367'?: MetadataElement
      '00189368'?: MetadataElement
      '00189369'?: MetadataElement
      '0018936A'?: MetadataElement
      '0018936B'?: MetadataElement
      '0018936C'?: MetadataElement
      '0018936D'?: MetadataElement
      '0018936E'?: MetadataElement
      '0018936F'?: MetadataElement
      '00189370'?: MetadataElement
      '00189371'?: MetadataElement
      '00189372'?: MetadataElement
      '00189373'?: MetadataElement
      '00189374'?: MetadataElement
      '00189375'?: MetadataElement
      '00189376'?: MetadataElement
      '00189377'?: MetadataElement
      '00189378'?: MetadataElement
      '00189379'?: MetadataElement
      '0018937A'?: MetadataElement
      '0018937B'?: MetadataElement
      '0018937C'?: MetadataElement
      '0018937D'?: MetadataElement
      '0018937E'?: MetadataElement
      '0018937F'?: MetadataElement
      '00189380'?: MetadataElement
      '00189381'?: MetadataElement
      '00189382'?: MetadataElement
      '00189383'?: MetadataElement
      '00189384'?: MetadataElement
      '00189401'?: MetadataElement
      '00189402'?: MetadataElement
      '00189403'?: MetadataElement
      '00189404'?: MetadataElement
      '00189405'?: MetadataElement
      '00189406'?: MetadataElement
      '00189407'?: MetadataElement
      '00189410'?: MetadataElement
      '00189412'?: MetadataElement
      '00189417'?: MetadataElement
      '00189420'?: MetadataElement
      '00189423'?: MetadataElement
      '00189424'?: MetadataElement
      '00189425'?: MetadataElement
      '00189426'?: MetadataElement
      '00189427'?: MetadataElement
      '00189428'?: MetadataElement
      '00189429'?: MetadataElement
      '00189430'?: MetadataElement
      '00189432'?: MetadataElement
      '00189433'?: MetadataElement
      '00189434'?: MetadataElement
      '00189435'?: MetadataElement
      '00189436'?: MetadataElement
      '00189437'?: MetadataElement
      '00189438'?: MetadataElement
      '00189439'?: MetadataElement
      '00189440'?: MetadataElement
      '00189441'?: MetadataElement
      '00189442'?: MetadataElement
      '00189445'?: MetadataElement
      '00189447'?: MetadataElement
      '00189449'?: MetadataElement
      '00189451'?: MetadataElement
      '00189452'?: MetadataElement
      '00189455'?: MetadataElement
      '00189456'?: MetadataElement
      '00189457'?: MetadataElement
      '00189461'?: MetadataElement
      '00189462'?: MetadataElement
      '00189463'?: MetadataElement
      '00189464'?: MetadataElement
      '00189465'?: MetadataElement
      '00189466'?: MetadataElement
      '00189467'?: MetadataElement
      '00189468'?: MetadataElement
      '00189469'?: MetadataElement
      '00189470'?: MetadataElement
      '00189471'?: MetadataElement
      '00189472'?: MetadataElement
      '00189473'?: MetadataElement
      '00189474'?: MetadataElement
      '00189476'?: MetadataElement
      '00189477'?: MetadataElement
      '00189504'?: MetadataElement
      '00189506'?: MetadataElement
      '00189507'?: MetadataElement
      '00189508'?: MetadataElement
      '00189509'?: MetadataElement
      '00189510'?: MetadataElement
      '00189511'?: MetadataElement
      '00189514'?: MetadataElement
      '00189515'?: MetadataElement
      '00189516'?: MetadataElement
      '00189517'?: MetadataElement
      '00189518'?: MetadataElement
      '00189519'?: MetadataElement
      '00189524'?: MetadataElement
      '00189525'?: MetadataElement
      '00189526'?: MetadataElement
      '00189527'?: MetadataElement
      '00189528'?: MetadataElement
      '00189530'?: MetadataElement
      '00189531'?: MetadataElement
      '00189538'?: MetadataElement
      '00189541'?: MetadataElement
      '00189542'?: MetadataElement
      '00189543'?: MetadataElement
      '00189544'?: MetadataElement
      '00189545'?: MetadataElement
      '00189546'?: MetadataElement
      '00189547'?: MetadataElement
      '00189548'?: MetadataElement
      '00189549'?: MetadataElement
      '00189550'?: MetadataElement
      '00189551'?: MetadataElement
      '00189552'?: MetadataElement
      '00189553'?: MetadataElement
      '00189554'?: MetadataElement
      '00189555'?: MetadataElement
      '00189556'?: MetadataElement
      '00189557'?: MetadataElement
      '00189558'?: MetadataElement
      '00189559'?: MetadataElement
      '00189601'?: MetadataElement
      '00189602'?: MetadataElement
      '00189603'?: MetadataElement
      '00189604'?: MetadataElement
      '00189605'?: MetadataElement
      '00189606'?: MetadataElement
      '00189607'?: MetadataElement
      '00189621'?: MetadataElement
      '00189622'?: MetadataElement
      '00189623'?: MetadataElement
      '00189624'?: MetadataElement
      '00189701'?: MetadataElement
      '00189715'?: MetadataElement
      '00189716'?: MetadataElement
      '00189717'?: MetadataElement
      '00189718'?: MetadataElement
      '00189719'?: MetadataElement
      '00189720'?: MetadataElement
      '00189721'?: MetadataElement
      '00189722'?: MetadataElement
      '00189723'?: MetadataElement
      '00189724'?: MetadataElement
      '00189725'?: MetadataElement
      '00189726'?: MetadataElement
      '00189727'?: MetadataElement
      '00189729'?: MetadataElement
      '00189732'?: MetadataElement
      '00189733'?: MetadataElement
      '00189734'?: MetadataElement
      '00189735'?: MetadataElement
      '00189736'?: MetadataElement
      '00189737'?: MetadataElement
      '00189738'?: MetadataElement
      '00189739'?: MetadataElement
      '00189740'?: MetadataElement
      '00189749'?: MetadataElement
      '00189751'?: MetadataElement
      '00189755'?: MetadataElement
      '00189756'?: MetadataElement
      '00189758'?: MetadataElement
      '00189759'?: MetadataElement
      '00189760'?: MetadataElement
      '00189761'?: MetadataElement
      '00189762'?: MetadataElement
      '00189763'?: MetadataElement
      '00189764'?: MetadataElement
      '00189765'?: MetadataElement
      '00189766'?: MetadataElement
      '00189767'?: MetadataElement
      '00189768'?: MetadataElement
      '00189769'?: MetadataElement
      '00189770'?: MetadataElement
      '00189771'?: MetadataElement
      '00189772'?: MetadataElement
      '00189801'?: MetadataElement
      '00189803'?: MetadataElement
      '00189804'?: MetadataElement
      '00189805'?: MetadataElement
      '00189806'?: MetadataElement
      '00189807'?: MetadataElement
      '00189808'?: MetadataElement
      '00189809'?: MetadataElement
      '0018980B'?: MetadataElement
      '0018980C'?: MetadataElement
      '0018980D'?: MetadataElement
      '0018980E'?: MetadataElement
      '0018980F'?: MetadataElement
      '00189810'?: MetadataElement
      '00189900'?: MetadataElement
      '00189901'?: MetadataElement
      '00189902'?: MetadataElement
      '00189903'?: MetadataElement
      '00189904'?: MetadataElement
      '00189905'?: MetadataElement
      '00189906'?: MetadataElement
      '00189907'?: MetadataElement
      '00189908'?: MetadataElement
      '00189909'?: MetadataElement
      '0018990A'?: MetadataElement
      '0018990B'?: MetadataElement
      '0018990C'?: MetadataElement
      '0018990D'?: MetadataElement
      '0018990E'?: MetadataElement
      '0018990F'?: MetadataElement
      '00189910'?: MetadataElement
      '00189911'?: MetadataElement
      '00189912'?: MetadataElement
      '00189913'?: MetadataElement
      '00189914'?: MetadataElement
      '00189915'?: MetadataElement
      '00189916'?: MetadataElement
      '00189917'?: MetadataElement
      '00189918'?: MetadataElement
      '00189919'?: MetadataElement
      '0018991A'?: MetadataElement
      '0018991B'?: MetadataElement
      '0018991C'?: MetadataElement
      '0018991D'?: MetadataElement
      '0018991E'?: MetadataElement
      '0018991F'?: MetadataElement
      '00189920'?: MetadataElement
      '00189921'?: MetadataElement
      '00189922'?: MetadataElement
      '00189923'?: MetadataElement
      '00189924'?: MetadataElement
      '00189930'?: MetadataElement
      '00189931'?: MetadataElement
      '00189932'?: MetadataElement
      '00189933'?: MetadataElement
      '00189934'?: MetadataElement
      '00189935'?: MetadataElement
      '00189936'?: MetadataElement
      '00189937'?: MetadataElement
      '00189938'?: MetadataElement
      '00189939'?: MetadataElement
      '0018993A'?: MetadataElement
      '0018993B'?: MetadataElement
      '0018993C'?: MetadataElement
      '0018993D'?: MetadataElement
      '0018993E'?: MetadataElement
      '00189941'?: MetadataElement
      '00189942'?: MetadataElement
      '00189943'?: MetadataElement
      '00189944'?: MetadataElement
      '00189945'?: MetadataElement
      '00189946'?: MetadataElement
      '00189947'?: MetadataElement
      '0018A001'?: MetadataElement
      '0018A002'?: MetadataElement
      '0018A003'?: MetadataElement
      '0020000D'?: MetadataElement
      '0020000E'?: MetadataElement
      '00200010'?: MetadataElement
      '00200011'?: MetadataElement
      '00200012'?: MetadataElement
      '00200013'?: MetadataElement
      '00200014'?: MetadataElement
      '00200015'?: MetadataElement
      '00200016'?: MetadataElement
      '00200017'?: MetadataElement
      '00200018'?: MetadataElement
      '00200019'?: MetadataElement
      '00200020'?: MetadataElement
      '00200022'?: MetadataElement
      '00200024'?: MetadataElement
      '00200026'?: MetadataElement
      '00200030'?: MetadataElement
      '00200032'?: MetadataElement
      '00200035'?: MetadataElement
      '00200037'?: MetadataElement
      '00200050'?: MetadataElement
      '00200052'?: MetadataElement
      '00200060'?: MetadataElement
      '00200062'?: MetadataElement
      '00200070'?: MetadataElement
      '00200080'?: MetadataElement
      '002000AA'?: MetadataElement
      '00200100'?: MetadataElement
      '00200105'?: MetadataElement
      '00200110'?: MetadataElement
      '00200200'?: MetadataElement
      '00200242'?: MetadataElement
      '00201000'?: MetadataElement
      '00201001'?: MetadataElement
      '00201002'?: MetadataElement
      '00201003'?: MetadataElement
      '00201004'?: MetadataElement
      '00201005'?: MetadataElement
      '00201020'?: MetadataElement
      '0020103F'?: MetadataElement
      '00201040'?: MetadataElement
      '00201041'?: MetadataElement
      '00201070'?: MetadataElement
      '00201200'?: MetadataElement
      '00201202'?: MetadataElement
      '00201204'?: MetadataElement
      '00201206'?: MetadataElement
      '00201208'?: MetadataElement
      '00201209'?: MetadataElement
      '00203401'?: MetadataElement
      '00203402'?: MetadataElement
      '00203403'?: MetadataElement
      '00203404'?: MetadataElement
      '00203405'?: MetadataElement
      '00203406'?: MetadataElement
      '00204000'?: MetadataElement
      '00205000'?: MetadataElement
      '00205002'?: MetadataElement
      '00209056'?: MetadataElement
      '00209057'?: MetadataElement
      '00209071'?: MetadataElement
      '00209072'?: MetadataElement
      '00209111'?: MetadataElement
      '00209113'?: MetadataElement
      '00209116'?: MetadataElement
      '00209128'?: MetadataElement
      '00209153'?: MetadataElement
      '00209154'?: MetadataElement
      '00209155'?: MetadataElement
      '00209156'?: MetadataElement
      '00209157'?: MetadataElement
      '00209158'?: MetadataElement
      '00209161'?: MetadataElement
      '00209162'?: MetadataElement
      '00209163'?: MetadataElement
      '00209164'?: MetadataElement
      '00209165'?: MetadataElement
      '00209167'?: MetadataElement
      '00209170'?: MetadataElement
      '00209171'?: MetadataElement
      '00209172'?: MetadataElement
      '00209213'?: MetadataElement
      '00209221'?: MetadataElement
      '00209222'?: MetadataElement
      '00209228'?: MetadataElement
      '00209238'?: MetadataElement
      '00209241'?: MetadataElement
      '00209245'?: MetadataElement
      '00209246'?: MetadataElement
      '00209247'?: MetadataElement
      '00209248'?: MetadataElement
      '00209249'?: MetadataElement
      '00209250'?: MetadataElement
      '00209251'?: MetadataElement
      '00209252'?: MetadataElement
      '00209253'?: MetadataElement
      '00209254'?: MetadataElement
      '00209255'?: MetadataElement
      '00209256'?: MetadataElement
      '00209257'?: MetadataElement
      '00209301'?: MetadataElement
      '00209302'?: MetadataElement
      '00209307'?: MetadataElement
      '00209308'?: MetadataElement
      '00209309'?: MetadataElement
      '0020930A'?: MetadataElement
      '0020930B'?: MetadataElement
      '0020930C'?: MetadataElement
      '0020930D'?: MetadataElement
      '0020930E'?: MetadataElement
      '0020930F'?: MetadataElement
      '00209310'?: MetadataElement
      '00209311'?: MetadataElement
      '00209312'?: MetadataElement
      '00209313'?: MetadataElement
      '00209421'?: MetadataElement
      '00209450'?: MetadataElement
      '00209453'?: MetadataElement
      '00209518'?: MetadataElement
      '00209529'?: MetadataElement
      '00209536'?: MetadataElement
      '00220001'?: MetadataElement
      '00220002'?: MetadataElement
      '00220003'?: MetadataElement
      '00220004'?: MetadataElement
      '00220005'?: MetadataElement
      '00220006'?: MetadataElement
      '00220007'?: MetadataElement
      '00220008'?: MetadataElement
      '00220009'?: MetadataElement
      '0022000A'?: MetadataElement
      '0022000B'?: MetadataElement
      '0022000C'?: MetadataElement
      '0022000D'?: MetadataElement
      '0022000E'?: MetadataElement
      '00220010'?: MetadataElement
      '00220011'?: MetadataElement
      '00220012'?: MetadataElement
      '00220013'?: MetadataElement
      '00220014'?: MetadataElement
      '00220015'?: MetadataElement
      '00220016'?: MetadataElement
      '00220017'?: MetadataElement
      '00220018'?: MetadataElement
      '00220019'?: MetadataElement
      '0022001A'?: MetadataElement
      '0022001B'?: MetadataElement
      '0022001C'?: MetadataElement
      '0022001D'?: MetadataElement
      '0022001E'?: MetadataElement
      '00220020'?: MetadataElement
      '00220021'?: MetadataElement
      '00220022'?: MetadataElement
      '00220028'?: MetadataElement
      '00220030'?: MetadataElement
      '00220031'?: MetadataElement
      '00220032'?: MetadataElement
      '00220035'?: MetadataElement
      '00220036'?: MetadataElement
      '00220037'?: MetadataElement
      '00220038'?: MetadataElement
      '00220039'?: MetadataElement
      '00220041'?: MetadataElement
      '00220042'?: MetadataElement
      '00220048'?: MetadataElement
      '00220049'?: MetadataElement
      '0022004E'?: MetadataElement
      '00220055'?: MetadataElement
      '00220056'?: MetadataElement
      '00220057'?: MetadataElement
      '00220058'?: MetadataElement
      '00221007'?: MetadataElement
      '00221008'?: MetadataElement
      '00221009'?: MetadataElement
      '00221010'?: MetadataElement
      '00221012'?: MetadataElement
      '00221019'?: MetadataElement
      '00221024'?: MetadataElement
      '00221025'?: MetadataElement
      '00221028'?: MetadataElement
      '00221029'?: MetadataElement
      '00221033'?: MetadataElement
      '00221035'?: MetadataElement
      '00221036'?: MetadataElement
      '00221037'?: MetadataElement
      '00221039'?: MetadataElement
      '00221040'?: MetadataElement
      '00221044'?: MetadataElement
      '00221045'?: MetadataElement
      '00221046'?: MetadataElement
      '00221047'?: MetadataElement
      '00221048'?: MetadataElement
      '00221049'?: MetadataElement
      '0022104A'?: MetadataElement
      '0022104B'?: MetadataElement
      '00221050'?: MetadataElement
      '00221053'?: MetadataElement
      '00221054'?: MetadataElement
      '00221059'?: MetadataElement
      '00221065'?: MetadataElement
      '00221066'?: MetadataElement
      '00221090'?: MetadataElement
      '00221092'?: MetadataElement
      '00221093'?: MetadataElement
      '00221094'?: MetadataElement
      '00221095'?: MetadataElement
      '00221096'?: MetadataElement
      '00221097'?: MetadataElement
      '00221100'?: MetadataElement
      '00221101'?: MetadataElement
      '00221103'?: MetadataElement
      '00221121'?: MetadataElement
      '00221122'?: MetadataElement
      '00221125'?: MetadataElement
      '00221127'?: MetadataElement
      '00221128'?: MetadataElement
      '0022112A'?: MetadataElement
      '0022112B'?: MetadataElement
      '0022112C'?: MetadataElement
      '00221130'?: MetadataElement
      '00221131'?: MetadataElement
      '00221132'?: MetadataElement
      '00221133'?: MetadataElement
      '00221134'?: MetadataElement
      '00221135'?: MetadataElement
      '00221140'?: MetadataElement
      '00221150'?: MetadataElement
      '00221153'?: MetadataElement
      '00221155'?: MetadataElement
      '00221159'?: MetadataElement
      '00221210'?: MetadataElement
      '00221211'?: MetadataElement
      '00221212'?: MetadataElement
      '00221220'?: MetadataElement
      '00221225'?: MetadataElement
      '00221230'?: MetadataElement
      '00221250'?: MetadataElement
      '00221255'?: MetadataElement
      '00221257'?: MetadataElement
      '00221260'?: MetadataElement
      '00221262'?: MetadataElement
      '00221265'?: MetadataElement
      '00221273'?: MetadataElement
      '00221300'?: MetadataElement
      '00221310'?: MetadataElement
      '00221330'?: MetadataElement
      '00221415'?: MetadataElement
      '00221420'?: MetadataElement
      '00221423'?: MetadataElement
      '00221436'?: MetadataElement
      '00221443'?: MetadataElement
      '00221445'?: MetadataElement
      '00221450'?: MetadataElement
      '00221452'?: MetadataElement
      '00221454'?: MetadataElement
      '00221458'?: MetadataElement
      '00221460'?: MetadataElement
      '00221463'?: MetadataElement
      '00221465'?: MetadataElement
      '00221466'?: MetadataElement
      '00221467'?: MetadataElement
      '00221468'?: MetadataElement
      '00221470'?: MetadataElement
      '00221472'?: MetadataElement
      '00221512'?: MetadataElement
      '00221513'?: MetadataElement
      '00221515'?: MetadataElement
      '00221517'?: MetadataElement
      '00221518'?: MetadataElement
      '00221525'?: MetadataElement
      '00221526'?: MetadataElement
      '00221527'?: MetadataElement
      '00221528'?: MetadataElement
      '00221529'?: MetadataElement
      '00221530'?: MetadataElement
      '00221531'?: MetadataElement
      '00221612'?: MetadataElement
      '00221615'?: MetadataElement
      '00221616'?: MetadataElement
      '00221618'?: MetadataElement
      '00221620'?: MetadataElement
      '00221622'?: MetadataElement
      '00221624'?: MetadataElement
      '00221626'?: MetadataElement
      '00221628'?: MetadataElement
      '00221630'?: MetadataElement
      '00221640'?: MetadataElement
      '00221642'?: MetadataElement
      '00221643'?: MetadataElement
      '00221644'?: MetadataElement
      '00221645'?: MetadataElement
      '00221646'?: MetadataElement
      '00221649'?: MetadataElement
      '00221650'?: MetadataElement
      '00221658'?: MetadataElement
      '00240010'?: MetadataElement
      '00240011'?: MetadataElement
      '00240012'?: MetadataElement
      '00240016'?: MetadataElement
      '00240018'?: MetadataElement
      '00240020'?: MetadataElement
      '00240021'?: MetadataElement
      '00240024'?: MetadataElement
      '00240025'?: MetadataElement
      '00240028'?: MetadataElement
      '00240032'?: MetadataElement
      '00240033'?: MetadataElement
      '00240034'?: MetadataElement
      '00240035'?: MetadataElement
      '00240036'?: MetadataElement
      '00240037'?: MetadataElement
      '00240038'?: MetadataElement
      '00240039'?: MetadataElement
      '00240040'?: MetadataElement
      '00240042'?: MetadataElement
      '00240044'?: MetadataElement
      '00240045'?: MetadataElement
      '00240046'?: MetadataElement
      '00240048'?: MetadataElement
      '00240050'?: MetadataElement
      '00240051'?: MetadataElement
      '00240052'?: MetadataElement
      '00240053'?: MetadataElement
      '00240054'?: MetadataElement
      '00240055'?: MetadataElement
      '00240056'?: MetadataElement
      '00240057'?: MetadataElement
      '00240058'?: MetadataElement
      '00240059'?: MetadataElement
      '00240060'?: MetadataElement
      '00240061'?: MetadataElement
      '00240062'?: MetadataElement
      '00240063'?: MetadataElement
      '00240064'?: MetadataElement
      '00240065'?: MetadataElement
      '00240066'?: MetadataElement
      '00240067'?: MetadataElement
      '00240068'?: MetadataElement
      '00240069'?: MetadataElement
      '00240070'?: MetadataElement
      '00240071'?: MetadataElement
      '00240072'?: MetadataElement
      '00240073'?: MetadataElement
      '00240074'?: MetadataElement
      '00240075'?: MetadataElement
      '00240076'?: MetadataElement
      '00240077'?: MetadataElement
      '00240078'?: MetadataElement
      '00240079'?: MetadataElement
      '00240080'?: MetadataElement
      '00240081'?: MetadataElement
      '00240083'?: MetadataElement
      '00240085'?: MetadataElement
      '00240086'?: MetadataElement
      '00240087'?: MetadataElement
      '00240088'?: MetadataElement
      '00240089'?: MetadataElement
      '00240090'?: MetadataElement
      '00240091'?: MetadataElement
      '00240092'?: MetadataElement
      '00240093'?: MetadataElement
      '00240094'?: MetadataElement
      '00240095'?: MetadataElement
      '00240096'?: MetadataElement
      '00240097'?: MetadataElement
      '00240098'?: MetadataElement
      '00240100'?: MetadataElement
      '00240102'?: MetadataElement
      '00240103'?: MetadataElement
      '00240104'?: MetadataElement
      '00240105'?: MetadataElement
      '00240106'?: MetadataElement
      '00240107'?: MetadataElement
      '00240108'?: MetadataElement
      '00240110'?: MetadataElement
      '00240112'?: MetadataElement
      '00240113'?: MetadataElement
      '00240114'?: MetadataElement
      '00240115'?: MetadataElement
      '00240117'?: MetadataElement
      '00240118'?: MetadataElement
      '00240120'?: MetadataElement
      '00240122'?: MetadataElement
      '00240124'?: MetadataElement
      '00240126'?: MetadataElement
      '00240202'?: MetadataElement
      '00240306'?: MetadataElement
      '00240307'?: MetadataElement
      '00240308'?: MetadataElement
      '00240309'?: MetadataElement
      '00240317'?: MetadataElement
      '00240320'?: MetadataElement
      '00240325'?: MetadataElement
      '00240338'?: MetadataElement
      '00240341'?: MetadataElement
      '00240344'?: MetadataElement
      '00280002'?: MetadataElement
      '00280003'?: MetadataElement
      '00280004'?: MetadataElement
      '00280005'?: MetadataElement
      '00280006'?: MetadataElement
      '00280008'?: MetadataElement
      '00280009'?: MetadataElement
      '0028000A'?: MetadataElement
      '00280010'?: MetadataElement
      '00280011'?: MetadataElement
      '00280012'?: MetadataElement
      '00280014'?: MetadataElement
      '00280020'?: MetadataElement
      '00280030'?: MetadataElement
      '00280031'?: MetadataElement
      '00280032'?: MetadataElement
      '00280034'?: MetadataElement
      '00280040'?: MetadataElement
      '00280050'?: MetadataElement
      '00280051'?: MetadataElement
      '0028005F'?: MetadataElement
      '00280060'?: MetadataElement
      '00280061'?: MetadataElement
      '00280062'?: MetadataElement
      '00280063'?: MetadataElement
      '00280065'?: MetadataElement
      '00280066'?: MetadataElement
      '00280068'?: MetadataElement
      '00280069'?: MetadataElement
      '00280070'?: MetadataElement
      '00280071'?: MetadataElement
      '00280080'?: MetadataElement
      '00280081'?: MetadataElement
      '00280082'?: MetadataElement
      '00280090'?: MetadataElement
      '00280091'?: MetadataElement
      '00280092'?: MetadataElement
      '00280093'?: MetadataElement
      '00280094'?: MetadataElement
      '00280100'?: MetadataElement
      '00280101'?: MetadataElement
      '00280102'?: MetadataElement
      '00280103'?: MetadataElement
      '00280104'?: MetadataElement
      '00280105'?: MetadataElement
      '00280106'?: MetadataElement
      '00280107'?: MetadataElement
      '00280108'?: MetadataElement
      '00280109'?: MetadataElement
      '00280110'?: MetadataElement
      '00280111'?: MetadataElement
      '00280120'?: MetadataElement
      '00280121'?: MetadataElement
      '00280122'?: MetadataElement
      '00280123'?: MetadataElement
      '00280124'?: MetadataElement
      '00280125'?: MetadataElement
      '00280200'?: MetadataElement
      '00280300'?: MetadataElement
      '00280301'?: MetadataElement
      '00280302'?: MetadataElement
      '00280303'?: MetadataElement
      '00280304'?: MetadataElement
      '00280400'?: MetadataElement
      '00280401'?: MetadataElement
      '00280402'?: MetadataElement
      '00280403'?: MetadataElement
      '00280404'?: MetadataElement
      '00280700'?: MetadataElement
      '00280701'?: MetadataElement
      '00280702'?: MetadataElement
      '00280710'?: MetadataElement
      '00280720'?: MetadataElement
      '00280721'?: MetadataElement
      '00280722'?: MetadataElement
      '00280730'?: MetadataElement
      '00280740'?: MetadataElement
      '00280A02'?: MetadataElement
      '00280A04'?: MetadataElement
      '00281040'?: MetadataElement
      '00281041'?: MetadataElement
      '00281050'?: MetadataElement
      '00281051'?: MetadataElement
      '00281052'?: MetadataElement
      '00281053'?: MetadataElement
      '00281054'?: MetadataElement
      '00281055'?: MetadataElement
      '00281056'?: MetadataElement
      '00281080'?: MetadataElement
      '00281090'?: MetadataElement
      '00281100'?: MetadataElement
      '00281101'?: MetadataElement
      '00281102'?: MetadataElement
      '00281103'?: MetadataElement
      '00281104'?: MetadataElement
      '00281111'?: MetadataElement
      '00281112'?: MetadataElement
      '00281113'?: MetadataElement
      '00281199'?: MetadataElement
      '00281200'?: MetadataElement
      '00281201'?: MetadataElement
      '00281202'?: MetadataElement
      '00281203'?: MetadataElement
      '00281204'?: MetadataElement
      '00281211'?: MetadataElement
      '00281212'?: MetadataElement
      '00281213'?: MetadataElement
      '00281214'?: MetadataElement
      '00281221'?: MetadataElement
      '00281222'?: MetadataElement
      '00281223'?: MetadataElement
      '00281224'?: MetadataElement
      '00281230'?: MetadataElement
      '00281231'?: MetadataElement
      '00281232'?: MetadataElement
      '00281300'?: MetadataElement
      '00281350'?: MetadataElement
      '00281351'?: MetadataElement
      '00281352'?: MetadataElement
      '0028135A'?: MetadataElement
      '00281401'?: MetadataElement
      '00281402'?: MetadataElement
      '00281403'?: MetadataElement
      '00281404'?: MetadataElement
      '00281405'?: MetadataElement
      '00281406'?: MetadataElement
      '00281407'?: MetadataElement
      '00281408'?: MetadataElement
      '0028140B'?: MetadataElement
      '0028140C'?: MetadataElement
      '0028140D'?: MetadataElement
      '0028140E'?: MetadataElement
      '0028140F'?: MetadataElement
      '00281410'?: MetadataElement
      '00282000'?: MetadataElement
      '00282002'?: MetadataElement
      '00282110'?: MetadataElement
      '00282112'?: MetadataElement
      '00282114'?: MetadataElement
      '00283000'?: MetadataElement
      '00283002'?: MetadataElement
      '00283003'?: MetadataElement
      '00283004'?: MetadataElement
      '00283006'?: MetadataElement
      '00283010'?: MetadataElement
      '00283110'?: MetadataElement
      '00284000'?: MetadataElement
      '00285000'?: MetadataElement
      '00286010'?: MetadataElement
      '00286020'?: MetadataElement
      '00286022'?: MetadataElement
      '00286023'?: MetadataElement
      '00286030'?: MetadataElement
      '00286040'?: MetadataElement
      '00286100'?: MetadataElement
      '00286101'?: MetadataElement
      '00286102'?: MetadataElement
      '00286110'?: MetadataElement
      '00286112'?: MetadataElement
      '00286114'?: MetadataElement
      '00286120'?: MetadataElement
      '00286190'?: MetadataElement
      '00287000'?: MetadataElement
      '00287001'?: MetadataElement
      '00287002'?: MetadataElement
      '00287003'?: MetadataElement
      '00287004'?: MetadataElement
      '00287005'?: MetadataElement
      '00287006'?: MetadataElement
      '00287007'?: MetadataElement
      '00287008'?: MetadataElement
      '00287009'?: MetadataElement
      '0028700A'?: MetadataElement
      '0028700B'?: MetadataElement
      '0028700C'?: MetadataElement
      '0028700D'?: MetadataElement
      '0028700E'?: MetadataElement
      '0028700F'?: MetadataElement
      '00287010'?: MetadataElement
      '00287011'?: MetadataElement
      '00287012'?: MetadataElement
      '00287013'?: MetadataElement
      '00287014'?: MetadataElement
      '00287015'?: MetadataElement
      '00287016'?: MetadataElement
      '00287017'?: MetadataElement
      '00287018'?: MetadataElement
      '00287019'?: MetadataElement
      '0028701A'?: MetadataElement
      '0028701B'?: MetadataElement
      '0028701C'?: MetadataElement
      '0028701D'?: MetadataElement
      '0028701E'?: MetadataElement
      '0028701F'?: MetadataElement
      '00287020'?: MetadataElement
      '00287021'?: MetadataElement
      '00287022'?: MetadataElement
      '00287023'?: MetadataElement
      '00287024'?: MetadataElement
      '00287025'?: MetadataElement
      '00287026'?: MetadataElement
      '00287027'?: MetadataElement
      '00287028'?: MetadataElement
      '00287029'?: MetadataElement
      '0028702A'?: MetadataElement
      '0028702B'?: MetadataElement
      '0028702C'?: MetadataElement
      '0028702D'?: MetadataElement
      '0028702E'?: MetadataElement
      '00287FE0'?: MetadataElement
      '00289001'?: MetadataElement
      '00289002'?: MetadataElement
      '00289003'?: MetadataElement
      '00289099'?: MetadataElement
      '00289108'?: MetadataElement
      '00289110'?: MetadataElement
      '00289132'?: MetadataElement
      '00289145'?: MetadataElement
      '00289235'?: MetadataElement
      '00289411'?: MetadataElement
      '00289415'?: MetadataElement
      '00289416'?: MetadataElement
      '00289422'?: MetadataElement
      '00289443'?: MetadataElement
      '00289444'?: MetadataElement
      '00289445'?: MetadataElement
      '00289446'?: MetadataElement
      '00289454'?: MetadataElement
      '00289474'?: MetadataElement
      '00289478'?: MetadataElement
      '00289501'?: MetadataElement
      '00289502'?: MetadataElement
      '00289503'?: MetadataElement
      '00289505'?: MetadataElement
      '00289506'?: MetadataElement
      '00289507'?: MetadataElement
      '00289520'?: MetadataElement
      '00289537'?: MetadataElement
      '0032000A'?: MetadataElement
      '0032000C'?: MetadataElement
      '00320012'?: MetadataElement
      '00320032'?: MetadataElement
      '00320033'?: MetadataElement
      '00320034'?: MetadataElement
      '00320035'?: MetadataElement
      '00321000'?: MetadataElement
      '00321001'?: MetadataElement
      '00321010'?: MetadataElement
      '00321011'?: MetadataElement
      '00321020'?: MetadataElement
      '00321021'?: MetadataElement
      '00321030'?: MetadataElement
      '00321031'?: MetadataElement
      '00321032'?: MetadataElement
      '00321033'?: MetadataElement
      '00321034'?: MetadataElement
      '00321040'?: MetadataElement
      '00321041'?: MetadataElement
      '00321050'?: MetadataElement
      '00321051'?: MetadataElement
      '00321055'?: MetadataElement
      '00321060'?: MetadataElement
      '00321064'?: MetadataElement
      '00321066'?: MetadataElement
      '00321067'?: MetadataElement
      '00321070'?: MetadataElement
      '00324000'?: MetadataElement
      '00340001'?: MetadataElement
      '00340002'?: MetadataElement
      '00340003'?: MetadataElement
      '00340004'?: MetadataElement
      '00340005'?: MetadataElement
      '00340007'?: MetadataElement
      '00340008'?: MetadataElement
      '00340009'?: MetadataElement
      '0034000A'?: MetadataElement
      '0034000B'?: MetadataElement
      '0034000C'?: MetadataElement
      '0034000D'?: MetadataElement
      '00380004'?: MetadataElement
      '00380008'?: MetadataElement
      '00380010'?: MetadataElement
      '00380011'?: MetadataElement
      '00380014'?: MetadataElement
      '00380016'?: MetadataElement
      '0038001A'?: MetadataElement
      '0038001B'?: MetadataElement
      '0038001C'?: MetadataElement
      '0038001D'?: MetadataElement
      '0038001E'?: MetadataElement
      '00380020'?: MetadataElement
      '00380021'?: MetadataElement
      '00380030'?: MetadataElement
      '00380032'?: MetadataElement
      '00380040'?: MetadataElement
      '00380044'?: MetadataElement
      '00380050'?: MetadataElement
      '00380060'?: MetadataElement
      '00380061'?: MetadataElement
      '00380062'?: MetadataElement
      '00380064'?: MetadataElement
      '00380100'?: MetadataElement
      '00380101'?: MetadataElement
      '00380102'?: MetadataElement
      '00380300'?: MetadataElement
      '00380400'?: MetadataElement
      '00380500'?: MetadataElement
      '00380502'?: MetadataElement
      '00384000'?: MetadataElement
      '003A0004'?: MetadataElement
      '003A0005'?: MetadataElement
      '003A0010'?: MetadataElement
      '003A001A'?: MetadataElement
      '003A0020'?: MetadataElement
      '003A0200'?: MetadataElement
      '003A0202'?: MetadataElement
      '003A0203'?: MetadataElement
      '003A0205'?: MetadataElement
      '003A0208'?: MetadataElement
      '003A0209'?: MetadataElement
      '003A020A'?: MetadataElement
      '003A020C'?: MetadataElement
      '003A0210'?: MetadataElement
      '003A0211'?: MetadataElement
      '003A0212'?: MetadataElement
      '003A0213'?: MetadataElement
      '003A0214'?: MetadataElement
      '003A0215'?: MetadataElement
      '003A0218'?: MetadataElement
      '003A021A'?: MetadataElement
      '003A0220'?: MetadataElement
      '003A0221'?: MetadataElement
      '003A0222'?: MetadataElement
      '003A0223'?: MetadataElement
      '003A0230'?: MetadataElement
      '003A0231'?: MetadataElement
      '003A0240'?: MetadataElement
      '003A0241'?: MetadataElement
      '003A0242'?: MetadataElement
      '003A0244'?: MetadataElement
      '003A0245'?: MetadataElement
      '003A0246'?: MetadataElement
      '003A0247'?: MetadataElement
      '003A0248'?: MetadataElement
      '003A0300'?: MetadataElement
      '003A0301'?: MetadataElement
      '003A0302'?: MetadataElement
      '003A0310'?: MetadataElement
      '003A0311'?: MetadataElement
      '003A0312'?: MetadataElement
      '003A0313'?: MetadataElement
      '003A0314'?: MetadataElement
      '003A0315'?: MetadataElement
      '003A0316'?: MetadataElement
      '00400001'?: MetadataElement
      '00400002'?: MetadataElement
      '00400003'?: MetadataElement
      '00400004'?: MetadataElement
      '00400005'?: MetadataElement
      '00400006'?: MetadataElement
      '00400007'?: MetadataElement
      '00400008'?: MetadataElement
      '00400009'?: MetadataElement
      '0040000A'?: MetadataElement
      '0040000B'?: MetadataElement
      '00400010'?: MetadataElement
      '00400011'?: MetadataElement
      '00400012'?: MetadataElement
      '00400020'?: MetadataElement
      '00400026'?: MetadataElement
      '00400027'?: MetadataElement
      '00400031'?: MetadataElement
      '00400032'?: MetadataElement
      '00400033'?: MetadataElement
      '00400035'?: MetadataElement
      '00400036'?: MetadataElement
      '00400039'?: MetadataElement
      '0040003A'?: MetadataElement
      '00400100'?: MetadataElement
      '00400220'?: MetadataElement
      '00400241'?: MetadataElement
      '00400242'?: MetadataElement
      '00400243'?: MetadataElement
      '00400244'?: MetadataElement
      '00400245'?: MetadataElement
      '00400250'?: MetadataElement
      '00400251'?: MetadataElement
      '00400252'?: MetadataElement
      '00400253'?: MetadataElement
      '00400254'?: MetadataElement
      '00400255'?: MetadataElement
      '00400260'?: MetadataElement
      '00400261'?: MetadataElement
      '00400270'?: MetadataElement
      '00400275'?: MetadataElement
      '00400280'?: MetadataElement
      '00400281'?: MetadataElement
      '00400293'?: MetadataElement
      '00400294'?: MetadataElement
      '00400295'?: MetadataElement
      '00400296'?: MetadataElement
      '00400300'?: MetadataElement
      '00400301'?: MetadataElement
      '00400302'?: MetadataElement
      '00400303'?: MetadataElement
      '00400306'?: MetadataElement
      '00400307'?: MetadataElement
      '0040030E'?: MetadataElement
      '00400310'?: MetadataElement
      '00400312'?: MetadataElement
      '00400314'?: MetadataElement
      '00400316'?: MetadataElement
      '00400318'?: MetadataElement
      '00400320'?: MetadataElement
      '00400321'?: MetadataElement
      '00400324'?: MetadataElement
      '00400330'?: MetadataElement
      '00400340'?: MetadataElement
      '00400400'?: MetadataElement
      '00400440'?: MetadataElement
      '00400441'?: MetadataElement
      '00400500'?: MetadataElement
      '0040050A'?: MetadataElement
      '00400512'?: MetadataElement
      '00400513'?: MetadataElement
      '00400515'?: MetadataElement
      '00400518'?: MetadataElement
      '0040051A'?: MetadataElement
      '00400520'?: MetadataElement
      '00400550'?: MetadataElement
      '00400551'?: MetadataElement
      '00400552'?: MetadataElement
      '00400553'?: MetadataElement
      '00400554'?: MetadataElement
      '00400555'?: MetadataElement
      '00400556'?: MetadataElement
      '00400560'?: MetadataElement
      '00400562'?: MetadataElement
      '0040059A'?: MetadataElement
      '00400600'?: MetadataElement
      '00400602'?: MetadataElement
      '00400610'?: MetadataElement
      '00400612'?: MetadataElement
      '00400620'?: MetadataElement
      '004006FA'?: MetadataElement
      '00400710'?: MetadataElement
      '0040071A'?: MetadataElement
      '0040072A'?: MetadataElement
      '0040073A'?: MetadataElement
      '0040074A'?: MetadataElement
      '004008D8'?: MetadataElement
      '004008DA'?: MetadataElement
      '004008EA'?: MetadataElement
      '004009F8'?: MetadataElement
      '00401001'?: MetadataElement
      '00401002'?: MetadataElement
      '00401003'?: MetadataElement
      '00401004'?: MetadataElement
      '00401005'?: MetadataElement
      '00401006'?: MetadataElement
      '00401007'?: MetadataElement
      '00401008'?: MetadataElement
      '00401009'?: MetadataElement
      '0040100A'?: MetadataElement
      '00401010'?: MetadataElement
      '00401011'?: MetadataElement
      '00401012'?: MetadataElement
      '00401060'?: MetadataElement
      '00401101'?: MetadataElement
      '00401102'?: MetadataElement
      '00401103'?: MetadataElement
      '00401104'?: MetadataElement
      '00401400'?: MetadataElement
      '00402001'?: MetadataElement
      '00402004'?: MetadataElement
      '00402005'?: MetadataElement
      '00402006'?: MetadataElement
      '00402007'?: MetadataElement
      '00402008'?: MetadataElement
      '00402009'?: MetadataElement
      '00402010'?: MetadataElement
      '00402011'?: MetadataElement
      '00402016'?: MetadataElement
      '00402017'?: MetadataElement
      '00402400'?: MetadataElement
      '00403001'?: MetadataElement
      '00404001'?: MetadataElement
      '00404002'?: MetadataElement
      '00404003'?: MetadataElement
      '00404004'?: MetadataElement
      '00404005'?: MetadataElement
      '00404006'?: MetadataElement
      '00404007'?: MetadataElement
      '00404008'?: MetadataElement
      '00404009'?: MetadataElement
      '00404010'?: MetadataElement
      '00404011'?: MetadataElement
      '00404015'?: MetadataElement
      '00404016'?: MetadataElement
      '00404018'?: MetadataElement
      '00404019'?: MetadataElement
      '00404020'?: MetadataElement
      '00404021'?: MetadataElement
      '00404022'?: MetadataElement
      '00404023'?: MetadataElement
      '00404025'?: MetadataElement
      '00404026'?: MetadataElement
      '00404027'?: MetadataElement
      '00404028'?: MetadataElement
      '00404029'?: MetadataElement
      '00404030'?: MetadataElement
      '00404031'?: MetadataElement
      '00404032'?: MetadataElement
      '00404033'?: MetadataElement
      '00404034'?: MetadataElement
      '00404035'?: MetadataElement
      '00404036'?: MetadataElement
      '00404037'?: MetadataElement
      '00404040'?: MetadataElement
      '00404041'?: MetadataElement
      '00404050'?: MetadataElement
      '00404051'?: MetadataElement
      '00404052'?: MetadataElement
      '00404070'?: MetadataElement
      '00404071'?: MetadataElement
      '00404072'?: MetadataElement
      '00404073'?: MetadataElement
      '00404074'?: MetadataElement
      '00408302'?: MetadataElement
      '00408303'?: MetadataElement
      '00409092'?: MetadataElement
      '00409094'?: MetadataElement
      '00409096'?: MetadataElement
      '00409098'?: MetadataElement
      '00409210'?: MetadataElement
      '00409211'?: MetadataElement
      '00409212'?: MetadataElement
      '00409213'?: MetadataElement
      '00409214'?: MetadataElement
      '00409216'?: MetadataElement
      '00409220'?: MetadataElement
      '00409224'?: MetadataElement
      '00409225'?: MetadataElement
      '0040A007'?: MetadataElement
      '0040A010'?: MetadataElement
      '0040A020'?: MetadataElement
      '0040A021'?: MetadataElement
      '0040A022'?: MetadataElement
      '0040A023'?: MetadataElement
      '0040A024'?: MetadataElement
      '0040A026'?: MetadataElement
      '0040A027'?: MetadataElement
      '0040A028'?: MetadataElement
      '0040A030'?: MetadataElement
      '0040A032'?: MetadataElement
      '0040A033'?: MetadataElement
      '0040A040'?: MetadataElement
      '0040A043'?: MetadataElement
      '0040A047'?: MetadataElement
      '0040A050'?: MetadataElement
      '0040A057'?: MetadataElement
      '0040A060'?: MetadataElement
      '0040A066'?: MetadataElement
      '0040A067'?: MetadataElement
      '0040A068'?: MetadataElement
      '0040A070'?: MetadataElement
      '0040A073'?: MetadataElement
      '0040A074'?: MetadataElement
      '0040A075'?: MetadataElement
      '0040A076'?: MetadataElement
      '0040A078'?: MetadataElement
      '0040A07A'?: MetadataElement
      '0040A07C'?: MetadataElement
      '0040A080'?: MetadataElement
      '0040A082'?: MetadataElement
      '0040A084'?: MetadataElement
      '0040A085'?: MetadataElement
      '0040A088'?: MetadataElement
      '0040A089'?: MetadataElement
      '0040A090'?: MetadataElement
      '0040A0B0'?: MetadataElement
      '0040A110'?: MetadataElement
      '0040A112'?: MetadataElement
      '0040A120'?: MetadataElement
      '0040A121'?: MetadataElement
      '0040A122'?: MetadataElement
      '0040A123'?: MetadataElement
      '0040A124'?: MetadataElement
      '0040A125'?: MetadataElement
      '0040A130'?: MetadataElement
      '0040A132'?: MetadataElement
      '0040A136'?: MetadataElement
      '0040A138'?: MetadataElement
      '0040A13A'?: MetadataElement
      '0040A160'?: MetadataElement
      '0040A161'?: MetadataElement
      '0040A162'?: MetadataElement
      '0040A163'?: MetadataElement
      '0040A167'?: MetadataElement
      '0040A168'?: MetadataElement
      '0040A16A'?: MetadataElement
      '0040A170'?: MetadataElement
      '0040A171'?: MetadataElement
      '0040A172'?: MetadataElement
      '0040A173'?: MetadataElement
      '0040A174'?: MetadataElement
      '0040A180'?: MetadataElement
      '0040A192'?: MetadataElement
      '0040A193'?: MetadataElement
      '0040A194'?: MetadataElement
      '0040A195'?: MetadataElement
      '0040A224'?: MetadataElement
      '0040A290'?: MetadataElement
      '0040A296'?: MetadataElement
      '0040A297'?: MetadataElement
      '0040A29A'?: MetadataElement
      '0040A300'?: MetadataElement
      '0040A301'?: MetadataElement
      '0040A307'?: MetadataElement
      '0040A30A'?: MetadataElement
      '0040A313'?: MetadataElement
      '0040A33A'?: MetadataElement
      '0040A340'?: MetadataElement
      '0040A352'?: MetadataElement
      '0040A353'?: MetadataElement
      '0040A354'?: MetadataElement
      '0040A358'?: MetadataElement
      '0040A360'?: MetadataElement
      '0040A370'?: MetadataElement
      '0040A372'?: MetadataElement
      '0040A375'?: MetadataElement
      '0040A380'?: MetadataElement
      '0040A385'?: MetadataElement
      '0040A390'?: MetadataElement
      '0040A402'?: MetadataElement
      '0040A403'?: MetadataElement
      '0040A404'?: MetadataElement
      '0040A491'?: MetadataElement
      '0040A492'?: MetadataElement
      '0040A493'?: MetadataElement
      '0040A494'?: MetadataElement
      '0040A496'?: MetadataElement
      '0040A504'?: MetadataElement
      '0040A525'?: MetadataElement
      '0040A600'?: MetadataElement
      '0040A601'?: MetadataElement
      '0040A603'?: MetadataElement
      '0040A730'?: MetadataElement
      '0040A731'?: MetadataElement
      '0040A732'?: MetadataElement
      '0040A744'?: MetadataElement
      '0040A801'?: MetadataElement
      '0040A802'?: MetadataElement
      '0040A803'?: MetadataElement
      '0040A804'?: MetadataElement
      '0040A805'?: MetadataElement
      '0040A806'?: MetadataElement
      '0040A807'?: MetadataElement
      '0040A808'?: MetadataElement
      '0040A992'?: MetadataElement
      '0040B020'?: MetadataElement
      '0040DB00'?: MetadataElement
      '0040DB06'?: MetadataElement
      '0040DB07'?: MetadataElement
      '0040DB0B'?: MetadataElement
      '0040DB0C'?: MetadataElement
      '0040DB0D'?: MetadataElement
      '0040DB73'?: MetadataElement
      '0040E001'?: MetadataElement
      '0040E004'?: MetadataElement
      '0040E006'?: MetadataElement
      '0040E008'?: MetadataElement
      '0040E010'?: MetadataElement
      '0040E011'?: MetadataElement
      '0040E020'?: MetadataElement
      '0040E021'?: MetadataElement
      '0040E022'?: MetadataElement
      '0040E023'?: MetadataElement
      '0040E024'?: MetadataElement
      '0040E025'?: MetadataElement
      '0040E030'?: MetadataElement
      '0040E031'?: MetadataElement
      '00420010'?: MetadataElement
      '00420011'?: MetadataElement
      '00420012'?: MetadataElement
      '00420013'?: MetadataElement
      '00420014'?: MetadataElement
      '00420015'?: MetadataElement
      '00440001'?: MetadataElement
      '00440002'?: MetadataElement
      '00440003'?: MetadataElement
      '00440004'?: MetadataElement
      '00440007'?: MetadataElement
      '00440008'?: MetadataElement
      '00440009'?: MetadataElement
      '0044000A'?: MetadataElement
      '0044000B'?: MetadataElement
      '00440010'?: MetadataElement
      '00440011'?: MetadataElement
      '00440012'?: MetadataElement
      '00440013'?: MetadataElement
      '00440019'?: MetadataElement
      '00440100'?: MetadataElement
      '00440101'?: MetadataElement
      '00440102'?: MetadataElement
      '00440103'?: MetadataElement
      '00440104'?: MetadataElement
      '00440105'?: MetadataElement
      '00440106'?: MetadataElement
      '00440107'?: MetadataElement
      '00440108'?: MetadataElement
      '00440109'?: MetadataElement
      '0044010A'?: MetadataElement
      '00460012'?: MetadataElement
      '00460014'?: MetadataElement
      '00460015'?: MetadataElement
      '00460016'?: MetadataElement
      '00460018'?: MetadataElement
      '00460028'?: MetadataElement
      '00460030'?: MetadataElement
      '00460032'?: MetadataElement
      '00460034'?: MetadataElement
      '00460036'?: MetadataElement
      '00460038'?: MetadataElement
      '00460040'?: MetadataElement
      '00460042'?: MetadataElement
      '00460044'?: MetadataElement
      '00460046'?: MetadataElement
      '00460047'?: MetadataElement
      '00460050'?: MetadataElement
      '00460052'?: MetadataElement
      '00460060'?: MetadataElement
      '00460062'?: MetadataElement
      '00460063'?: MetadataElement
      '00460064'?: MetadataElement
      '00460070'?: MetadataElement
      '00460071'?: MetadataElement
      '00460074'?: MetadataElement
      '00460075'?: MetadataElement
      '00460076'?: MetadataElement
      '00460077'?: MetadataElement
      '00460080'?: MetadataElement
      '00460092'?: MetadataElement
      '00460094'?: MetadataElement
      '00460095'?: MetadataElement
      '00460097'?: MetadataElement
      '00460098'?: MetadataElement
      '00460100'?: MetadataElement
      '00460101'?: MetadataElement
      '00460102'?: MetadataElement
      '00460104'?: MetadataElement
      '00460106'?: MetadataElement
      '00460110'?: MetadataElement
      '00460111'?: MetadataElement
      '00460112'?: MetadataElement
      '00460113'?: MetadataElement
      '00460114'?: MetadataElement
      '00460115'?: MetadataElement
      '00460116'?: MetadataElement
      '00460117'?: MetadataElement
      '00460118'?: MetadataElement
      '00460121'?: MetadataElement
      '00460122'?: MetadataElement
      '00460123'?: MetadataElement
      '00460124'?: MetadataElement
      '00460125'?: MetadataElement
      '00460135'?: MetadataElement
      '00460137'?: MetadataElement
      '00460139'?: MetadataElement
      '00460145'?: MetadataElement
      '00460146'?: MetadataElement
      '00460147'?: MetadataElement
      '00460201'?: MetadataElement
      '00460202'?: MetadataElement
      '00460203'?: MetadataElement
      '00460204'?: MetadataElement
      '00460205'?: MetadataElement
      '00460207'?: MetadataElement
      '00460208'?: MetadataElement
      '00460210'?: MetadataElement
      '00460211'?: MetadataElement
      '00460212'?: MetadataElement
      '00460213'?: MetadataElement
      '00460215'?: MetadataElement
      '00460218'?: MetadataElement
      '00460220'?: MetadataElement
      '00460224'?: MetadataElement
      '00460227'?: MetadataElement
      '00460230'?: MetadataElement
      '00460232'?: MetadataElement
      '00460234'?: MetadataElement
      '00460236'?: MetadataElement
      '00460238'?: MetadataElement
      '00460242'?: MetadataElement
      '00460244'?: MetadataElement
      '00460247'?: MetadataElement
      '00460248'?: MetadataElement
      '00460249'?: MetadataElement
      '00460250'?: MetadataElement
      '00460251'?: MetadataElement
      '00460252'?: MetadataElement
      '00460253'?: MetadataElement
      '00480001'?: MetadataElement
      '00480002'?: MetadataElement
      '00480003'?: MetadataElement
      '00480006'?: MetadataElement
      '00480007'?: MetadataElement
      '00480008'?: MetadataElement
      '00480010'?: MetadataElement
      '00480011'?: MetadataElement
      '00480012'?: MetadataElement
      '00480013'?: MetadataElement
      '00480014'?: MetadataElement
      '00480015'?: MetadataElement
      '00480100'?: MetadataElement
      '00480102'?: MetadataElement
      '00480105'?: MetadataElement
      '00480106'?: MetadataElement
      '00480107'?: MetadataElement
      '00480108'?: MetadataElement
      '00480110'?: MetadataElement
      '00480111'?: MetadataElement
      '00480112'?: MetadataElement
      '00480113'?: MetadataElement
      '00480120'?: MetadataElement
      '00480200'?: MetadataElement
      '00480201'?: MetadataElement
      '00480202'?: MetadataElement
      '00480207'?: MetadataElement
      '0048021A'?: MetadataElement
      '0048021E'?: MetadataElement
      '0048021F'?: MetadataElement
      '00480301'?: MetadataElement
      '00480302'?: MetadataElement
      '00480303'?: MetadataElement
      '00500004'?: MetadataElement
      '00500010'?: MetadataElement
      '00500012'?: MetadataElement
      '00500013'?: MetadataElement
      '00500014'?: MetadataElement
      '00500015'?: MetadataElement
      '00500016'?: MetadataElement
      '00500017'?: MetadataElement
      '00500018'?: MetadataElement
      '00500019'?: MetadataElement
      '0050001A'?: MetadataElement
      '0050001B'?: MetadataElement
      '0050001C'?: MetadataElement
      '0050001D'?: MetadataElement
      '0050001E'?: MetadataElement
      '00500020'?: MetadataElement
      '00500021'?: MetadataElement
      '00520001'?: MetadataElement
      '00520002'?: MetadataElement
      '00520003'?: MetadataElement
      '00520004'?: MetadataElement
      '00520006'?: MetadataElement
      '00520007'?: MetadataElement
      '00520008'?: MetadataElement
      '00520009'?: MetadataElement
      '00520011'?: MetadataElement
      '00520012'?: MetadataElement
      '00520013'?: MetadataElement
      '00520014'?: MetadataElement
      '00520016'?: MetadataElement
      '00520025'?: MetadataElement
      '00520026'?: MetadataElement
      '00520027'?: MetadataElement
      '00520028'?: MetadataElement
      '00520029'?: MetadataElement
      '00520030'?: MetadataElement
      '00520031'?: MetadataElement
      '00520033'?: MetadataElement
      '00520034'?: MetadataElement
      '00520036'?: MetadataElement
      '00520038'?: MetadataElement
      '00520039'?: MetadataElement
      '0052003A'?: MetadataElement
      '00540010'?: MetadataElement
      '00540011'?: MetadataElement
      '00540012'?: MetadataElement
      '00540013'?: MetadataElement
      '00540014'?: MetadataElement
      '00540015'?: MetadataElement
      '00540016'?: MetadataElement
      '00540017'?: MetadataElement
      '00540018'?: MetadataElement
      '00540020'?: MetadataElement
      '00540021'?: MetadataElement
      '00540022'?: MetadataElement
      '00540030'?: MetadataElement
      '00540031'?: MetadataElement
      '00540032'?: MetadataElement
      '00540033'?: MetadataElement
      '00540036'?: MetadataElement
      '00540038'?: MetadataElement
      '00540039'?: MetadataElement
      '00540050'?: MetadataElement
      '00540051'?: MetadataElement
      '00540052'?: MetadataElement
      '00540053'?: MetadataElement
      '00540060'?: MetadataElement
      '00540061'?: MetadataElement
      '00540062'?: MetadataElement
      '00540063'?: MetadataElement
      '00540070'?: MetadataElement
      '00540071'?: MetadataElement
      '00540072'?: MetadataElement
      '00540073'?: MetadataElement
      '00540080'?: MetadataElement
      '00540081'?: MetadataElement
      '00540090'?: MetadataElement
      '00540100'?: MetadataElement
      '00540101'?: MetadataElement
      '00540200'?: MetadataElement
      '00540202'?: MetadataElement
      '00540210'?: MetadataElement
      '00540211'?: MetadataElement
      '00540220'?: MetadataElement
      '00540222'?: MetadataElement
      '00540300'?: MetadataElement
      '00540302'?: MetadataElement
      '00540304'?: MetadataElement
      '00540306'?: MetadataElement
      '00540308'?: MetadataElement
      '00540400'?: MetadataElement
      '00540410'?: MetadataElement
      '00540412'?: MetadataElement
      '00540414'?: MetadataElement
      '00540500'?: MetadataElement
      '00540501'?: MetadataElement
      '00541000'?: MetadataElement
      '00541001'?: MetadataElement
      '00541002'?: MetadataElement
      '00541004'?: MetadataElement
      '00541006'?: MetadataElement
      '00541100'?: MetadataElement
      '00541101'?: MetadataElement
      '00541102'?: MetadataElement
      '00541103'?: MetadataElement
      '00541104'?: MetadataElement
      '00541105'?: MetadataElement
      '00541200'?: MetadataElement
      '00541201'?: MetadataElement
      '00541202'?: MetadataElement
      '00541203'?: MetadataElement
      '00541210'?: MetadataElement
      '00541220'?: MetadataElement
      '00541300'?: MetadataElement
      '00541310'?: MetadataElement
      '00541311'?: MetadataElement
      '00541320'?: MetadataElement
      '00541321'?: MetadataElement
      '00541322'?: MetadataElement
      '00541323'?: MetadataElement
      '00541324'?: MetadataElement
      '00541330'?: MetadataElement
      '00541400'?: MetadataElement
      '00541401'?: MetadataElement
      '00603000'?: MetadataElement
      '00603002'?: MetadataElement
      '00603004'?: MetadataElement
      '00603006'?: MetadataElement
      '00603008'?: MetadataElement
      '00603010'?: MetadataElement
      '00603020'?: MetadataElement
      '00620001'?: MetadataElement
      '00620002'?: MetadataElement
      '00620003'?: MetadataElement
      '00620004'?: MetadataElement
      '00620005'?: MetadataElement
      '00620006'?: MetadataElement
      '00620007'?: MetadataElement
      '00620008'?: MetadataElement
      '00620009'?: MetadataElement
      '0062000A'?: MetadataElement
      '0062000B'?: MetadataElement
      '0062000C'?: MetadataElement
      '0062000D'?: MetadataElement
      '0062000E'?: MetadataElement
      '0062000F'?: MetadataElement
      '00620010'?: MetadataElement
      '00620011'?: MetadataElement
      '00620012'?: MetadataElement
      '00620013'?: MetadataElement
      '00620020'?: MetadataElement
      '00620021'?: MetadataElement
      '00640002'?: MetadataElement
      '00640003'?: MetadataElement
      '00640005'?: MetadataElement
      '00640007'?: MetadataElement
      '00640008'?: MetadataElement
      '00640009'?: MetadataElement
      '0064000F'?: MetadataElement
      '00640010'?: MetadataElement
      '00660001'?: MetadataElement
      '00660002'?: MetadataElement
      '00660003'?: MetadataElement
      '00660004'?: MetadataElement
      '00660009'?: MetadataElement
      '0066000A'?: MetadataElement
      '0066000B'?: MetadataElement
      '0066000C'?: MetadataElement
      '0066000D'?: MetadataElement
      '0066000E'?: MetadataElement
      '00660010'?: MetadataElement
      '00660011'?: MetadataElement
      '00660012'?: MetadataElement
      '00660013'?: MetadataElement
      '00660015'?: MetadataElement
      '00660016'?: MetadataElement
      '00660017'?: MetadataElement
      '00660018'?: MetadataElement
      '00660019'?: MetadataElement
      '0066001A'?: MetadataElement
      '0066001B'?: MetadataElement
      '0066001C'?: MetadataElement
      '0066001E'?: MetadataElement
      '0066001F'?: MetadataElement
      '00660020'?: MetadataElement
      '00660021'?: MetadataElement
      '00660022'?: MetadataElement
      '00660023'?: MetadataElement
      '00660024'?: MetadataElement
      '00660025'?: MetadataElement
      '00660026'?: MetadataElement
      '00660027'?: MetadataElement
      '00660028'?: MetadataElement
      '00660029'?: MetadataElement
      '0066002A'?: MetadataElement
      '0066002B'?: MetadataElement
      '0066002C'?: MetadataElement
      '0066002D'?: MetadataElement
      '0066002E'?: MetadataElement
      '0066002F'?: MetadataElement
      '00660030'?: MetadataElement
      '00660031'?: MetadataElement
      '00660032'?: MetadataElement
      '00660034'?: MetadataElement
      '00660035'?: MetadataElement
      '00660036'?: MetadataElement
      '00660037'?: MetadataElement
      '00660038'?: MetadataElement
      '00660040'?: MetadataElement
      '00660041'?: MetadataElement
      '00660042'?: MetadataElement
      '00660043'?: MetadataElement
      '00660101'?: MetadataElement
      '00660102'?: MetadataElement
      '00660103'?: MetadataElement
      '00660104'?: MetadataElement
      '00660105'?: MetadataElement
      '00660106'?: MetadataElement
      '00660107'?: MetadataElement
      '00660108'?: MetadataElement
      '00660121'?: MetadataElement
      '00660124'?: MetadataElement
      '00660125'?: MetadataElement
      '00660129'?: MetadataElement
      '00660130'?: MetadataElement
      '00660132'?: MetadataElement
      '00660133'?: MetadataElement
      '00660134'?: MetadataElement
      '00686210'?: MetadataElement
      '00686221'?: MetadataElement
      '00686222'?: MetadataElement
      '00686223'?: MetadataElement
      '00686224'?: MetadataElement
      '00686225'?: MetadataElement
      '00686226'?: MetadataElement
      '00686230'?: MetadataElement
      '00686260'?: MetadataElement
      '00686265'?: MetadataElement
      '00686270'?: MetadataElement
      '00686280'?: MetadataElement
      '006862A0'?: MetadataElement
      '006862A5'?: MetadataElement
      '006862C0'?: MetadataElement
      '006862D0'?: MetadataElement
      '006862D5'?: MetadataElement
      '006862E0'?: MetadataElement
      '006862F0'?: MetadataElement
      '006862F2'?: MetadataElement
      '00686300'?: MetadataElement
      '00686310'?: MetadataElement
      '00686320'?: MetadataElement
      '00686330'?: MetadataElement
      '00686340'?: MetadataElement
      '00686345'?: MetadataElement
      '00686346'?: MetadataElement
      '00686347'?: MetadataElement
      '00686350'?: MetadataElement
      '00686360'?: MetadataElement
      '00686380'?: MetadataElement
      '00686390'?: MetadataElement
      '006863A0'?: MetadataElement
      '006863A4'?: MetadataElement
      '006863A8'?: MetadataElement
      '006863AC'?: MetadataElement
      '006863B0'?: MetadataElement
      '006863C0'?: MetadataElement
      '006863D0'?: MetadataElement
      '006863E0'?: MetadataElement
      '006863F0'?: MetadataElement
      '00686400'?: MetadataElement
      '00686410'?: MetadataElement
      '00686420'?: MetadataElement
      '00686430'?: MetadataElement
      '00686440'?: MetadataElement
      '00686450'?: MetadataElement
      '00686460'?: MetadataElement
      '00686470'?: MetadataElement
      '00686490'?: MetadataElement
      '006864A0'?: MetadataElement
      '006864C0'?: MetadataElement
      '006864D0'?: MetadataElement
      '006864F0'?: MetadataElement
      '00686500'?: MetadataElement
      '00686510'?: MetadataElement
      '00686520'?: MetadataElement
      '00686530'?: MetadataElement
      '00686540'?: MetadataElement
      '00686545'?: MetadataElement
      '00686550'?: MetadataElement
      '00686560'?: MetadataElement
      '00686590'?: MetadataElement
      '006865A0'?: MetadataElement
      '006865B0'?: MetadataElement
      '006865D0'?: MetadataElement
      '006865E0'?: MetadataElement
      '006865F0'?: MetadataElement
      '00686610'?: MetadataElement
      '00686620'?: MetadataElement
      '00687001'?: MetadataElement
      '00687002'?: MetadataElement
      '00687003'?: MetadataElement
      '00687004'?: MetadataElement
      '00687005'?: MetadataElement
      '006A0001'?: MetadataElement
      '006A0002'?: MetadataElement
      '006A0003'?: MetadataElement
      '006A0005'?: MetadataElement
      '006A0006'?: MetadataElement
      '006A0007'?: MetadataElement
      '006A0008'?: MetadataElement
      '006A0009'?: MetadataElement
      '006A000A'?: MetadataElement
      '006A000B'?: MetadataElement
      '006A000C'?: MetadataElement
      '006A000D'?: MetadataElement
      '006A000E'?: MetadataElement
      '006A000F'?: MetadataElement
      '006A0010'?: MetadataElement
      '006A0011'?: MetadataElement
      '00700001'?: MetadataElement
      '00700002'?: MetadataElement
      '00700003'?: MetadataElement
      '00700004'?: MetadataElement
      '00700005'?: MetadataElement
      '00700006'?: MetadataElement
      '00700008'?: MetadataElement
      '00700009'?: MetadataElement
      '00700010'?: MetadataElement
      '00700011'?: MetadataElement
      '00700012'?: MetadataElement
      '00700014'?: MetadataElement
      '00700015'?: MetadataElement
      '00700020'?: MetadataElement
      '00700021'?: MetadataElement
      '00700022'?: MetadataElement
      '00700023'?: MetadataElement
      '00700024'?: MetadataElement
      '00700040'?: MetadataElement
      '00700041'?: MetadataElement
      '00700042'?: MetadataElement
      '00700050'?: MetadataElement
      '00700051'?: MetadataElement
      '00700052'?: MetadataElement
      '00700053'?: MetadataElement
      '0070005A'?: MetadataElement
      '00700060'?: MetadataElement
      '00700062'?: MetadataElement
      '00700066'?: MetadataElement
      '00700067'?: MetadataElement
      '00700068'?: MetadataElement
      '00700080'?: MetadataElement
      '00700081'?: MetadataElement
      '00700082'?: MetadataElement
      '00700083'?: MetadataElement
      '00700084'?: MetadataElement
      '00700086'?: MetadataElement
      '00700087'?: MetadataElement
      '00700100'?: MetadataElement
      '00700101'?: MetadataElement
      '00700102'?: MetadataElement
      '00700103'?: MetadataElement
      '00700207'?: MetadataElement
      '00700208'?: MetadataElement
      '00700209'?: MetadataElement
      '00700226'?: MetadataElement
      '00700227'?: MetadataElement
      '00700228'?: MetadataElement
      '00700229'?: MetadataElement
      '00700230'?: MetadataElement
      '00700231'?: MetadataElement
      '00700232'?: MetadataElement
      '00700233'?: MetadataElement
      '00700234'?: MetadataElement
      '00700241'?: MetadataElement
      '00700242'?: MetadataElement
      '00700243'?: MetadataElement
      '00700244'?: MetadataElement
      '00700245'?: MetadataElement
      '00700246'?: MetadataElement
      '00700247'?: MetadataElement
      '00700248'?: MetadataElement
      '00700249'?: MetadataElement
      '00700250'?: MetadataElement
      '00700251'?: MetadataElement
      '00700252'?: MetadataElement
      '00700253'?: MetadataElement
      '00700254'?: MetadataElement
      '00700255'?: MetadataElement
      '00700256'?: MetadataElement
      '00700257'?: MetadataElement
      '00700258'?: MetadataElement
      '00700261'?: MetadataElement
      '00700262'?: MetadataElement
      '00700273'?: MetadataElement
      '00700274'?: MetadataElement
      '00700278'?: MetadataElement
      '00700279'?: MetadataElement
      '00700282'?: MetadataElement
      '00700284'?: MetadataElement
      '00700285'?: MetadataElement
      '00700287'?: MetadataElement
      '00700288'?: MetadataElement
      '00700289'?: MetadataElement
      '00700294'?: MetadataElement
      '00700295'?: MetadataElement
      '00700306'?: MetadataElement
      '00700308'?: MetadataElement
      '00700309'?: MetadataElement
      '0070030A'?: MetadataElement
      '0070030B'?: MetadataElement
      '0070030C'?: MetadataElement
      '0070030D'?: MetadataElement
      '0070030F'?: MetadataElement
      '00700310'?: MetadataElement
      '00700311'?: MetadataElement
      '00700312'?: MetadataElement
      '00700314'?: MetadataElement
      '00700318'?: MetadataElement
      '0070031A'?: MetadataElement
      '0070031B'?: MetadataElement
      '0070031C'?: MetadataElement
      '0070031E'?: MetadataElement
      '0070031F'?: MetadataElement
      '00700401'?: MetadataElement
      '00700402'?: MetadataElement
      '00700403'?: MetadataElement
      '00700404'?: MetadataElement
      '00700405'?: MetadataElement
      '00701101'?: MetadataElement
      '00701102'?: MetadataElement
      '00701103'?: MetadataElement
      '00701104'?: MetadataElement
      '00701201'?: MetadataElement
      '00701202'?: MetadataElement
      '00701203'?: MetadataElement
      '00701204'?: MetadataElement
      '00701205'?: MetadataElement
      '00701206'?: MetadataElement
      '00701207'?: MetadataElement
      '00701208'?: MetadataElement
      '00701209'?: MetadataElement
      '0070120A'?: MetadataElement
      '0070120B'?: MetadataElement
      '0070120C'?: MetadataElement
      '0070120D'?: MetadataElement
      '00701301'?: MetadataElement
      '00701302'?: MetadataElement
      '00701303'?: MetadataElement
      '00701304'?: MetadataElement
      '00701305'?: MetadataElement
      '00701306'?: MetadataElement
      '00701309'?: MetadataElement
      '00701501'?: MetadataElement
      '00701502'?: MetadataElement
      '00701503'?: MetadataElement
      '00701505'?: MetadataElement
      '00701507'?: MetadataElement
      '00701508'?: MetadataElement
      '0070150C'?: MetadataElement
      '0070150D'?: MetadataElement
      '00701511'?: MetadataElement
      '00701512'?: MetadataElement
      '00701602'?: MetadataElement
      '00701603'?: MetadataElement
      '00701604'?: MetadataElement
      '00701605'?: MetadataElement
      '00701606'?: MetadataElement
      '00701607'?: MetadataElement
      '00701701'?: MetadataElement
      '00701702'?: MetadataElement
      '00701703'?: MetadataElement
      '00701704'?: MetadataElement
      '00701705'?: MetadataElement
      '00701706'?: MetadataElement
      '00701801'?: MetadataElement
      '00701802'?: MetadataElement
      '00701803'?: MetadataElement
      '00701804'?: MetadataElement
      '00701805'?: MetadataElement
      '00701806'?: MetadataElement
      '00701807'?: MetadataElement
      '00701808'?: MetadataElement
      '00701901'?: MetadataElement
      '00701903'?: MetadataElement
      '00701904'?: MetadataElement
      '00701905'?: MetadataElement
      '00701907'?: MetadataElement
      '00701A01'?: MetadataElement
      '00701A03'?: MetadataElement
      '00701A04'?: MetadataElement
      '00701A05'?: MetadataElement
      '00701A06'?: MetadataElement
      '00701A07'?: MetadataElement
      '00701A08'?: MetadataElement
      '00701A09'?: MetadataElement
      '00701B01'?: MetadataElement
      '00701B02'?: MetadataElement
      '00701B03'?: MetadataElement
      '00701B04'?: MetadataElement
      '00701B06'?: MetadataElement
      '00701B07'?: MetadataElement
      '00701B08'?: MetadataElement
      '00701B11'?: MetadataElement
      '00701B12'?: MetadataElement
      '00701B13'?: MetadataElement
      '00701B14'?: MetadataElement
      '00720002'?: MetadataElement
      '00720004'?: MetadataElement
      '00720006'?: MetadataElement
      '00720008'?: MetadataElement
      '0072000A'?: MetadataElement
      '0072000C'?: MetadataElement
      '0072000E'?: MetadataElement
      '00720010'?: MetadataElement
      '00720012'?: MetadataElement
      '00720014'?: MetadataElement
      '00720020'?: MetadataElement
      '00720022'?: MetadataElement
      '00720024'?: MetadataElement
      '00720026'?: MetadataElement
      '00720028'?: MetadataElement
      '00720030'?: MetadataElement
      '00720032'?: MetadataElement
      '00720034'?: MetadataElement
      '00720038'?: MetadataElement
      '0072003A'?: MetadataElement
      '0072003C'?: MetadataElement
      '0072003E'?: MetadataElement
      '00720040'?: MetadataElement
      '00720050'?: MetadataElement
      '00720052'?: MetadataElement
      '00720054'?: MetadataElement
      '00720056'?: MetadataElement
      '0072005E'?: MetadataElement
      '0072005F'?: MetadataElement
      '00720060'?: MetadataElement
      '00720061'?: MetadataElement
      '00720062'?: MetadataElement
      '00720063'?: MetadataElement
      '00720064'?: MetadataElement
      '00720065'?: MetadataElement
      '00720066'?: MetadataElement
      '00720067'?: MetadataElement
      '00720068'?: MetadataElement
      '00720069'?: MetadataElement
      '0072006A'?: MetadataElement
      '0072006B'?: MetadataElement
      '0072006C'?: MetadataElement
      '0072006D'?: MetadataElement
      '0072006E'?: MetadataElement
      '0072006F'?: MetadataElement
      '00720070'?: MetadataElement
      '00720071'?: MetadataElement
      '00720072'?: MetadataElement
      '00720073'?: MetadataElement
      '00720074'?: MetadataElement
      '00720075'?: MetadataElement
      '00720076'?: MetadataElement
      '00720078'?: MetadataElement
      '0072007A'?: MetadataElement
      '0072007C'?: MetadataElement
      '0072007E'?: MetadataElement
      '0072007F'?: MetadataElement
      '00720080'?: MetadataElement
      '00720081'?: MetadataElement
      '00720082'?: MetadataElement
      '00720083'?: MetadataElement
      '00720100'?: MetadataElement
      '00720102'?: MetadataElement
      '00720104'?: MetadataElement
      '00720106'?: MetadataElement
      '00720108'?: MetadataElement
      '0072010A'?: MetadataElement
      '0072010C'?: MetadataElement
      '0072010E'?: MetadataElement
      '00720200'?: MetadataElement
      '00720202'?: MetadataElement
      '00720203'?: MetadataElement
      '00720204'?: MetadataElement
      '00720206'?: MetadataElement
      '00720208'?: MetadataElement
      '00720210'?: MetadataElement
      '00720212'?: MetadataElement
      '00720214'?: MetadataElement
      '00720216'?: MetadataElement
      '00720218'?: MetadataElement
      '00720300'?: MetadataElement
      '00720302'?: MetadataElement
      '00720304'?: MetadataElement
      '00720306'?: MetadataElement
      '00720308'?: MetadataElement
      '00720310'?: MetadataElement
      '00720312'?: MetadataElement
      '00720314'?: MetadataElement
      '00720316'?: MetadataElement
      '00720318'?: MetadataElement
      '00720320'?: MetadataElement
      '00720330'?: MetadataElement
      '00720400'?: MetadataElement
      '00720402'?: MetadataElement
      '00720404'?: MetadataElement
      '00720406'?: MetadataElement
      '00720420'?: MetadataElement
      '00720421'?: MetadataElement
      '00720422'?: MetadataElement
      '00720424'?: MetadataElement
      '00720427'?: MetadataElement
      '00720430'?: MetadataElement
      '00720432'?: MetadataElement
      '00720434'?: MetadataElement
      '00720500'?: MetadataElement
      '00720510'?: MetadataElement
      '00720512'?: MetadataElement
      '00720514'?: MetadataElement
      '00720516'?: MetadataElement
      '00720520'?: MetadataElement
      '00720600'?: MetadataElement
      '00720602'?: MetadataElement
      '00720604'?: MetadataElement
      '00720700'?: MetadataElement
      '00720702'?: MetadataElement
      '00720704'?: MetadataElement
      '00720705'?: MetadataElement
      '00720706'?: MetadataElement
      '00720710'?: MetadataElement
      '00720712'?: MetadataElement
      '00720714'?: MetadataElement
      '00720716'?: MetadataElement
      '00720717'?: MetadataElement
      '00720718'?: MetadataElement
      '00740120'?: MetadataElement
      '00740121'?: MetadataElement
      '00741000'?: MetadataElement
      '00741002'?: MetadataElement
      '00741004'?: MetadataElement
      '00741006'?: MetadataElement
      '00741007'?: MetadataElement
      '00741008'?: MetadataElement
      '0074100A'?: MetadataElement
      '0074100C'?: MetadataElement
      '0074100E'?: MetadataElement
      '00741020'?: MetadataElement
      '00741022'?: MetadataElement
      '00741024'?: MetadataElement
      '00741025'?: MetadataElement
      '00741026'?: MetadataElement
      '00741027'?: MetadataElement
      '00741028'?: MetadataElement
      '0074102A'?: MetadataElement
      '0074102B'?: MetadataElement
      '0074102C'?: MetadataElement
      '0074102D'?: MetadataElement
      '00741030'?: MetadataElement
      '00741032'?: MetadataElement
      '00741034'?: MetadataElement
      '00741036'?: MetadataElement
      '00741038'?: MetadataElement
      '0074103A'?: MetadataElement
      '00741040'?: MetadataElement
      '00741042'?: MetadataElement
      '00741044'?: MetadataElement
      '00741046'?: MetadataElement
      '00741048'?: MetadataElement
      '0074104A'?: MetadataElement
      '0074104C'?: MetadataElement
      '0074104E'?: MetadataElement
      '00741050'?: MetadataElement
      '00741052'?: MetadataElement
      '00741054'?: MetadataElement
      '00741056'?: MetadataElement
      '00741057'?: MetadataElement
      '00741200'?: MetadataElement
      '00741202'?: MetadataElement
      '00741204'?: MetadataElement
      '00741210'?: MetadataElement
      '00741212'?: MetadataElement
      '00741216'?: MetadataElement
      '00741220'?: MetadataElement
      '00741222'?: MetadataElement
      '00741224'?: MetadataElement
      '00741230'?: MetadataElement
      '00741234'?: MetadataElement
      '00741236'?: MetadataElement
      '00741238'?: MetadataElement
      '00741242'?: MetadataElement
      '00741244'?: MetadataElement
      '00741246'?: MetadataElement
      '00741324'?: MetadataElement
      '00741338'?: MetadataElement
      '0074133A'?: MetadataElement
      '00741401'?: MetadataElement
      '00741402'?: MetadataElement
      '00741403'?: MetadataElement
      '00741404'?: MetadataElement
      '00741405'?: MetadataElement
      '00741406'?: MetadataElement
      '00741407'?: MetadataElement
      '00741408'?: MetadataElement
      '00741409'?: MetadataElement
      '0074140A'?: MetadataElement
      '0074140B'?: MetadataElement
      '0074140C'?: MetadataElement
      '0074140D'?: MetadataElement
      '0074140E'?: MetadataElement
      '00760001'?: MetadataElement
      '00760003'?: MetadataElement
      '00760006'?: MetadataElement
      '00760008'?: MetadataElement
      '0076000A'?: MetadataElement
      '0076000C'?: MetadataElement
      '0076000E'?: MetadataElement
      '00760010'?: MetadataElement
      '00760020'?: MetadataElement
      '00760030'?: MetadataElement
      '00760032'?: MetadataElement
      '00760034'?: MetadataElement
      '00760036'?: MetadataElement
      '00760038'?: MetadataElement
      '00760040'?: MetadataElement
      '00760055'?: MetadataElement
      '00760060'?: MetadataElement
      '00760070'?: MetadataElement
      '00760080'?: MetadataElement
      '00760090'?: MetadataElement
      '007600A0'?: MetadataElement
      '007600B0'?: MetadataElement
      '007600C0'?: MetadataElement
      '00780001'?: MetadataElement
      '00780010'?: MetadataElement
      '00780020'?: MetadataElement
      '00780024'?: MetadataElement
      '00780026'?: MetadataElement
      '00780028'?: MetadataElement
      '0078002A'?: MetadataElement
      '0078002E'?: MetadataElement
      '00780050'?: MetadataElement
      '00780060'?: MetadataElement
      '00780070'?: MetadataElement
      '00780090'?: MetadataElement
      '007800A0'?: MetadataElement
      '007800B0'?: MetadataElement
      '007800B2'?: MetadataElement
      '007800B4'?: MetadataElement
      '007800B6'?: MetadataElement
      '007800B8'?: MetadataElement
      '00800001'?: MetadataElement
      '00800002'?: MetadataElement
      '00800003'?: MetadataElement
      '00800004'?: MetadataElement
      '00800005'?: MetadataElement
      '00800006'?: MetadataElement
      '00800007'?: MetadataElement
      '00800008'?: MetadataElement
      '00800009'?: MetadataElement
      '00800010'?: MetadataElement
      '00800011'?: MetadataElement
      '00800012'?: MetadataElement
      '00800013'?: MetadataElement
      '00820001'?: MetadataElement
      '00820003'?: MetadataElement
      '00820004'?: MetadataElement
      '00820005'?: MetadataElement
      '00820006'?: MetadataElement
      '00820007'?: MetadataElement
      '00820008'?: MetadataElement
      '0082000A'?: MetadataElement
      '0082000C'?: MetadataElement
      '00820010'?: MetadataElement
      '00820016'?: MetadataElement
      '00820017'?: MetadataElement
      '00820018'?: MetadataElement
      '00820019'?: MetadataElement
      '00820021'?: MetadataElement
      '00820022'?: MetadataElement
      '00820023'?: MetadataElement
      '00820032'?: MetadataElement
      '00820033'?: MetadataElement
      '00820034'?: MetadataElement
      '00820035'?: MetadataElement
      '00820036'?: MetadataElement
      '00820037'?: MetadataElement
      '00820038'?: MetadataElement
      '00880130'?: MetadataElement
      '00880140'?: MetadataElement
      '00880200'?: MetadataElement
      '00880904'?: MetadataElement
      '00880906'?: MetadataElement
      '00880910'?: MetadataElement
      '00880912'?: MetadataElement
      '01000410'?: MetadataElement
      '01000420'?: MetadataElement
      '01000424'?: MetadataElement
      '01000426'?: MetadataElement
      '04000005'?: MetadataElement
      '04000010'?: MetadataElement
      '04000015'?: MetadataElement
      '04000020'?: MetadataElement
      '04000100'?: MetadataElement
      '04000105'?: MetadataElement
      '04000110'?: MetadataElement
      '04000115'?: MetadataElement
      '04000120'?: MetadataElement
      '04000305'?: MetadataElement
      '04000310'?: MetadataElement
      '04000315'?: MetadataElement
      '04000401'?: MetadataElement
      '04000402'?: MetadataElement
      '04000403'?: MetadataElement
      '04000404'?: MetadataElement
      '04000500'?: MetadataElement
      '04000510'?: MetadataElement
      '04000520'?: MetadataElement
      '04000550'?: MetadataElement
      '04000551'?: MetadataElement
      '04000552'?: MetadataElement
      '04000561'?: MetadataElement
      '04000562'?: MetadataElement
      '04000563'?: MetadataElement
      '04000564'?: MetadataElement
      '04000565'?: MetadataElement
      '04000600'?: MetadataElement
      '20000010'?: MetadataElement
      '2000001E'?: MetadataElement
      '20000020'?: MetadataElement
      '20000030'?: MetadataElement
      '20000040'?: MetadataElement
      '20000050'?: MetadataElement
      '20000060'?: MetadataElement
      '20000061'?: MetadataElement
      '20000062'?: MetadataElement
      '20000063'?: MetadataElement
      '20000065'?: MetadataElement
      '20000067'?: MetadataElement
      '20000069'?: MetadataElement
      '2000006A'?: MetadataElement
      '200000A0'?: MetadataElement
      '200000A1'?: MetadataElement
      '200000A2'?: MetadataElement
      '200000A4'?: MetadataElement
      '200000A8'?: MetadataElement
      '20000500'?: MetadataElement
      '20000510'?: MetadataElement
      '20100010'?: MetadataElement
      '20100030'?: MetadataElement
      '20100040'?: MetadataElement
      '20100050'?: MetadataElement
      '20100052'?: MetadataElement
      '20100054'?: MetadataElement
      '20100060'?: MetadataElement
      '20100080'?: MetadataElement
      '201000A6'?: MetadataElement
      '201000A7'?: MetadataElement
      '201000A8'?: MetadataElement
      '201000A9'?: MetadataElement
      '20100100'?: MetadataElement
      '20100110'?: MetadataElement
      '20100120'?: MetadataElement
      '20100130'?: MetadataElement
      '20100140'?: MetadataElement
      '20100150'?: MetadataElement
      '20100152'?: MetadataElement
      '20100154'?: MetadataElement
      '2010015E'?: MetadataElement
      '20100160'?: MetadataElement
      '20100376'?: MetadataElement
      '20100500'?: MetadataElement
      '20100510'?: MetadataElement
      '20100520'?: MetadataElement
      '20200010'?: MetadataElement
      '20200020'?: MetadataElement
      '20200030'?: MetadataElement
      '20200040'?: MetadataElement
      '20200050'?: MetadataElement
      '202000A0'?: MetadataElement
      '202000A2'?: MetadataElement
      '20200110'?: MetadataElement
      '20200111'?: MetadataElement
      '20200130'?: MetadataElement
      '20200140'?: MetadataElement
      '20300010'?: MetadataElement
      '20300020'?: MetadataElement
      '20400010'?: MetadataElement
      '20400011'?: MetadataElement
      '20400020'?: MetadataElement
      '20400060'?: MetadataElement
      '20400070'?: MetadataElement
      '20400072'?: MetadataElement
      '20400074'?: MetadataElement
      '20400080'?: MetadataElement
      '20400082'?: MetadataElement
      '20400090'?: MetadataElement
      '20400100'?: MetadataElement
      '20400500'?: MetadataElement
      '20500010'?: MetadataElement
      '20500020'?: MetadataElement
      '20500500'?: MetadataElement
      '21000010'?: MetadataElement
      '21000020'?: MetadataElement
      '21000030'?: MetadataElement
      '21000040'?: MetadataElement
      '21000050'?: MetadataElement
      '21000070'?: MetadataElement
      '21000140'?: MetadataElement
      '21000160'?: MetadataElement
      '21000170'?: MetadataElement
      '21000500'?: MetadataElement
      '21100010'?: MetadataElement
      '21100020'?: MetadataElement
      '21100030'?: MetadataElement
      '21100099'?: MetadataElement
      '21200010'?: MetadataElement
      '21200050'?: MetadataElement
      '21200070'?: MetadataElement
      '21300010'?: MetadataElement
      '21300015'?: MetadataElement
      '21300030'?: MetadataElement
      '21300040'?: MetadataElement
      '21300050'?: MetadataElement
      '21300060'?: MetadataElement
      '21300080'?: MetadataElement
      '213000A0'?: MetadataElement
      '213000C0'?: MetadataElement
      '22000001'?: MetadataElement
      '22000002'?: MetadataElement
      '22000003'?: MetadataElement
      '22000004'?: MetadataElement
      '22000005'?: MetadataElement
      '22000006'?: MetadataElement
      '22000007'?: MetadataElement
      '22000008'?: MetadataElement
      '22000009'?: MetadataElement
      '2200000A'?: MetadataElement
      '2200000B'?: MetadataElement
      '2200000C'?: MetadataElement
      '2200000D'?: MetadataElement
      '2200000E'?: MetadataElement
      '2200000F'?: MetadataElement
      '22000020'?: MetadataElement
      '30020002'?: MetadataElement
      '30020003'?: MetadataElement
      '30020004'?: MetadataElement
      '3002000A'?: MetadataElement
      '3002000C'?: MetadataElement
      '3002000D'?: MetadataElement
      '3002000E'?: MetadataElement
      '30020010'?: MetadataElement
      '30020011'?: MetadataElement
      '30020012'?: MetadataElement
      '30020020'?: MetadataElement
      '30020022'?: MetadataElement
      '30020024'?: MetadataElement
      '30020026'?: MetadataElement
      '30020028'?: MetadataElement
      '30020029'?: MetadataElement
      '30020030'?: MetadataElement
      '30020032'?: MetadataElement
      '30020034'?: MetadataElement
      '30020040'?: MetadataElement
      '30020041'?: MetadataElement
      '30020042'?: MetadataElement
      '30020050'?: MetadataElement
      '30020051'?: MetadataElement
      '30020052'?: MetadataElement
      '30040001'?: MetadataElement
      '30040002'?: MetadataElement
      '30040004'?: MetadataElement
      '30040005'?: MetadataElement
      '30040006'?: MetadataElement
      '30040008'?: MetadataElement
      '3004000A'?: MetadataElement
      '3004000C'?: MetadataElement
      '3004000E'?: MetadataElement
      '30040010'?: MetadataElement
      '30040012'?: MetadataElement
      '30040014'?: MetadataElement
      '30040040'?: MetadataElement
      '30040042'?: MetadataElement
      '30040050'?: MetadataElement
      '30040052'?: MetadataElement
      '30040054'?: MetadataElement
      '30040056'?: MetadataElement
      '30040058'?: MetadataElement
      '30040060'?: MetadataElement
      '30040062'?: MetadataElement
      '30040070'?: MetadataElement
      '30040072'?: MetadataElement
      '30040074'?: MetadataElement
      '30060002'?: MetadataElement
      '30060004'?: MetadataElement
      '30060006'?: MetadataElement
      '30060008'?: MetadataElement
      '30060009'?: MetadataElement
      '30060010'?: MetadataElement
      '30060012'?: MetadataElement
      '30060014'?: MetadataElement
      '30060016'?: MetadataElement
      '30060018'?: MetadataElement
      '30060020'?: MetadataElement
      '30060022'?: MetadataElement
      '30060024'?: MetadataElement
      '30060026'?: MetadataElement
      '30060028'?: MetadataElement
      '3006002A'?: MetadataElement
      '3006002C'?: MetadataElement
      '30060030'?: MetadataElement
      '30060033'?: MetadataElement
      '30060036'?: MetadataElement
      '30060037'?: MetadataElement
      '30060038'?: MetadataElement
      '30060039'?: MetadataElement
      '30060040'?: MetadataElement
      '30060042'?: MetadataElement
      '30060044'?: MetadataElement
      '30060045'?: MetadataElement
      '30060046'?: MetadataElement
      '30060048'?: MetadataElement
      '30060049'?: MetadataElement
      '3006004A'?: MetadataElement
      '30060050'?: MetadataElement
      '30060080'?: MetadataElement
      '30060082'?: MetadataElement
      '30060084'?: MetadataElement
      '30060085'?: MetadataElement
      '30060086'?: MetadataElement
      '30060088'?: MetadataElement
      '300600A0'?: MetadataElement
      '300600A4'?: MetadataElement
      '300600A6'?: MetadataElement
      '300600B0'?: MetadataElement
      '300600B2'?: MetadataElement
      '300600B4'?: MetadataElement
      '300600B6'?: MetadataElement
      '300600B7'?: MetadataElement
      '300600B8'?: MetadataElement
      '300600B9'?: MetadataElement
      '300600C0'?: MetadataElement
      '300600C2'?: MetadataElement
      '300600C4'?: MetadataElement
      '300600C6'?: MetadataElement
      '300600C8'?: MetadataElement
      '300600C9'?: MetadataElement
      '300600CA'?: MetadataElement
      '300600CB'?: MetadataElement
      '30080010'?: MetadataElement
      '30080012'?: MetadataElement
      '30080014'?: MetadataElement
      '30080016'?: MetadataElement
      '30080020'?: MetadataElement
      '30080021'?: MetadataElement
      '30080022'?: MetadataElement
      '30080024'?: MetadataElement
      '30080025'?: MetadataElement
      '3008002A'?: MetadataElement
      '3008002B'?: MetadataElement
      '3008002C'?: MetadataElement
      '30080030'?: MetadataElement
      '30080032'?: MetadataElement
      '30080033'?: MetadataElement
      '30080036'?: MetadataElement
      '30080037'?: MetadataElement
      '3008003A'?: MetadataElement
      '3008003B'?: MetadataElement
      '30080040'?: MetadataElement
      '30080041'?: MetadataElement
      '30080042'?: MetadataElement
      '30080044'?: MetadataElement
      '30080045'?: MetadataElement
      '30080046'?: MetadataElement
      '30080047'?: MetadataElement
      '30080048'?: MetadataElement
      '30080050'?: MetadataElement
      '30080052'?: MetadataElement
      '30080054'?: MetadataElement
      '30080056'?: MetadataElement
      '3008005A'?: MetadataElement
      '30080060'?: MetadataElement
      '30080061'?: MetadataElement
      '30080062'?: MetadataElement
      '30080063'?: MetadataElement
      '30080064'?: MetadataElement
      '30080065'?: MetadataElement
      '30080066'?: MetadataElement
      '30080067'?: MetadataElement
      '30080068'?: MetadataElement
      '3008006A'?: MetadataElement
      '30080070'?: MetadataElement
      '30080072'?: MetadataElement
      '30080074'?: MetadataElement
      '30080076'?: MetadataElement
      '30080078'?: MetadataElement
      '3008007A'?: MetadataElement
      '30080080'?: MetadataElement
      '30080082'?: MetadataElement
      '30080090'?: MetadataElement
      '30080092'?: MetadataElement
      '300800A0'?: MetadataElement
      '300800B0'?: MetadataElement
      '300800C0'?: MetadataElement
      '300800D0'?: MetadataElement
      '300800E0'?: MetadataElement
      '300800F0'?: MetadataElement
      '300800F2'?: MetadataElement
      '300800F4'?: MetadataElement
      '300800F6'?: MetadataElement
      '30080100'?: MetadataElement
      '30080105'?: MetadataElement
      '30080110'?: MetadataElement
      '30080116'?: MetadataElement
      '30080120'?: MetadataElement
      '30080122'?: MetadataElement
      '30080130'?: MetadataElement
      '30080132'?: MetadataElement
      '30080134'?: MetadataElement
      '30080136'?: MetadataElement
      '30080138'?: MetadataElement
      '3008013A'?: MetadataElement
      '3008013C'?: MetadataElement
      '30080140'?: MetadataElement
      '30080142'?: MetadataElement
      '30080150'?: MetadataElement
      '30080152'?: MetadataElement
      '30080160'?: MetadataElement
      '30080162'?: MetadataElement
      '30080164'?: MetadataElement
      '30080166'?: MetadataElement
      '30080168'?: MetadataElement
      '30080171'?: MetadataElement
      '30080172'?: MetadataElement
      '30080173'?: MetadataElement
      '30080200'?: MetadataElement
      '30080202'?: MetadataElement
      '30080220'?: MetadataElement
      '30080223'?: MetadataElement
      '30080224'?: MetadataElement
      '30080230'?: MetadataElement
      '30080240'?: MetadataElement
      '30080250'?: MetadataElement
      '30080251'?: MetadataElement
      '300A0002'?: MetadataElement
      '300A0003'?: MetadataElement
      '300A0004'?: MetadataElement
      '300A0006'?: MetadataElement
      '300A0007'?: MetadataElement
      '300A0009'?: MetadataElement
      '300A000A'?: MetadataElement
      '300A000B'?: MetadataElement
      '300A000C'?: MetadataElement
      '300A000E'?: MetadataElement
      '300A0010'?: MetadataElement
      '300A0012'?: MetadataElement
      '300A0013'?: MetadataElement
      '300A0014'?: MetadataElement
      '300A0015'?: MetadataElement
      '300A0016'?: MetadataElement
      '300A0018'?: MetadataElement
      '300A001A'?: MetadataElement
      '300A0020'?: MetadataElement
      '300A0021'?: MetadataElement
      '300A0022'?: MetadataElement
      '300A0023'?: MetadataElement
      '300A0025'?: MetadataElement
      '300A0026'?: MetadataElement
      '300A0027'?: MetadataElement
      '300A0028'?: MetadataElement
      '300A002A'?: MetadataElement
      '300A002B'?: MetadataElement
      '300A002C'?: MetadataElement
      '300A002D'?: MetadataElement
      '300A0040'?: MetadataElement
      '300A0042'?: MetadataElement
      '300A0043'?: MetadataElement
      '300A0044'?: MetadataElement
      '300A0046'?: MetadataElement
      '300A0048'?: MetadataElement
      '300A004A'?: MetadataElement
      '300A004B'?: MetadataElement
      '300A004C'?: MetadataElement
      '300A004E'?: MetadataElement
      '300A004F'?: MetadataElement
      '300A0050'?: MetadataElement
      '300A0051'?: MetadataElement
      '300A0052'?: MetadataElement
      '300A0053'?: MetadataElement
      '300A0055'?: MetadataElement
      '300A0070'?: MetadataElement
      '300A0071'?: MetadataElement
      '300A0072'?: MetadataElement
      '300A0078'?: MetadataElement
      '300A0079'?: MetadataElement
      '300A007A'?: MetadataElement
      '300A007B'?: MetadataElement
      '300A0080'?: MetadataElement
      '300A0082'?: MetadataElement
      '300A0083'?: MetadataElement
      '300A0084'?: MetadataElement
      '300A0086'?: MetadataElement
      '300A0088'?: MetadataElement
      '300A0089'?: MetadataElement
      '300A008A'?: MetadataElement
      '300A008B'?: MetadataElement
      '300A008C'?: MetadataElement
      '300A008D'?: MetadataElement
      '300A008E'?: MetadataElement
      '300A008F'?: MetadataElement
      '300A0090'?: MetadataElement
      '300A0091'?: MetadataElement
      '300A0092'?: MetadataElement
      '300A0093'?: MetadataElement
      '300A0094'?: MetadataElement
      '300A00A0'?: MetadataElement
      '300A00A2'?: MetadataElement
      '300A00A4'?: MetadataElement
      '300A00B0'?: MetadataElement
      '300A00B2'?: MetadataElement
      '300A00B3'?: MetadataElement
      '300A00B4'?: MetadataElement
      '300A00B6'?: MetadataElement
      '300A00B8'?: MetadataElement
      '300A00BA'?: MetadataElement
      '300A00BB'?: MetadataElement
      '300A00BC'?: MetadataElement
      '300A00BE'?: MetadataElement
      '300A00C0'?: MetadataElement
      '300A00C2'?: MetadataElement
      '300A00C3'?: MetadataElement
      '300A00C4'?: MetadataElement
      '300A00C5'?: MetadataElement
      '300A00C6'?: MetadataElement
      '300A00C7'?: MetadataElement
      '300A00C8'?: MetadataElement
      '300A00CA'?: MetadataElement
      '300A00CC'?: MetadataElement
      '300A00CE'?: MetadataElement
      '300A00D0'?: MetadataElement
      '300A00D1'?: MetadataElement
      '300A00D2'?: MetadataElement
      '300A00D3'?: MetadataElement
      '300A00D4'?: MetadataElement
      '300A00D5'?: MetadataElement
      '300A00D6'?: MetadataElement
      '300A00D7'?: MetadataElement
      '300A00D8'?: MetadataElement
      '300A00D9'?: MetadataElement
      '300A00DA'?: MetadataElement
      '300A00DB'?: MetadataElement
      '300A00DC'?: MetadataElement
      '300A00DD'?: MetadataElement
      '300A00DE'?: MetadataElement
      '300A00E0'?: MetadataElement
      '300A00E1'?: MetadataElement
      '300A00E2'?: MetadataElement
      '300A00E3'?: MetadataElement
      '300A00E4'?: MetadataElement
      '300A00E5'?: MetadataElement
      '300A00E6'?: MetadataElement
      '300A00E7'?: MetadataElement
      '300A00E8'?: MetadataElement
      '300A00E9'?: MetadataElement
      '300A00EA'?: MetadataElement
      '300A00EB'?: MetadataElement
      '300A00EC'?: MetadataElement
      '300A00ED'?: MetadataElement
      '300A00EE'?: MetadataElement
      '300A00EF'?: MetadataElement
      '300A00F0'?: MetadataElement
      '300A00F2'?: MetadataElement
      '300A00F3'?: MetadataElement
      '300A00F4'?: MetadataElement
      '300A00F5'?: MetadataElement
      '300A00F6'?: MetadataElement
      '300A00F7'?: MetadataElement
      '300A00F8'?: MetadataElement
      '300A00F9'?: MetadataElement
      '300A00FA'?: MetadataElement
      '300A00FB'?: MetadataElement
      '300A00FC'?: MetadataElement
      '300A00FE'?: MetadataElement
      '300A0100'?: MetadataElement
      '300A0102'?: MetadataElement
      '300A0104'?: MetadataElement
      '300A0106'?: MetadataElement
      '300A0107'?: MetadataElement
      '300A0108'?: MetadataElement
      '300A0109'?: MetadataElement
      '300A010A'?: MetadataElement
      '300A010C'?: MetadataElement
      '300A010E'?: MetadataElement
      '300A0110'?: MetadataElement
      '300A0111'?: MetadataElement
      '300A0112'?: MetadataElement
      '300A0114'?: MetadataElement
      '300A0115'?: MetadataElement
      '300A0116'?: MetadataElement
      '300A0118'?: MetadataElement
      '300A011A'?: MetadataElement
      '300A011C'?: MetadataElement
      '300A011E'?: MetadataElement
      '300A011F'?: MetadataElement
      '300A0120'?: MetadataElement
      '300A0121'?: MetadataElement
      '300A0122'?: MetadataElement
      '300A0123'?: MetadataElement
      '300A0124'?: MetadataElement
      '300A0125'?: MetadataElement
      '300A0126'?: MetadataElement
      '300A0128'?: MetadataElement
      '300A0129'?: MetadataElement
      '300A012A'?: MetadataElement
      '300A012C'?: MetadataElement
      '300A012E'?: MetadataElement
      '300A0130'?: MetadataElement
      '300A0131'?: MetadataElement
      '300A0132'?: MetadataElement
      '300A0133'?: MetadataElement
      '300A0134'?: MetadataElement
      '300A0140'?: MetadataElement
      '300A0142'?: MetadataElement
      '300A0144'?: MetadataElement
      '300A0146'?: MetadataElement
      '300A0148'?: MetadataElement
      '300A014A'?: MetadataElement
      '300A014C'?: MetadataElement
      '300A014E'?: MetadataElement
      '300A0150'?: MetadataElement
      '300A0151'?: MetadataElement
      '300A0152'?: MetadataElement
      '300A0153'?: MetadataElement
      '300A0154'?: MetadataElement
      '300A0155'?: MetadataElement
      '300A0180'?: MetadataElement
      '300A0182'?: MetadataElement
      '300A0183'?: MetadataElement
      '300A0184'?: MetadataElement
      '300A0190'?: MetadataElement
      '300A0192'?: MetadataElement
      '300A0194'?: MetadataElement
      '300A0196'?: MetadataElement
      '300A0198'?: MetadataElement
      '300A0199'?: MetadataElement
      '300A019A'?: MetadataElement
      '300A01A0'?: MetadataElement
      '300A01A2'?: MetadataElement
      '300A01A4'?: MetadataElement
      '300A01A6'?: MetadataElement
      '300A01A8'?: MetadataElement
      '300A01B0'?: MetadataElement
      '300A01B2'?: MetadataElement
      '300A01B4'?: MetadataElement
      '300A01B6'?: MetadataElement
      '300A01B8'?: MetadataElement
      '300A01BA'?: MetadataElement
      '300A01BC'?: MetadataElement
      '300A01D0'?: MetadataElement
      '300A01D2'?: MetadataElement
      '300A01D4'?: MetadataElement
      '300A01D6'?: MetadataElement
      '300A0200'?: MetadataElement
      '300A0202'?: MetadataElement
      '300A0206'?: MetadataElement
      '300A0210'?: MetadataElement
      '300A0212'?: MetadataElement
      '300A0214'?: MetadataElement
      '300A0216'?: MetadataElement
      '300A0218'?: MetadataElement
      '300A021A'?: MetadataElement
      '300A021B'?: MetadataElement
      '300A021C'?: MetadataElement
      '300A0222'?: MetadataElement
      '300A0224'?: MetadataElement
      '300A0226'?: MetadataElement
      '300A0228'?: MetadataElement
      '300A0229'?: MetadataElement
      '300A022A'?: MetadataElement
      '300A022B'?: MetadataElement
      '300A022C'?: MetadataElement
      '300A022E'?: MetadataElement
      '300A0230'?: MetadataElement
      '300A0232'?: MetadataElement
      '300A0234'?: MetadataElement
      '300A0236'?: MetadataElement
      '300A0238'?: MetadataElement
      '300A0240'?: MetadataElement
      '300A0242'?: MetadataElement
      '300A0244'?: MetadataElement
      '300A0250'?: MetadataElement
      '300A0260'?: MetadataElement
      '300A0262'?: MetadataElement
      '300A0263'?: MetadataElement
      '300A0264'?: MetadataElement
      '300A0266'?: MetadataElement
      '300A026A'?: MetadataElement
      '300A026C'?: MetadataElement
      '300A0271'?: MetadataElement
      '300A0272'?: MetadataElement
      '300A0273'?: MetadataElement
      '300A0274'?: MetadataElement
      '300A0280'?: MetadataElement
      '300A0282'?: MetadataElement
      '300A0284'?: MetadataElement
      '300A0286'?: MetadataElement
      '300A0288'?: MetadataElement
      '300A028A'?: MetadataElement
      '300A028C'?: MetadataElement
      '300A0290'?: MetadataElement
      '300A0291'?: MetadataElement
      '300A0292'?: MetadataElement
      '300A0294'?: MetadataElement
      '300A0296'?: MetadataElement
      '300A0298'?: MetadataElement
      '300A029C'?: MetadataElement
      '300A029E'?: MetadataElement
      '300A02A0'?: MetadataElement
      '300A02A1'?: MetadataElement
      '300A02A2'?: MetadataElement
      '300A02A4'?: MetadataElement
      '300A02B0'?: MetadataElement
      '300A02B2'?: MetadataElement
      '300A02B3'?: MetadataElement
      '300A02B4'?: MetadataElement
      '300A02B8'?: MetadataElement
      '300A02BA'?: MetadataElement
      '300A02C8'?: MetadataElement
      '300A02D0'?: MetadataElement
      '300A02D2'?: MetadataElement
      '300A02D4'?: MetadataElement
      '300A02D6'?: MetadataElement
      '300A02E0'?: MetadataElement
      '300A02E1'?: MetadataElement
      '300A02E2'?: MetadataElement
      '300A02E3'?: MetadataElement
      '300A02E4'?: MetadataElement
      '300A02E5'?: MetadataElement
      '300A02E6'?: MetadataElement
      '300A02E7'?: MetadataElement
      '300A02E8'?: MetadataElement
      '300A02EA'?: MetadataElement
      '300A02EB'?: MetadataElement
      '300A0302'?: MetadataElement
      '300A0304'?: MetadataElement
      '300A0306'?: MetadataElement
      '300A0308'?: MetadataElement
      '300A0309'?: MetadataElement
      '300A030A'?: MetadataElement
      '300A030C'?: MetadataElement
      '300A030D'?: MetadataElement
      '300A030F'?: MetadataElement
      '300A0312'?: MetadataElement
      '300A0314'?: MetadataElement
      '300A0316'?: MetadataElement
      '300A0318'?: MetadataElement
      '300A0320'?: MetadataElement
      '300A0322'?: MetadataElement
      '300A0330'?: MetadataElement
      '300A0332'?: MetadataElement
      '300A0334'?: MetadataElement
      '300A0336'?: MetadataElement
      '300A0338'?: MetadataElement
      '300A033A'?: MetadataElement
      '300A033C'?: MetadataElement
      '300A0340'?: MetadataElement
      '300A0342'?: MetadataElement
      '300A0344'?: MetadataElement
      '300A0346'?: MetadataElement
      '300A0348'?: MetadataElement
      '300A034A'?: MetadataElement
      '300A034C'?: MetadataElement
      '300A0350'?: MetadataElement
      '300A0352'?: MetadataElement
      '300A0354'?: MetadataElement
      '300A0355'?: MetadataElement
      '300A0356'?: MetadataElement
      '300A0358'?: MetadataElement
      '300A035A'?: MetadataElement
      '300A0360'?: MetadataElement
      '300A0362'?: MetadataElement
      '300A0364'?: MetadataElement
      '300A0366'?: MetadataElement
      '300A0370'?: MetadataElement
      '300A0372'?: MetadataElement
      '300A0374'?: MetadataElement
      '300A0380'?: MetadataElement
      '300A0382'?: MetadataElement
      '300A0384'?: MetadataElement
      '300A0386'?: MetadataElement
      '300A0388'?: MetadataElement
      '300A038A'?: MetadataElement
      '300A038F'?: MetadataElement
      '300A0390'?: MetadataElement
      '300A0391'?: MetadataElement
      '300A0392'?: MetadataElement
      '300A0393'?: MetadataElement
      '300A0394'?: MetadataElement
      '300A0395'?: MetadataElement
      '300A0396'?: MetadataElement
      '300A0398'?: MetadataElement
      '300A0399'?: MetadataElement
      '300A039A'?: MetadataElement
      '300A03A0'?: MetadataElement
      '300A03A2'?: MetadataElement
      '300A03A4'?: MetadataElement
      '300A03A6'?: MetadataElement
      '300A03A8'?: MetadataElement
      '300A03AA'?: MetadataElement
      '300A03AC'?: MetadataElement
      '300A0401'?: MetadataElement
      '300A0402'?: MetadataElement
      '300A0410'?: MetadataElement
      '300A0412'?: MetadataElement
      '300A0420'?: MetadataElement
      '300A0421'?: MetadataElement
      '300A0422'?: MetadataElement
      '300A0423'?: MetadataElement
      '300A0424'?: MetadataElement
      '300A0425'?: MetadataElement
      '300A0426'?: MetadataElement
      '300A0431'?: MetadataElement
      '300A0432'?: MetadataElement
      '300A0433'?: MetadataElement
      '300A0434'?: MetadataElement
      '300A0435'?: MetadataElement
      '300A0436'?: MetadataElement
      '300A0440'?: MetadataElement
      '300A0441'?: MetadataElement
      '300A0442'?: MetadataElement
      '300A0443'?: MetadataElement
      '300A0450'?: MetadataElement
      '300A0451'?: MetadataElement
      '300A0452'?: MetadataElement
      '300A0453'?: MetadataElement
      '300A0501'?: MetadataElement
      '300A0502'?: MetadataElement
      '300A0503'?: MetadataElement
      '300A0504'?: MetadataElement
      '300A0505'?: MetadataElement
      '300A0506'?: MetadataElement
      '300A0507'?: MetadataElement
      '300A0508'?: MetadataElement
      '300A0509'?: MetadataElement
      '300A0510'?: MetadataElement
      '300A0511'?: MetadataElement
      '300A0512'?: MetadataElement
      '300A0600'?: MetadataElement
      '300A0601'?: MetadataElement
      '300A0602'?: MetadataElement
      '300A0603'?: MetadataElement
      '300A0604'?: MetadataElement
      '300A0605'?: MetadataElement
      '300A0606'?: MetadataElement
      '300A0607'?: MetadataElement
      '300A0608'?: MetadataElement
      '300A0609'?: MetadataElement
      '300A060A'?: MetadataElement
      '300A060B'?: MetadataElement
      '300A060C'?: MetadataElement
      '300A060D'?: MetadataElement
      '300A060E'?: MetadataElement
      '300A060F'?: MetadataElement
      '300A0610'?: MetadataElement
      '300A0611'?: MetadataElement
      '300A0612'?: MetadataElement
      '300A0613'?: MetadataElement
      '300A0614'?: MetadataElement
      '300A0615'?: MetadataElement
      '300A0616'?: MetadataElement
      '300A0617'?: MetadataElement
      '300A0618'?: MetadataElement
      '300A0619'?: MetadataElement
      '300A061A'?: MetadataElement
      '300A061B'?: MetadataElement
      '300A061C'?: MetadataElement
      '300A061D'?: MetadataElement
      '300A061E'?: MetadataElement
      '300A061F'?: MetadataElement
      '300A0620'?: MetadataElement
      '300A0621'?: MetadataElement
      '300A0622'?: MetadataElement
      '300A0623'?: MetadataElement
      '300A0624'?: MetadataElement
      '300A0625'?: MetadataElement
      '300A0626'?: MetadataElement
      '300A0627'?: MetadataElement
      '300A0628'?: MetadataElement
      '300A0629'?: MetadataElement
      '300A062A'?: MetadataElement
      '300A062B'?: MetadataElement
      '300A062C'?: MetadataElement
      '300A062D'?: MetadataElement
      '300A062E'?: MetadataElement
      '300A062F'?: MetadataElement
      '300A0630'?: MetadataElement
      '300A0631'?: MetadataElement
      '300A0632'?: MetadataElement
      '300A0634'?: MetadataElement
      '300A0635'?: MetadataElement
      '300A0636'?: MetadataElement
      '300A0637'?: MetadataElement
      '300A0638'?: MetadataElement
      '300A0639'?: MetadataElement
      '300A063A'?: MetadataElement
      '300A063B'?: MetadataElement
      '300A063C'?: MetadataElement
      '300A063D'?: MetadataElement
      '300A063E'?: MetadataElement
      '300A063F'?: MetadataElement
      '300A0640'?: MetadataElement
      '300A0641'?: MetadataElement
      '300A0642'?: MetadataElement
      '300A0643'?: MetadataElement
      '300A0644'?: MetadataElement
      '300A0645'?: MetadataElement
      '300A0646'?: MetadataElement
      '300A0647'?: MetadataElement
      '300A0648'?: MetadataElement
      '300A0649'?: MetadataElement
      '300A064A'?: MetadataElement
      '300A064B'?: MetadataElement
      '300A064C'?: MetadataElement
      '300A064D'?: MetadataElement
      '300A064E'?: MetadataElement
      '300A064F'?: MetadataElement
      '300A0650'?: MetadataElement
      '300A0651'?: MetadataElement
      '300A0652'?: MetadataElement
      '300A0653'?: MetadataElement
      '300A0654'?: MetadataElement
      '300A0655'?: MetadataElement
      '300A0656'?: MetadataElement
      '300A0657'?: MetadataElement
      '300A0658'?: MetadataElement
      '300A0659'?: MetadataElement
      '300A065A'?: MetadataElement
      '300A065B'?: MetadataElement
      '300A065C'?: MetadataElement
      '300A065D'?: MetadataElement
      '300A065E'?: MetadataElement
      '300A065F'?: MetadataElement
      '300A0660'?: MetadataElement
      '300A0661'?: MetadataElement
      '300A0662'?: MetadataElement
      '300A0663'?: MetadataElement
      '300A0664'?: MetadataElement
      '300A0665'?: MetadataElement
      '300A0666'?: MetadataElement
      '300A0667'?: MetadataElement
      '300A0668'?: MetadataElement
      '300A0669'?: MetadataElement
      '300A066A'?: MetadataElement
      '300A066B'?: MetadataElement
      '300A066C'?: MetadataElement
      '300A066D'?: MetadataElement
      '300A066E'?: MetadataElement
      '300A066F'?: MetadataElement
      '300A0670'?: MetadataElement
      '300A0671'?: MetadataElement
      '300A0672'?: MetadataElement
      '300A0673'?: MetadataElement
      '300A0674'?: MetadataElement
      '300A0675'?: MetadataElement
      '300A0676'?: MetadataElement
      '300A0677'?: MetadataElement
      '300A0678'?: MetadataElement
      '300A0679'?: MetadataElement
      '300A067A'?: MetadataElement
      '300A067B'?: MetadataElement
      '300A067C'?: MetadataElement
      '300A067D'?: MetadataElement
      '300A067E'?: MetadataElement
      '300A067F'?: MetadataElement
      '300A0680'?: MetadataElement
      '300A0681'?: MetadataElement
      '300A0682'?: MetadataElement
      '300A0683'?: MetadataElement
      '300A0684'?: MetadataElement
      '300A0685'?: MetadataElement
      '300A0686'?: MetadataElement
      '300A0687'?: MetadataElement
      '300A0688'?: MetadataElement
      '300A0689'?: MetadataElement
      '300A068A'?: MetadataElement
      '300A0700'?: MetadataElement
      '300A0701'?: MetadataElement
      '300A0702'?: MetadataElement
      '300A0703'?: MetadataElement
      '300A0704'?: MetadataElement
      '300A0705'?: MetadataElement
      '300A0706'?: MetadataElement
      '300A0707'?: MetadataElement
      '300A0708'?: MetadataElement
      '300A0709'?: MetadataElement
      '300A0714'?: MetadataElement
      '300A0715'?: MetadataElement
      '300A0716'?: MetadataElement
      '300A0722'?: MetadataElement
      '300A0723'?: MetadataElement
      '300A0730'?: MetadataElement
      '300A0731'?: MetadataElement
      '300A0732'?: MetadataElement
      '300A0733'?: MetadataElement
      '300A0734'?: MetadataElement
      '300A0735'?: MetadataElement
      '300A0736'?: MetadataElement
      '300A073A'?: MetadataElement
      '300A073B'?: MetadataElement
      '300A073E'?: MetadataElement
      '300A073F'?: MetadataElement
      '300A0740'?: MetadataElement
      '300A0741'?: MetadataElement
      '300A0742'?: MetadataElement
      '300A0743'?: MetadataElement
      '300A0744'?: MetadataElement
      '300A0745'?: MetadataElement
      '300A0746'?: MetadataElement
      '300A0760'?: MetadataElement
      '300A0761'?: MetadataElement
      '300A0762'?: MetadataElement
      '300A0772'?: MetadataElement
      '300A0773'?: MetadataElement
      '300A0774'?: MetadataElement
      '300A0780'?: MetadataElement
      '300A0782'?: MetadataElement
      '300A0783'?: MetadataElement
      '300A0784'?: MetadataElement
      '300A0785'?: MetadataElement
      '300A0786'?: MetadataElement
      '300A0787'?: MetadataElement
      '300A0788'?: MetadataElement
      '300A0789'?: MetadataElement
      '300A078A'?: MetadataElement
      '300A078B'?: MetadataElement
      '300A078C'?: MetadataElement
      '300A078D'?: MetadataElement
      '300A078E'?: MetadataElement
      '300A078F'?: MetadataElement
      '300A0790'?: MetadataElement
      '300A0791'?: MetadataElement
      '300A0792'?: MetadataElement
      '300A0793'?: MetadataElement
      '300A0794'?: MetadataElement
      '300A0795'?: MetadataElement
      '300A0796'?: MetadataElement
      '300A0797'?: MetadataElement
      '300A0798'?: MetadataElement
      '300A0799'?: MetadataElement
      '300A079A'?: MetadataElement
      '300A079B'?: MetadataElement
      '300A079C'?: MetadataElement
      '300A079D'?: MetadataElement
      '300A079E'?: MetadataElement
      '300C0002'?: MetadataElement
      '300C0004'?: MetadataElement
      '300C0006'?: MetadataElement
      '300C0007'?: MetadataElement
      '300C0008'?: MetadataElement
      '300C0009'?: MetadataElement
      '300C000A'?: MetadataElement
      '300C000C'?: MetadataElement
      '300C000E'?: MetadataElement
      '300C0020'?: MetadataElement
      '300C0022'?: MetadataElement
      '300C0040'?: MetadataElement
      '300C0042'?: MetadataElement
      '300C0050'?: MetadataElement
      '300C0051'?: MetadataElement
      '300C0055'?: MetadataElement
      '300C0060'?: MetadataElement
      '300C006A'?: MetadataElement
      '300C0080'?: MetadataElement
      '300C00A0'?: MetadataElement
      '300C00B0'?: MetadataElement
      '300C00C0'?: MetadataElement
      '300C00D0'?: MetadataElement
      '300C00E0'?: MetadataElement
      '300C00F0'?: MetadataElement
      '300C00F2'?: MetadataElement
      '300C00F4'?: MetadataElement
      '300C00F6'?: MetadataElement
      '300C0100'?: MetadataElement
      '300C0102'?: MetadataElement
      '300C0104'?: MetadataElement
      '300C0111'?: MetadataElement
      '300C0112'?: MetadataElement
      '300C0113'?: MetadataElement
      '300E0002'?: MetadataElement
      '300E0004'?: MetadataElement
      '300E0005'?: MetadataElement
      '300E0008'?: MetadataElement
      '30100001'?: MetadataElement
      '30100002'?: MetadataElement
      '30100003'?: MetadataElement
      '30100004'?: MetadataElement
      '30100005'?: MetadataElement
      '30100006'?: MetadataElement
      '30100007'?: MetadataElement
      '30100008'?: MetadataElement
      '30100009'?: MetadataElement
      '3010000A'?: MetadataElement
      '3010000B'?: MetadataElement
      '3010000C'?: MetadataElement
      '3010000D'?: MetadataElement
      '3010000E'?: MetadataElement
      '3010000F'?: MetadataElement
      '30100010'?: MetadataElement
      '30100011'?: MetadataElement
      '30100012'?: MetadataElement
      '30100013'?: MetadataElement
      '30100014'?: MetadataElement
      '30100015'?: MetadataElement
      '30100016'?: MetadataElement
      '30100017'?: MetadataElement
      '30100018'?: MetadataElement
      '30100019'?: MetadataElement
      '3010001A'?: MetadataElement
      '3010001B'?: MetadataElement
      '3010001C'?: MetadataElement
      '3010001D'?: MetadataElement
      '3010001E'?: MetadataElement
      '3010001F'?: MetadataElement
      '30100020'?: MetadataElement
      '30100021'?: MetadataElement
      '30100022'?: MetadataElement
      '30100023'?: MetadataElement
      '30100024'?: MetadataElement
      '30100025'?: MetadataElement
      '30100026'?: MetadataElement
      '30100027'?: MetadataElement
      '30100028'?: MetadataElement
      '30100029'?: MetadataElement
      '3010002A'?: MetadataElement
      '3010002B'?: MetadataElement
      '3010002C'?: MetadataElement
      '3010002D'?: MetadataElement
      '3010002E'?: MetadataElement
      '3010002F'?: MetadataElement
      '30100030'?: MetadataElement
      '30100031'?: MetadataElement
      '30100032'?: MetadataElement
      '30100033'?: MetadataElement
      '30100034'?: MetadataElement
      '30100035'?: MetadataElement
      '30100036'?: MetadataElement
      '30100037'?: MetadataElement
      '30100038'?: MetadataElement
      '30100039'?: MetadataElement
      '3010003A'?: MetadataElement
      '3010003B'?: MetadataElement
      '3010003C'?: MetadataElement
      '3010003D'?: MetadataElement
      '3010003E'?: MetadataElement
      '3010003F'?: MetadataElement
      '30100040'?: MetadataElement
      '30100041'?: MetadataElement
      '30100042'?: MetadataElement
      '30100043'?: MetadataElement
      '30100044'?: MetadataElement
      '30100045'?: MetadataElement
      '30100046'?: MetadataElement
      '30100047'?: MetadataElement
      '30100048'?: MetadataElement
      '30100049'?: MetadataElement
      '3010004A'?: MetadataElement
      '3010004B'?: MetadataElement
      '3010004C'?: MetadataElement
      '3010004D'?: MetadataElement
      '3010004E'?: MetadataElement
      '3010004F'?: MetadataElement
      '30100050'?: MetadataElement
      '30100051'?: MetadataElement
      '30100052'?: MetadataElement
      '30100053'?: MetadataElement
      '30100054'?: MetadataElement
      '30100055'?: MetadataElement
      '30100056'?: MetadataElement
      '30100057'?: MetadataElement
      '30100058'?: MetadataElement
      '30100059'?: MetadataElement
      '3010005A'?: MetadataElement
      '3010005B'?: MetadataElement
      '3010005C'?: MetadataElement
      '3010005D'?: MetadataElement
      '3010005E'?: MetadataElement
      '3010005F'?: MetadataElement
      '30100060'?: MetadataElement
      '30100061'?: MetadataElement
      '30100062'?: MetadataElement
      '30100063'?: MetadataElement
      '30100064'?: MetadataElement
      '30100065'?: MetadataElement
      '30100066'?: MetadataElement
      '30100067'?: MetadataElement
      '30100068'?: MetadataElement
      '30100069'?: MetadataElement
      '3010006A'?: MetadataElement
      '3010006B'?: MetadataElement
      '3010006C'?: MetadataElement
      '3010006D'?: MetadataElement
      '3010006E'?: MetadataElement
      '3010006F'?: MetadataElement
      '30100070'?: MetadataElement
      '30100071'?: MetadataElement
      '30100073'?: MetadataElement
      '30100074'?: MetadataElement
      '30100075'?: MetadataElement
      '30100076'?: MetadataElement
      '30100077'?: MetadataElement
      '30100078'?: MetadataElement
      '30100079'?: MetadataElement
      '3010007A'?: MetadataElement
      '3010007B'?: MetadataElement
      '3010007C'?: MetadataElement
      '3010007D'?: MetadataElement
      '3010007E'?: MetadataElement
      '3010007F'?: MetadataElement
      '30100080'?: MetadataElement
      '30100081'?: MetadataElement
      '30100082'?: MetadataElement
      '30100083'?: MetadataElement
      '30100084'?: MetadataElement
      '30100085'?: MetadataElement
      '30100086'?: MetadataElement
      '30100087'?: MetadataElement
      '30100088'?: MetadataElement
      '30100089'?: MetadataElement
      '30100090'?: MetadataElement
      '30100091'?: MetadataElement
      '30100092'?: MetadataElement
      '30100093'?: MetadataElement
      '30100094'?: MetadataElement
      '30100095'?: MetadataElement
      '30100096'?: MetadataElement
      '30100097'?: MetadataElement
      '30100098'?: MetadataElement
      '30100099'?: MetadataElement
      '3010009A'?: MetadataElement
      '40000010'?: MetadataElement
      '40004000'?: MetadataElement
      '40080040'?: MetadataElement
      '40080042'?: MetadataElement
      '40080050'?: MetadataElement
      '400800FF'?: MetadataElement
      '40080100'?: MetadataElement
      '40080101'?: MetadataElement
      '40080102'?: MetadataElement
      '40080103'?: MetadataElement
      '40080108'?: MetadataElement
      '40080109'?: MetadataElement
      '4008010A'?: MetadataElement
      '4008010B'?: MetadataElement
      '4008010C'?: MetadataElement
      '40080111'?: MetadataElement
      '40080112'?: MetadataElement
      '40080113'?: MetadataElement
      '40080114'?: MetadataElement
      '40080115'?: MetadataElement
      '40080117'?: MetadataElement
      '40080118'?: MetadataElement
      '40080119'?: MetadataElement
      '4008011A'?: MetadataElement
      '40080200'?: MetadataElement
      '40080202'?: MetadataElement
      '40080210'?: MetadataElement
      '40080212'?: MetadataElement
      '40080300'?: MetadataElement
      '40084000'?: MetadataElement
      '40100001'?: MetadataElement
      '40100002'?: MetadataElement
      '40100004'?: MetadataElement
      '40101001'?: MetadataElement
      '40101004'?: MetadataElement
      '40101005'?: MetadataElement
      '40101006'?: MetadataElement
      '40101007'?: MetadataElement
      '40101008'?: MetadataElement
      '40101009'?: MetadataElement
      '4010100A'?: MetadataElement
      '40101010'?: MetadataElement
      '40101011'?: MetadataElement
      '40101012'?: MetadataElement
      '40101013'?: MetadataElement
      '40101014'?: MetadataElement
      '40101015'?: MetadataElement
      '40101016'?: MetadataElement
      '40101017'?: MetadataElement
      '40101018'?: MetadataElement
      '40101019'?: MetadataElement
      '4010101A'?: MetadataElement
      '4010101B'?: MetadataElement
      '4010101C'?: MetadataElement
      '4010101D'?: MetadataElement
      '4010101E'?: MetadataElement
      '4010101F'?: MetadataElement
      '40101020'?: MetadataElement
      '40101021'?: MetadataElement
      '40101023'?: MetadataElement
      '40101024'?: MetadataElement
      '40101025'?: MetadataElement
      '40101026'?: MetadataElement
      '40101027'?: MetadataElement
      '40101028'?: MetadataElement
      '40101029'?: MetadataElement
      '4010102A'?: MetadataElement
      '4010102B'?: MetadataElement
      '40101031'?: MetadataElement
      '40101033'?: MetadataElement
      '40101034'?: MetadataElement
      '40101037'?: MetadataElement
      '40101038'?: MetadataElement
      '40101039'?: MetadataElement
      '4010103A'?: MetadataElement
      '40101041'?: MetadataElement
      '40101042'?: MetadataElement
      '40101043'?: MetadataElement
      '40101044'?: MetadataElement
      '40101045'?: MetadataElement
      '40101046'?: MetadataElement
      '40101047'?: MetadataElement
      '40101048'?: MetadataElement
      '40101051'?: MetadataElement
      '40101052'?: MetadataElement
      '40101053'?: MetadataElement
      '40101054'?: MetadataElement
      '40101055'?: MetadataElement
      '40101056'?: MetadataElement
      '40101058'?: MetadataElement
      '40101059'?: MetadataElement
      '40101060'?: MetadataElement
      '40101061'?: MetadataElement
      '40101062'?: MetadataElement
      '40101064'?: MetadataElement
      '40101067'?: MetadataElement
      '40101068'?: MetadataElement
      '40101069'?: MetadataElement
      '4010106C'?: MetadataElement
      '4010106D'?: MetadataElement
      '4010106E'?: MetadataElement
      '4010106F'?: MetadataElement
      '40101070'?: MetadataElement
      '40101071'?: MetadataElement
      '40101072'?: MetadataElement
      '40101073'?: MetadataElement
      '40101075'?: MetadataElement
      '40101076'?: MetadataElement
      '40101077'?: MetadataElement
      '40101078'?: MetadataElement
      '40101079'?: MetadataElement
      '4010107A'?: MetadataElement
      '4010107B'?: MetadataElement
      '4010107C'?: MetadataElement
      '4010107D'?: MetadataElement
      '4010107E'?: MetadataElement
      '4FFE0001'?: MetadataElement
      '52009229'?: MetadataElement
      '52009230'?: MetadataElement
      '54000100'?: MetadataElement
      '54000110'?: MetadataElement
      '54000112'?: MetadataElement
      '54001004'?: MetadataElement
      '54001006'?: MetadataElement
      '5400100A'?: MetadataElement
      '54001010'?: MetadataElement
      '56000010'?: MetadataElement
      '56000020'?: MetadataElement
      '7FE00001'?: MetadataElement
      '7FE00002'?: MetadataElement
      '7FE00008'?: MetadataElement
      '7FE00009'?: MetadataElement
      '7FE00010'?: MetadataElement
      '7FE00020'?: MetadataElement
      '7FE00030'?: MetadataElement
      '7FE00040'?: MetadataElement
      'FFFAFFFA'?: MetadataElement
      'FFFCFFFC'?: MetadataElement
      'FFFEE000'?: MetadataElement
      'FFFEE00D'?: MetadataElement
      'FFFEE0DD'?: MetadataElement
    }

  }

}
