# Supplementary material for: Interoperable slide microscopy viewer and annotation tool for imaging data science and computational pathology
Source: Nat Commun. 2023 Mar 22;14:1572. doi: 10.1038/s41467-023-37224-2 (PMC10033920; doi:10.1038/s41467-023-37224-2)
Supplement: Supplementary file 5 — Supplementary software [file 41467_2023_37224_MOESM5_ESM.zip › slim/types/react-table-config.d.ts]

import {
  TableInstance,
  UseColumnOrderInstanceProps,
  UseColumnOrderState,
  UseExpandedHooks,
  UseExpandedInstanceProps,
  UseExpandedOptions,
  UseExpandedRowProps,
  UseExpandedState,
  UseFiltersColumnOptions,
  UseFiltersColumnProps,
  UseFiltersInstanceProps,
  UseFiltersOptions,
  UseFiltersState,
  UseGlobalFiltersInstanceProps,
  UseGlobalFiltersOptions,
  UseGlobalFiltersState,
  UseGroupByCellProps,
  UseGroupByColumnOptions,
  UseGroupByColumnProps,
  UseGroupByHooks,
  UseGroupByInstanceProps,
  UseGroupByOptions,
  UseGroupByRowProps,
  UseGroupByState,
  UsePaginationInstanceProps,
  UsePaginationOptions,
  UsePaginationState,
  UseResizeColumnsColumnOptions,
  UseResizeColumnsColumnProps,
  UseResizeColumnsOptions,
  UseResizeColumnsState,
  UseRowSelectHooks,
  UseRowSelectInstanceProps,
  UseRowSelectOptions,
  UseRowSelectRowProps,
  UseRowSelectState,
  UseSortByColumnOptions,
  UseSortByColumnProps,
  UseSortByHooks,
  UseSortByInstanceProps,
  UseSortByOptions,
  UseSortByState
} from 'react-table'

declare module 'react-table' {
  export interface UseFlexLayoutInstanceProps<D extends object> {
    totalColumnsMinWidth: number
  }

  export interface UseFlexLayoutColumnProps<D extends object> {
    totalMinWidth: number
  }

  export interface TableOptions<D extends object>
    extends UseExpandedOptions<D>,
    UseFiltersOptions<D>,
    UseFiltersOptions<D>,
    UseGlobalFiltersOptions<D>,
    UseGroupByOptions<D>,
    UsePaginationOptions<D>,
    UseResizeColumnsOptions<D>,
    UseRowSelectOptions<D>,
    UseSortByOptions<D> {}

  export interface Hooks<D extends object = {}>
    extends UseExpandedHooks<D>,
    UseGroupByHooks<D>,
    UseRowSelectHooks<D>,
    UseSortByHooks<D> {}

  export interface TableInstance<D extends object = {}>
    extends UseColumnOrderInstanceProps<D>,
    UseExpandedInstanceProps<D>,
    UseFiltersInstanceProps<D>,
    UseGlobalFiltersInstanceProps<D>,
    UseGroupByInstanceProps<D>,
    UsePaginationInstanceProps<D>,
    UseRowSelectInstanceProps<D>,
    UseFlexLayoutInstanceProps<D>,
    UsePaginationInstanceProps<D>,
    UseSortByInstanceProps<D> {}

  export interface TableState<D extends object = {}>
    extends UseColumnOrderState<D>,
    UseExpandedState<D>,
    UseFiltersState<D>,
    UseGlobalFiltersState<D>,
    UseGroupByState<D>,
    UsePaginationState<D>,
    UseResizeColumnsState<D>,
    UseRowSelectState<D>,
    UseSortByState<D> {
    rowCount: number
  }

  export interface ColumnInterface<D extends object = {}>
    extends UseFiltersColumnOptions<D>,
    UseGroupByColumnOptions<D>,
    UseResizeColumnsColumnOptions<D>,
    UseSortByColumnOptions<D> {
    align?: string
  }

  export interface ColumnInstance<D extends object = {}>
    extends UseFiltersColumnProps<D>,
    UseGroupByColumnProps<D>,
    UseResizeColumnsColumnProps<D>,
    UseFlexLayoutColumnProps<D>,
    UseSortByColumnProps<D> {}

  export interface Cell<D extends object = {}> extends UseGroupByCellProps<D> {}

  export interface Row<D extends object = {}>
    extends UseExpandedRowProps<D>,
    UseGroupByRowProps<D>,
    UseRowSelectRowProps<D> {}
}
