# Supplementary material for: Interoperable slide microscopy viewer and annotation tool for imaging data science and computational pathology
Source: Nat Commun. 2023 Mar 22;14:1572. doi: 10.1038/s41467-023-37224-2 (PMC10033920; doi:10.1038/s41467-023-37224-2)
Supplement: Supplementary file 5 — Supplementary software [file 41467_2023_37224_MOESM5_ESM.zip › slim/yarn.lock]

# THIS IS AN AUTOGENERATED FILE. DO NOT EDIT THIS FILE DIRECTLY.
# yarn lockfile v1


"@ampproject/remapping@^2.1.0":
  version "2.2.0"
  resolved "https://registry.npmjs.org/@ampproject/remapping/-/remapping-2.2.0.tgz"
  integrity sha512-qRmjj8nj9qmLTQXXmaR1cck3UXSRMPrbsLJAasZpF+t3riI71BXed5ebIOYwQntykeZuhjsdweEc9BxH5Jc26w==
  dependencies:
    "@jridgewell/gen-mapping" "^0.1.0"
    "@jridgewell/trace-mapping" "^0.3.9"

"@ant-design/colors@^6.0.0":
  version "6.0.0"
  resolved "https://registry.npmjs.org/@ant-design/colors/-/colors-6.0.0.tgz"
  integrity sha512-qAZRvPzfdWHtfameEGP2Qvuf838NhergR35o+EuVyB5XvSA98xod5r4utvi4TJ3ywmevm290g9nsCG5MryrdWQ==
  dependencies:
    "@ctrl/tinycolor" "^3.4.0"

"@ant-design/icons-svg@^4.2.1":
  version "4.2.1"
  resolved "https://registry.npmjs.org/@ant-design/icons-svg/-/icons-svg-4.2.1.tgz"
  integrity sha512-EB0iwlKDGpG93hW8f85CTJTs4SvMX7tt5ceupvhALp1IF44SeUFOMhKUOYqpsoYWQKAOuTRDMqn75rEaKDp0Xw==

"@ant-design/icons@^4.7.0":
  version "4.7.0"
  resolved "https://registry.npmjs.org/@ant-design/icons/-/icons-4.7.0.tgz"
  integrity sha512-aoB4Z7JA431rt6d4u+8xcNPPCrdufSRMUOpxa1ab6mz1JCQZOEVolj2WVs/tDFmN62zzK30mNelEsprLYsSF3g==
  dependencies:
    "@ant-design/colors" "^6.0.0"
    "@ant-design/icons-svg" "^4.2.1"
    "@babel/runtime" "^7.11.2"
    classnames "^2.2.6"
    rc-util "^5.9.4"

"@ant-design/react-slick@~0.29.1":
  version "0.29.2"
  resolved "https://registry.npmjs.org/@ant-design/react-slick/-/react-slick-0.29.2.tgz"
  integrity sha512-kgjtKmkGHa19FW21lHnAfyyH9AAoh35pBdcJ53rHmQ3O+cfFHGHnUbj/HFrRNJ5vIts09FKJVAD8RpaC+RaWfA==
  dependencies:
    "@babel/runtime" "^7.10.4"
    classnames "^2.2.5"
    json2mq "^0.2.0"
    lodash "^4.17.21"
    resize-observer-polyfill "^1.5.1"

"@apideck/better-ajv-errors@^0.3.1":
  version "0.3.4"
  resolved "https://registry.npmjs.org/@apideck/better-ajv-errors/-/better-ajv-errors-0.3.4.tgz"
  integrity sha512-Ic2d8ZT6HJiSikGVQvSklaFyw1OUv4g8sDOxa0PXSlbmN/3gL5IO1WYY9DOwTDqOFmjWoqG1yaaKnPDqYCE9KA==
  dependencies:
    json-schema "^0.4.0"
    jsonpointer "^5.0.0"
    leven "^3.1.0"

"@babel/code-frame@7.12.11":
  version "7.12.11"
  resolved "https://registry.npmjs.org/@babel/code-frame/-/code-frame-7.12.11.tgz"
  integrity sha512-Zt1yodBx1UcyiePMSkWnU4hPqhwq7hGi2nFL1LeA3EUl+q2LQx16MISgJ0+z7dnmgvP9QtIleuETGOiOH1RcIw==
  dependencies:
    "@babel/highlight" "^7.10.4"

"@babel/code-frame@^7.0.0", "@babel/code-frame@^7.10.4", "@babel/code-frame@^7.12.13", "@babel/code-frame@^7.16.0", "@babel/code-frame@^7.16.7", "@babel/code-frame@^7.8.3":
  version "7.16.7"
  resolved "https://registry.npmjs.org/@babel/code-frame/-/code-frame-7.16.7.tgz"
  integrity sha512-iAXqUn8IIeBTNd72xsFlgaXHkMBMt6y4HJp1tIaK465CWLT/fG1aqB7ykr95gHHmlBdGbFeWWfyB4NJJ0nmeIg==
  dependencies:
    "@babel/highlight" "^7.16.7"

"@babel/compat-data@^7.13.11", "@babel/compat-data@^7.17.10":
  version "7.18.5"
  resolved "https://registry.npmjs.org/@babel/compat-data/-/compat-data-7.18.5.tgz"
  integrity sha512-BxhE40PVCBxVEJsSBhB6UWyAuqJRxGsAw8BdHMJ3AKGydcwuWW4kOO3HmqBQAdcq/OP+/DlTVxLvsCzRTnZuGg==

"@babel/core@^7.1.0", "@babel/core@^7.11.1", "@babel/core@^7.12.3", "@babel/core@^7.16.0", "@babel/core@^7.7.2", "@babel/core@^7.8.0":
  version "7.18.5"
  resolved "https://registry.npmjs.org/@babel/core/-/core-7.18.5.tgz"
  integrity sha512-MGY8vg3DxMnctw0LdvSEojOsumc70g0t18gNyUdAZqB1Rpd1Bqo/svHGvt+UJ6JcGX+DIekGFDxxIWofBxLCnQ==
  dependencies:
    "@ampproject/remapping" "^2.1.0"
    "@babel/code-frame" "^7.16.7"
    "@babel/generator" "^7.18.2"
    "@babel/helper-compilation-targets" "^7.18.2"
    "@babel/helper-module-transforms" "^7.18.0"
    "@babel/helpers" "^7.18.2"
    "@babel/parser" "^7.18.5"
    "@babel/template" "^7.16.7"
    "@babel/traverse" "^7.18.5"
    "@babel/types" "^7.18.4"
    convert-source-map "^1.7.0"
    debug "^4.1.0"
    gensync "^1.0.0-beta.2"
    json5 "^2.2.1"
    semver "^6.3.0"

"@babel/eslint-parser@^7.16.3":
  version "7.18.2"
  resolved "https://registry.npmjs.org/@babel/eslint-parser/-/eslint-parser-7.18.2.tgz"
  integrity sha512-oFQYkE8SuH14+uR51JVAmdqwKYXGRjEXx7s+WiagVjqQ+HPE+nnwyF2qlVG8evUsUHmPcA+6YXMEDbIhEyQc5A==
  dependencies:
    eslint-scope "^5.1.1"
    eslint-visitor-keys "^2.1.0"
    semver "^6.3.0"

"@babel/generator@^7.18.2", "@babel/generator@^7.7.2":
  version "7.18.2"
  resolved "https://registry.npmjs.org/@babel/generator/-/generator-7.18.2.tgz"
  integrity sha512-W1lG5vUwFvfMd8HVXqdfbuG7RuaSrTCCD8cl8fP8wOivdbtbIg2Db3IWUcgvfxKbbn6ZBGYRW/Zk1MIwK49mgw==
  dependencies:
    "@babel/types" "^7.18.2"
    "@jridgewell/gen-mapping" "^0.3.0"
    jsesc "^2.5.1"

"@babel/helper-annotate-as-pure@^7.16.7":
  version "7.16.7"
  resolved "https://registry.npmjs.org/@babel/helper-annotate-as-pure/-/helper-annotate-as-pure-7.16.7.tgz"
  integrity sha512-s6t2w/IPQVTAET1HitoowRGXooX8mCgtuP5195wD/QJPV6wYjpujCGF7JuMODVX2ZAJOf1GT6DT9MHEZvLOFSw==
  dependencies:
    "@babel/types" "^7.16.7"

"@babel/helper-builder-binary-assignment-operator-visitor@^7.16.7":
  version "7.16.7"
  resolved "https://registry.npmjs.org/@babel/helper-builder-binary-assignment-operator-visitor/-/helper-builder-binary-assignment-operator-visitor-7.16.7.tgz"
  integrity sha512-C6FdbRaxYjwVu/geKW4ZeQ0Q31AftgRcdSnZ5/jsH6BzCJbtvXvhpfkbkThYSuutZA7nCXpPR6AD9zd1dprMkA==
  dependencies:
    "@babel/helper-explode-assignable-expression" "^7.16.7"
    "@babel/types" "^7.16.7"

"@babel/helper-compilation-targets@^7.13.0", "@babel/helper-compilation-targets@^7.16.7", "@babel/helper-compilation-targets@^7.17.10", "@babel/helper-compilation-targets@^7.18.2":
  version "7.18.2"
  resolved "https://registry.npmjs.org/@babel/helper-compilation-targets/-/helper-compilation-targets-7.18.2.tgz"
  integrity sha512-s1jnPotJS9uQnzFtiZVBUxe67CuBa679oWFHpxYYnTpRL/1ffhyX44R9uYiXoa/pLXcY9H2moJta0iaanlk/rQ==
  dependencies:
    "@babel/compat-data" "^7.17.10"
    "@babel/helper-validator-option" "^7.16.7"
    browserslist "^4.20.2"
    semver "^6.3.0"

"@babel/helper-create-class-features-plugin@^7.17.12", "@babel/helper-create-class-features-plugin@^7.18.0":
  version "7.18.0"
  resolved "https://registry.npmjs.org/@babel/helper-create-class-features-plugin/-/helper-create-class-features-plugin-7.18.0.tgz"
  integrity sha512-Kh8zTGR9de3J63e5nS0rQUdRs/kbtwoeQQ0sriS0lItjC96u8XXZN6lKpuyWd2coKSU13py/y+LTmThLuVX0Pg==
  dependencies:
    "@babel/helper-annotate-as-pure" "^7.16.7"
    "@babel/helper-environment-visitor" "^7.16.7"
    "@babel/helper-function-name" "^7.17.9"
    "@babel/helper-member-expression-to-functions" "^7.17.7"
    "@babel/helper-optimise-call-expression" "^7.16.7"
    "@babel/helper-replace-supers" "^7.16.7"
    "@babel/helper-split-export-declaration" "^7.16.7"

"@babel/helper-create-regexp-features-plugin@^7.16.7", "@babel/helper-create-regexp-features-plugin@^7.17.12":
  version "7.17.12"
  resolved "https://registry.npmjs.org/@babel/helper-create-regexp-features-plugin/-/helper-create-regexp-features-plugin-7.17.12.tgz"
  integrity sha512-b2aZrV4zvutr9AIa6/gA3wsZKRwTKYoDxYiFKcESS3Ug2GTXzwBEvMuuFLhCQpEnRXs1zng4ISAXSUxxKBIcxw==
  dependencies:
    "@babel/helper-annotate-as-pure" "^7.16.7"
    regexpu-core "^5.0.1"

"@babel/helper-define-polyfill-provider@^0.3.1":
  version "0.3.1"
  resolved "https://registry.npmjs.org/@babel/helper-define-polyfill-provider/-/helper-define-polyfill-provider-0.3.1.tgz"
  integrity sha512-J9hGMpJQmtWmj46B3kBHmL38UhJGhYX7eqkcq+2gsstyYt341HmPeWspihX43yVRA0mS+8GGk2Gckc7bY/HCmA==
  dependencies:
    "@babel/helper-compilation-targets" "^7.13.0"
    "@babel/helper-module-imports" "^7.12.13"
    "@babel/helper-plugin-utils" "^7.13.0"
    "@babel/traverse" "^7.13.0"
    debug "^4.1.1"
    lodash.debounce "^4.0.8"
    resolve "^1.14.2"
    semver "^6.1.2"

"@babel/helper-environment-visitor@^7.16.7", "@babel/helper-environment-visitor@^7.18.2":
  version "7.18.2"
  resolved "https://registry.npmjs.org/@babel/helper-environment-visitor/-/helper-environment-visitor-7.18.2.tgz"
  integrity sha512-14GQKWkX9oJzPiQQ7/J36FTXcD4kSp8egKjO9nINlSKiHITRA9q/R74qu8S9xlc/b/yjsJItQUeeh3xnGN0voQ==

"@babel/helper-explode-assignable-expression@^7.16.7":
  version "7.16.7"
  resolved "https://registry.npmjs.org/@babel/helper-explode-assignable-expression/-/helper-explode-assignable-expression-7.16.7.tgz"
  integrity sha512-KyUenhWMC8VrxzkGP0Jizjo4/Zx+1nNZhgocs+gLzyZyB8SHidhoq9KK/8Ato4anhwsivfkBLftky7gvzbZMtQ==
  dependencies:
    "@babel/types" "^7.16.7"

"@babel/helper-function-name@^7.16.7", "@babel/helper-function-name@^7.17.9":
  version "7.17.9"
  resolved "https://registry.npmjs.org/@babel/helper-function-name/-/helper-function-name-7.17.9.tgz"
  integrity sha512-7cRisGlVtiVqZ0MW0/yFB4atgpGLWEHUVYnb448hZK4x+vih0YO5UoS11XIYtZYqHd0dIPMdUSv8q5K4LdMnIg==
  dependencies:
    "@babel/template" "^7.16.7"
    "@babel/types" "^7.17.0"

"@babel/helper-hoist-variables@^7.16.7":
  version "7.16.7"
  resolved "https://registry.npmjs.org/@babel/helper-hoist-variables/-/helper-hoist-variables-7.16.7.tgz"
  integrity sha512-m04d/0Op34H5v7pbZw6pSKP7weA6lsMvfiIAMeIvkY/R4xQtBSMFEigu9QTZ2qB/9l22vsxtM8a+Q8CzD255fg==
  dependencies:
    "@babel/types" "^7.16.7"

"@babel/helper-member-expression-to-functions@^7.17.7":
  version "7.17.7"
  resolved "https://registry.npmjs.org/@babel/helper-member-expression-to-functions/-/helper-member-expression-to-functions-7.17.7.tgz"
  integrity sha512-thxXgnQ8qQ11W2wVUObIqDL4p148VMxkt5T/qpN5k2fboRyzFGFmKsTGViquyM5QHKUy48OZoca8kw4ajaDPyw==
  dependencies:
    "@babel/types" "^7.17.0"

"@babel/helper-module-imports@^7.10.4", "@babel/helper-module-imports@^7.12.13", "@babel/helper-module-imports@^7.16.7":
  version "7.16.7"
  resolved "https://registry.npmjs.org/@babel/helper-module-imports/-/helper-module-imports-7.16.7.tgz"
  integrity sha512-LVtS6TqjJHFc+nYeITRo6VLXve70xmq7wPhWTqDJusJEgGmkAACWwMiTNrvfoQo6hEhFwAIixNkvB0jPXDL8Wg==
  dependencies:
    "@babel/types" "^7.16.7"

"@babel/helper-module-transforms@^7.18.0":
  version "7.18.0"
  resolved "https://registry.npmjs.org/@babel/helper-module-transforms/-/helper-module-transforms-7.18.0.tgz"
  integrity sha512-kclUYSUBIjlvnzN2++K9f2qzYKFgjmnmjwL4zlmU5f8ZtzgWe8s0rUPSTGy2HmK4P8T52MQsS+HTQAgZd3dMEA==
  dependencies:
    "@babel/helper-environment-visitor" "^7.16.7"
    "@babel/helper-module-imports" "^7.16.7"
    "@babel/helper-simple-access" "^7.17.7"
    "@babel/helper-split-export-declaration" "^7.16.7"
    "@babel/helper-validator-identifier" "^7.16.7"
    "@babel/template" "^7.16.7"
    "@babel/traverse" "^7.18.0"
    "@babel/types" "^7.18.0"

"@babel/helper-optimise-call-expression@^7.16.7":
  version "7.16.7"
  resolved "https://registry.npmjs.org/@babel/helper-optimise-call-expression/-/helper-optimise-call-expression-7.16.7.tgz"
  integrity sha512-EtgBhg7rd/JcnpZFXpBy0ze1YRfdm7BnBX4uKMBd3ixa3RGAE002JZB66FJyNH7g0F38U05pXmA5P8cBh7z+1w==
  dependencies:
    "@babel/types" "^7.16.7"

"@babel/helper-plugin-utils@^7.0.0", "@babel/helper-plugin-utils@^7.10.4", "@babel/helper-plugin-utils@^7.12.13", "@babel/helper-plugin-utils@^7.13.0", "@babel/helper-plugin-utils@^7.14.5", "@babel/helper-plugin-utils@^7.16.7", "@babel/helper-plugin-utils@^7.17.12", "@babel/helper-plugin-utils@^7.8.0", "@babel/helper-plugin-utils@^7.8.3":
  version "7.17.12"
  resolved "https://registry.npmjs.org/@babel/helper-plugin-utils/-/helper-plugin-utils-7.17.12.tgz"
  integrity sha512-JDkf04mqtN3y4iAbO1hv9U2ARpPyPL1zqyWs/2WG1pgSq9llHFjStX5jdxb84himgJm+8Ng+x0oiWF/nw/XQKA==

"@babel/helper-remap-async-to-generator@^7.16.8":
  version "7.16.8"
  resolved "https://registry.npmjs.org/@babel/helper-remap-async-to-generator/-/helper-remap-async-to-generator-7.16.8.tgz"
  integrity sha512-fm0gH7Flb8H51LqJHy3HJ3wnE1+qtYR2A99K06ahwrawLdOFsCEWjZOrYricXJHoPSudNKxrMBUPEIPxiIIvBw==
  dependencies:
    "@babel/helper-annotate-as-pure" "^7.16.7"
    "@babel/helper-wrap-function" "^7.16.8"
    "@babel/types" "^7.16.8"

"@babel/helper-replace-supers@^7.16.7", "@babel/helper-replace-supers@^7.18.2":
  version "7.18.2"
  resolved "https://registry.npmjs.org/@babel/helper-replace-supers/-/helper-replace-supers-7.18.2.tgz"
  integrity sha512-XzAIyxx+vFnrOxiQrToSUOzUOn0e1J2Li40ntddek1Y69AXUTXoDJ40/D5RdjFu7s7qHiaeoTiempZcbuVXh2Q==
  dependencies:
    "@babel/helper-environment-visitor" "^7.18.2"
    "@babel/helper-member-expression-to-functions" "^7.17.7"
    "@babel/helper-optimise-call-expression" "^7.16.7"
    "@babel/traverse" "^7.18.2"
    "@babel/types" "^7.18.2"

"@babel/helper-simple-access@^7.17.7", "@babel/helper-simple-access@^7.18.2":
  version "7.18.2"
  resolved "https://registry.npmjs.org/@babel/helper-simple-access/-/helper-simple-access-7.18.2.tgz"
  integrity sha512-7LIrjYzndorDY88MycupkpQLKS1AFfsVRm2k/9PtKScSy5tZq0McZTj+DiMRynboZfIqOKvo03pmhTaUgiD6fQ==
  dependencies:
    "@babel/types" "^7.18.2"

"@babel/helper-skip-transparent-expression-wrappers@^7.16.0":
  version "7.16.0"
  resolved "https://registry.npmjs.org/@babel/helper-skip-transparent-expression-wrappers/-/helper-skip-transparent-expression-wrappers-7.16.0.tgz"
  integrity sha512-+il1gTy0oHwUsBQZyJvukbB4vPMdcYBrFHa0Uc4AizLxbq6BOYC51Rv4tWocX9BLBDLZ4kc6qUFpQ6HRgL+3zw==
  dependencies:
    "@babel/types" "^7.16.0"

"@babel/helper-split-export-declaration@^7.16.7":
  version "7.16.7"
  resolved "https://registry.npmjs.org/@babel/helper-split-export-declaration/-/helper-split-export-declaration-7.16.7.tgz"
  integrity sha512-xbWoy/PFoxSWazIToT9Sif+jJTlrMcndIsaOKvTA6u7QEo7ilkRZpjew18/W3c7nm8fXdUDXh02VXTbZ0pGDNw==
  dependencies:
    "@babel/types" "^7.16.7"

"@babel/helper-validator-identifier@^7.16.7":
  version "7.16.7"
  resolved "https://registry.npmjs.org/@babel/helper-validator-identifier/-/helper-validator-identifier-7.16.7.tgz"
  integrity sha512-hsEnFemeiW4D08A5gUAZxLBTXpZ39P+a+DGDsHw1yxqyQ/jzFEnxf5uTEGp+3bzAbNOxU1paTgYS4ECU/IgfDw==

"@babel/helper-validator-option@^7.16.7":
  version "7.16.7"
  resolved "https://registry.npmjs.org/@babel/helper-validator-option/-/helper-validator-option-7.16.7.tgz"
  integrity sha512-TRtenOuRUVo9oIQGPC5G9DgK4743cdxvtOw0weQNpZXaS16SCBi5MNjZF8vba3ETURjZpTbVn7Vvcf2eAwFozQ==

"@babel/helper-wrap-function@^7.16.8":
  version "7.16.8"
  resolved "https://registry.npmjs.org/@babel/helper-wrap-function/-/helper-wrap-function-7.16.8.tgz"
  integrity sha512-8RpyRVIAW1RcDDGTA+GpPAwV22wXCfKOoM9bet6TLkGIFTkRQSkH1nMQ5Yet4MpoXe1ZwHPVtNasc2w0uZMqnw==
  dependencies:
    "@babel/helper-function-name" "^7.16.7"
    "@babel/template" "^7.16.7"
    "@babel/traverse" "^7.16.8"
    "@babel/types" "^7.16.8"

"@babel/helpers@^7.18.2":
  version "7.18.2"
  resolved "https://registry.npmjs.org/@babel/helpers/-/helpers-7.18.2.tgz"
  integrity sha512-j+d+u5xT5utcQSzrh9p+PaJX94h++KN+ng9b9WEJq7pkUPAd61FGqhjuUEdfknb3E/uDBb7ruwEeKkIxNJPIrg==
  dependencies:
    "@babel/template" "^7.16.7"
    "@babel/traverse" "^7.18.2"
    "@babel/types" "^7.18.2"

"@babel/highlight@^7.10.4", "@babel/highlight@^7.16.7":
  version "7.17.12"
  resolved "https://registry.npmjs.org/@babel/highlight/-/highlight-7.17.12.tgz"
  integrity sha512-7yykMVF3hfZY2jsHZEEgLc+3x4o1O+fYyULu11GynEUQNwB6lua+IIQn1FiJxNucd5UlyJryrwsOh8PL9Sn8Qg==
  dependencies:
    "@babel/helper-validator-identifier" "^7.16.7"
    chalk "^2.0.0"
    js-tokens "^4.0.0"

"@babel/parser@^7.1.0", "@babel/parser@^7.14.7", "@babel/parser@^7.16.7", "@babel/parser@^7.18.5":
  version "7.18.5"
  resolved "https://registry.npmjs.org/@babel/parser/-/parser-7.18.5.tgz"
  integrity sha512-YZWVaglMiplo7v8f1oMQ5ZPQr0vn7HPeZXxXWsxXJRjGVrzUFn9OxFQl1sb5wzfootjA/yChhW84BV+383FSOw==

"@babel/plugin-bugfix-safari-id-destructuring-collision-in-function-expression@^7.17.12":
  version "7.17.12"
  resolved "https://registry.npmjs.org/@babel/plugin-bugfix-safari-id-destructuring-collision-in-function-expression/-/plugin-bugfix-safari-id-destructuring-collision-in-function-expression-7.17.12.tgz"
  integrity sha512-xCJQXl4EeQ3J9C4yOmpTrtVGmzpm2iSzyxbkZHw7UCnZBftHpF/hpII80uWVyVrc40ytIClHjgWGTG1g/yB+aw==
  dependencies:
    "@babel/helper-plugin-utils" "^7.17.12"

"@babel/plugin-bugfix-v8-spread-parameters-in-optional-chaining@^7.17.12":
  version "7.17.12"
  resolved "https://registry.npmjs.org/@babel/plugin-bugfix-v8-spread-parameters-in-optional-chaining/-/plugin-bugfix-v8-spread-parameters-in-optional-chaining-7.17.12.tgz"
  integrity sha512-/vt0hpIw0x4b6BLKUkwlvEoiGZYYLNZ96CzyHYPbtG2jZGz6LBe7/V+drYrc/d+ovrF9NBi0pmtvmNb/FsWtRQ==
  dependencies:
    "@babel/helper-plugin-utils" "^7.17.12"
    "@babel/helper-skip-transparent-expression-wrappers" "^7.16.0"
    "@babel/plugin-proposal-optional-chaining" "^7.17.12"

"@babel/plugin-proposal-async-generator-functions@^7.17.12":
  version "7.17.12"
  resolved "https://registry.npmjs.org/@babel/plugin-proposal-async-generator-functions/-/plugin-proposal-async-generator-functions-7.17.12.tgz"
  integrity sha512-RWVvqD1ooLKP6IqWTA5GyFVX2isGEgC5iFxKzfYOIy/QEFdxYyCybBDtIGjipHpb9bDWHzcqGqFakf+mVmBTdQ==
  dependencies:
    "@babel/helper-plugin-utils" "^7.17.12"
    "@babel/helper-remap-async-to-generator" "^7.16.8"
    "@babel/plugin-syntax-async-generators" "^7.8.4"

"@babel/plugin-proposal-class-properties@^7.16.0", "@babel/plugin-proposal-class-properties@^7.17.12":
  version "7.17.12"
  resolved "https://registry.npmjs.org/@babel/plugin-proposal-class-properties/-/plugin-proposal-class-properties-7.17.12.tgz"
  integrity sha512-U0mI9q8pW5Q9EaTHFPwSVusPMV/DV9Mm8p7csqROFLtIE9rBF5piLqyrBGigftALrBcsBGu4m38JneAe7ZDLXw==
  dependencies:
    "@babel/helper-create-class-features-plugin" "^7.17.12"
    "@babel/helper-plugin-utils" "^7.17.12"

"@babel/plugin-proposal-class-static-block@^7.18.0":
  version "7.18.0"
  resolved "https://registry.npmjs.org/@babel/plugin-proposal-class-static-block/-/plugin-proposal-class-static-block-7.18.0.tgz"
  integrity sha512-t+8LsRMMDE74c6sV7KShIw13sqbqd58tlqNrsWoWBTIMw7SVQ0cZ905wLNS/FBCy/3PyooRHLFFlfrUNyyz5lA==
  dependencies:
    "@babel/helper-create-class-features-plugin" "^7.18.0"
    "@babel/helper-plugin-utils" "^7.17.12"
    "@babel/plugin-syntax-class-static-block" "^7.14.5"

"@babel/plugin-proposal-decorators@^7.16.4":
  version "7.18.2"
  resolved "https://registry.npmjs.org/@babel/plugin-proposal-decorators/-/plugin-proposal-decorators-7.18.2.tgz"
  integrity sha512-kbDISufFOxeczi0v4NQP3p5kIeW6izn/6klfWBrIIdGZZe4UpHR+QU03FAoWjGGd9SUXAwbw2pup1kaL4OQsJQ==
  dependencies:
    "@babel/helper-create-class-features-plugin" "^7.18.0"
    "@babel/helper-plugin-utils" "^7.17.12"
    "@babel/helper-replace-supers" "^7.18.2"
    "@babel/helper-split-export-declaration" "^7.16.7"
    "@babel/plugin-syntax-decorators" "^7.17.12"
    charcodes "^0.2.0"

"@babel/plugin-proposal-dynamic-import@^7.16.7":
  version "7.16.7"
  resolved "https://registry.npmjs.org/@babel/plugin-proposal-dynamic-import/-/plugin-proposal-dynamic-import-7.16.7.tgz"
  integrity sha512-I8SW9Ho3/8DRSdmDdH3gORdyUuYnk1m4cMxUAdu5oy4n3OfN8flDEH+d60iG7dUfi0KkYwSvoalHzzdRzpWHTg==
  dependencies:
    "@babel/helper-plugin-utils" "^7.16.7"
    "@babel/plugin-syntax-dynamic-import" "^7.8.3"

"@babel/plugin-proposal-export-namespace-from@^7.17.12":
  version "7.17.12"
  resolved "https://registry.npmjs.org/@babel/plugin-proposal-export-namespace-from/-/plugin-proposal-export-namespace-from-7.17.12.tgz"
  integrity sha512-j7Ye5EWdwoXOpRmo5QmRyHPsDIe6+u70ZYZrd7uz+ebPYFKfRcLcNu3Ro0vOlJ5zuv8rU7xa+GttNiRzX56snQ==
  dependencies:
    "@babel/helper-plugin-utils" "^7.17.12"
    "@babel/plugin-syntax-export-namespace-from" "^7.8.3"

"@babel/plugin-proposal-json-strings@^7.17.12":
  version "7.17.12"
  resolved "https://registry.npmjs.org/@babel/plugin-proposal-json-strings/-/plugin-proposal-json-strings-7.17.12.tgz"
  integrity sha512-rKJ+rKBoXwLnIn7n6o6fulViHMrOThz99ybH+hKHcOZbnN14VuMnH9fo2eHE69C8pO4uX1Q7t2HYYIDmv8VYkg==
  dependencies:
    "@babel/helper-plugin-utils" "^7.17.12"
    "@babel/plugin-syntax-json-strings" "^7.8.3"

"@babel/plugin-proposal-logical-assignment-operators@^7.17.12":
  version "7.17.12"
  resolved "https://registry.npmjs.org/@babel/plugin-proposal-logical-assignment-operators/-/plugin-proposal-logical-assignment-operators-7.17.12.tgz"
  integrity sha512-EqFo2s1Z5yy+JeJu7SFfbIUtToJTVlC61/C7WLKDntSw4Sz6JNAIfL7zQ74VvirxpjB5kz/kIx0gCcb+5OEo2Q==
  dependencies:
    "@babel/helper-plugin-utils" "^7.17.12"
    "@babel/plugin-syntax-logical-assignment-operators" "^7.10.4"

"@babel/plugin-proposal-nullish-coalescing-operator@^7.16.0", "@babel/plugin-proposal-nullish-coalescing-operator@^7.17.12":
  version "7.17.12"
  resolved "https://registry.npmjs.org/@babel/plugin-proposal-nullish-coalescing-operator/-/plugin-proposal-nullish-coalescing-operator-7.17.12.tgz"
  integrity sha512-ws/g3FSGVzv+VH86+QvgtuJL/kR67xaEIF2x0iPqdDfYW6ra6JF3lKVBkWynRLcNtIC1oCTfDRVxmm2mKzy+ag==
  dependencies:
    "@babel/helper-plugin-utils" "^7.17.12"
    "@babel/plugin-syntax-nullish-coalescing-operator" "^7.8.3"

"@babel/plugin-proposal-numeric-separator@^7.16.0", "@babel/plugin-proposal-numeric-separator@^7.16.7":
  version "7.16.7"
  resolved "https://registry.npmjs.org/@babel/plugin-proposal-numeric-separator/-/plugin-proposal-numeric-separator-7.16.7.tgz"
  integrity sha512-vQgPMknOIgiuVqbokToyXbkY/OmmjAzr/0lhSIbG/KmnzXPGwW/AdhdKpi+O4X/VkWiWjnkKOBiqJrTaC98VKw==
  dependencies:
    "@babel/helper-plugin-utils" "^7.16.7"
    "@babel/plugin-syntax-numeric-separator" "^7.10.4"

"@babel/plugin-proposal-object-rest-spread@^7.18.0":
  version "7.18.0"
  resolved "https://registry.npmjs.org/@babel/plugin-proposal-object-rest-spread/-/plugin-proposal-object-rest-spread-7.18.0.tgz"
  integrity sha512-nbTv371eTrFabDfHLElkn9oyf9VG+VKK6WMzhY2o4eHKaG19BToD9947zzGMO6I/Irstx9d8CwX6njPNIAR/yw==
  dependencies:
    "@babel/compat-data" "^7.17.10"
    "@babel/helper-compilation-targets" "^7.17.10"
    "@babel/helper-plugin-utils" "^7.17.12"
    "@babel/plugin-syntax-object-rest-spread" "^7.8.3"
    "@babel/plugin-transform-parameters" "^7.17.12"

"@babel/plugin-proposal-optional-catch-binding@^7.16.7":
  version "7.16.7"
  resolved "https://registry.npmjs.org/@babel/plugin-proposal-optional-catch-binding/-/plugin-proposal-optional-catch-binding-7.16.7.tgz"
  integrity sha512-eMOH/L4OvWSZAE1VkHbr1vckLG1WUcHGJSLqqQwl2GaUqG6QjddvrOaTUMNYiv77H5IKPMZ9U9P7EaHwvAShfA==
  dependencies:
    "@babel/helper-plugin-utils" "^7.16.7"
    "@babel/plugin-syntax-optional-catch-binding" "^7.8.3"

"@babel/plugin-proposal-optional-chaining@^7.16.0", "@babel/plugin-proposal-optional-chaining@^7.17.12":
  version "7.17.12"
  resolved "https://registry.npmjs.org/@babel/plugin-proposal-optional-chaining/-/plugin-proposal-optional-chaining-7.17.12.tgz"
  integrity sha512-7wigcOs/Z4YWlK7xxjkvaIw84vGhDv/P1dFGQap0nHkc8gFKY/r+hXc8Qzf5k1gY7CvGIcHqAnOagVKJJ1wVOQ==
  dependencies:
    "@babel/helper-plugin-utils" "^7.17.12"
    "@babel/helper-skip-transparent-expression-wrappers" "^7.16.0"
    "@babel/plugin-syntax-optional-chaining" "^7.8.3"

"@babel/plugin-proposal-private-methods@^7.16.0", "@babel/plugin-proposal-private-methods@^7.17.12":
  version "7.17.12"
  resolved "https://registry.npmjs.org/@babel/plugin-proposal-private-methods/-/plugin-proposal-private-methods-7.17.12.tgz"
  integrity sha512-SllXoxo19HmxhDWm3luPz+cPhtoTSKLJE9PXshsfrOzBqs60QP0r8OaJItrPhAj0d7mZMnNF0Y1UUggCDgMz1A==
  dependencies:
    "@babel/helper-create-class-features-plugin" "^7.17.12"
    "@babel/helper-plugin-utils" "^7.17.12"

"@babel/plugin-proposal-private-property-in-object@^7.17.12":
  version "7.17.12"
  resolved "https://registry.npmjs.org/@babel/plugin-proposal-private-property-in-object/-/plugin-proposal-private-property-in-object-7.17.12.tgz"
  integrity sha512-/6BtVi57CJfrtDNKfK5b66ydK2J5pXUKBKSPD2G1whamMuEnZWgoOIfO8Vf9F/DoD4izBLD/Au4NMQfruzzykg==
  dependencies:
    "@babel/helper-annotate-as-pure" "^7.16.7"
    "@babel/helper-create-class-features-plugin" "^7.17.12"
    "@babel/helper-plugin-utils" "^7.17.12"
    "@babel/plugin-syntax-private-property-in-object" "^7.14.5"

"@babel/plugin-proposal-unicode-property-regex@^7.17.12", "@babel/plugin-proposal-unicode-property-regex@^7.4.4":
  version "7.17.12"
  resolved "https://registry.npmjs.org/@babel/plugin-proposal-unicode-property-regex/-/plugin-proposal-unicode-property-regex-7.17.12.tgz"
  integrity sha512-Wb9qLjXf3ZazqXA7IvI7ozqRIXIGPtSo+L5coFmEkhTQK18ao4UDDD0zdTGAarmbLj2urpRwrc6893cu5Bfh0A==
  dependencies:
    "@babel/helper-create-regexp-features-plugin" "^7.17.12"
    "@babel/helper-plugin-utils" "^7.17.12"

"@babel/plugin-syntax-async-generators@^7.8.4":
  version "7.8.4"
  resolved "https://registry.npmjs.org/@babel/plugin-syntax-async-generators/-/plugin-syntax-async-generators-7.8.4.tgz"
  integrity sha512-tycmZxkGfZaxhMRbXlPXuVFpdWlXpir2W4AMhSJgRKzk/eDlIXOhb2LHWoLpDF7TEHylV5zNhykX6KAgHJmTNw==
  dependencies:
    "@babel/helper-plugin-utils" "^7.8.0"

"@babel/plugin-syntax-bigint@^7.8.3":
  version "7.8.3"
  resolved "https://registry.npmjs.org/@babel/plugin-syntax-bigint/-/plugin-syntax-bigint-7.8.3.tgz"
  integrity sha512-wnTnFlG+YxQm3vDxpGE57Pj0srRU4sHE/mDkt1qv2YJJSeUAec2ma4WLUnUPeKjyrfntVwe/N6dCXpU+zL3Npg==
  dependencies:
    "@babel/helper-plugin-utils" "^7.8.0"

"@babel/plugin-syntax-class-properties@^7.12.13", "@babel/plugin-syntax-class-properties@^7.8.3":
  version "7.12.13"
  resolved "https://registry.npmjs.org/@babel/plugin-syntax-class-properties/-/plugin-syntax-class-properties-7.12.13.tgz"
  integrity sha512-fm4idjKla0YahUNgFNLCB0qySdsoPiZP3iQE3rky0mBUtMZ23yDJ9SJdg6dXTSDnulOVqiF3Hgr9nbXvXTQZYA==
  dependencies:
    "@babel/helper-plugin-utils" "^7.12.13"

"@babel/plugin-syntax-class-static-block@^7.14.5":
  version "7.14.5"
  resolved "https://registry.npmjs.org/@babel/plugin-syntax-class-static-block/-/plugin-syntax-class-static-block-7.14.5.tgz"
  integrity sha512-b+YyPmr6ldyNnM6sqYeMWE+bgJcJpO6yS4QD7ymxgH34GBPNDM/THBh8iunyvKIZztiwLH4CJZ0RxTk9emgpjw==
  dependencies:
    "@babel/helper-plugin-utils" "^7.14.5"

"@babel/plugin-syntax-decorators@^7.17.12":
  version "7.17.12"
  resolved "https://registry.npmjs.org/@babel/plugin-syntax-decorators/-/plugin-syntax-decorators-7.17.12.tgz"
  integrity sha512-D1Hz0qtGTza8K2xGyEdVNCYLdVHukAcbQr4K3/s6r/esadyEriZovpJimQOpu8ju4/jV8dW/1xdaE0UpDroidw==
  dependencies:
    "@babel/helper-plugin-utils" "^7.17.12"

"@babel/plugin-syntax-dynamic-import@^7.8.3":
  version "7.8.3"
  resolved "https://registry.npmjs.org/@babel/plugin-syntax-dynamic-import/-/plugin-syntax-dynamic-import-7.8.3.tgz"
  integrity sha512-5gdGbFon+PszYzqs83S3E5mpi7/y/8M9eC90MRTZfduQOYW76ig6SOSPNe41IG5LoP3FGBn2N0RjVDSQiS94kQ==
  dependencies:
    "@babel/helper-plugin-utils" "^7.8.0"

"@babel/plugin-syntax-export-namespace-from@^7.8.3":
  version "7.8.3"
  resolved "https://registry.npmjs.org/@babel/plugin-syntax-export-namespace-from/-/plugin-syntax-export-namespace-from-7.8.3.tgz"
  integrity sha512-MXf5laXo6c1IbEbegDmzGPwGNTsHZmEy6QGznu5Sh2UCWvueywb2ee+CCE4zQiZstxU9BMoQO9i6zUFSY0Kj0Q==
  dependencies:
    "@babel/helper-plugin-utils" "^7.8.3"

"@babel/plugin-syntax-flow@^7.17.12":
  version "7.17.12"
  resolved "https://registry.npmjs.org/@babel/plugin-syntax-flow/-/plugin-syntax-flow-7.17.12.tgz"
  integrity sha512-B8QIgBvkIG6G2jgsOHQUist7Sm0EBLDCx8sen072IwqNuzMegZNXrYnSv77cYzA8mLDZAfQYqsLIhimiP1s2HQ==
  dependencies:
    "@babel/helper-plugin-utils" "^7.17.12"

"@babel/plugin-syntax-import-assertions@^7.17.12":
  version "7.17.12"
  resolved "https://registry.npmjs.org/@babel/plugin-syntax-import-assertions/-/plugin-syntax-import-assertions-7.17.12.tgz"
  integrity sha512-n/loy2zkq9ZEM8tEOwON9wTQSTNDTDEz6NujPtJGLU7qObzT1N4c4YZZf8E6ATB2AjNQg/Ib2AIpO03EZaCehw==
  dependencies:
    "@babel/helper-plugin-utils" "^7.17.12"

"@babel/plugin-syntax-import-meta@^7.8.3":
  version "7.10.4"
  resolved "https://registry.npmjs.org/@babel/plugin-syntax-import-meta/-/plugin-syntax-import-meta-7.10.4.tgz"
  integrity sha512-Yqfm+XDx0+Prh3VSeEQCPU81yC+JWZ2pDPFSS4ZdpfZhp4MkFMaDC1UqseovEKwSUpnIL7+vK+Clp7bfh0iD7g==
  dependencies:
    "@babel/helper-plugin-utils" "^7.10.4"

"@babel/plugin-syntax-json-strings@^7.8.3":
  version "7.8.3"
  resolved "https://registry.npmjs.org/@babel/plugin-syntax-json-strings/-/plugin-syntax-json-strings-7.8.3.tgz"
  integrity sha512-lY6kdGpWHvjoe2vk4WrAapEuBR69EMxZl+RoGRhrFGNYVK8mOPAW8VfbT/ZgrFbXlDNiiaxQnAtgVCZ6jv30EA==
  dependencies:
    "@babel/helper-plugin-utils" "^7.8.0"

"@babel/plugin-syntax-jsx@^7.17.12":
  version "7.17.12"
  resolved "https://registry.npmjs.org/@babel/plugin-syntax-jsx/-/plugin-syntax-jsx-7.17.12.tgz"
  integrity sha512-spyY3E3AURfxh/RHtjx5j6hs8am5NbUBGfcZ2vB3uShSpZdQyXSf5rR5Mk76vbtlAZOelyVQ71Fg0x9SG4fsog==
  dependencies:
    "@babel/helper-plugin-utils" "^7.17.12"

"@babel/plugin-syntax-logical-assignment-operators@^7.10.4", "@babel/plugin-syntax-logical-assignment-operators@^7.8.3":
  version "7.10.4"
  resolved "https://registry.npmjs.org/@babel/plugin-syntax-logical-assignment-operators/-/plugin-syntax-logical-assignment-operators-7.10.4.tgz"
  integrity sha512-d8waShlpFDinQ5MtvGU9xDAOzKH47+FFoney2baFIoMr952hKOLp1HR7VszoZvOsV/4+RRszNY7D17ba0te0ig==
  dependencies:
    "@babel/helper-plugin-utils" "^7.10.4"

"@babel/plugin-syntax-nullish-coalescing-operator@^7.8.3":
  version "7.8.3"
  resolved "https://registry.npmjs.org/@babel/plugin-syntax-nullish-coalescing-operator/-/plugin-syntax-nullish-coalescing-operator-7.8.3.tgz"
  integrity sha512-aSff4zPII1u2QD7y+F8oDsz19ew4IGEJg9SVW+bqwpwtfFleiQDMdzA/R+UlWDzfnHFCxxleFT0PMIrR36XLNQ==
  dependencies:
    "@babel/helper-plugin-utils" "^7.8.0"

"@babel/plugin-syntax-numeric-separator@^7.10.4", "@babel/plugin-syntax-numeric-separator@^7.8.3":
  version "7.10.4"
  resolved "https://registry.npmjs.org/@babel/plugin-syntax-numeric-separator/-/plugin-syntax-numeric-separator-7.10.4.tgz"
  integrity sha512-9H6YdfkcK/uOnY/K7/aA2xpzaAgkQn37yzWUMRK7OaPOqOpGS1+n0H5hxT9AUw9EsSjPW8SVyMJwYRtWs3X3ug==
  dependencies:
    "@babel/helper-plugin-utils" "^7.10.4"

"@babel/plugin-syntax-object-rest-spread@^7.8.3":
  version "7.8.3"
  resolved "https://registry.npmjs.org/@babel/plugin-syntax-object-rest-spread/-/plugin-syntax-object-rest-spread-7.8.3.tgz"
  integrity sha512-XoqMijGZb9y3y2XskN+P1wUGiVwWZ5JmoDRwx5+3GmEplNyVM2s2Dg8ILFQm8rWM48orGy5YpI5Bl8U1y7ydlA==
  dependencies:
    "@babel/helper-plugin-utils" "^7.8.0"

"@babel/plugin-syntax-optional-catch-binding@^7.8.3":
  version "7.8.3"
  resolved "https://registry.npmjs.org/@babel/plugin-syntax-optional-catch-binding/-/plugin-syntax-optional-catch-binding-7.8.3.tgz"
  integrity sha512-6VPD0Pc1lpTqw0aKoeRTMiB+kWhAoT24PA+ksWSBrFtl5SIRVpZlwN3NNPQjehA2E/91FV3RjLWoVTglWcSV3Q==
  dependencies:
    "@babel/helper-plugin-utils" "^7.8.0"

"@babel/plugin-syntax-optional-chaining@^7.8.3":
  version "7.8.3"
  resolved "https://registry.npmjs.org/@babel/plugin-syntax-optional-chaining/-/plugin-syntax-optional-chaining-7.8.3.tgz"
  integrity sha512-KoK9ErH1MBlCPxV0VANkXW2/dw4vlbGDrFgz8bmUsBGYkFRcbRwMh6cIJubdPrkxRwuGdtCk0v/wPTKbQgBjkg==
  dependencies:
    "@babel/helper-plugin-utils" "^7.8.0"

"@babel/plugin-syntax-private-property-in-object@^7.14.5":
  version "7.14.5"
  resolved "https://registry.npmjs.org/@babel/plugin-syntax-private-property-in-object/-/plugin-syntax-private-property-in-object-7.14.5.tgz"
  integrity sha512-0wVnp9dxJ72ZUJDV27ZfbSj6iHLoytYZmh3rFcxNnvsJF3ktkzLDZPy/mA17HGsaQT3/DQsWYX1f1QGWkCoVUg==
  dependencies:
    "@babel/helper-plugin-utils" "^7.14.5"

"@babel/plugin-syntax-top-level-await@^7.14.5", "@babel/plugin-syntax-top-level-await@^7.8.3":
  version "7.14.5"
  resolved "https://registry.npmjs.org/@babel/plugin-syntax-top-level-await/-/plugin-syntax-top-level-await-7.14.5.tgz"
  integrity sha512-hx++upLv5U1rgYfwe1xBQUhRmU41NEvpUvrp8jkrSCdvGSnM5/qdRMtylJ6PG5OFkBaHkbTAKTnd3/YyESRHFw==
  dependencies:
    "@babel/helper-plugin-utils" "^7.14.5"

"@babel/plugin-syntax-typescript@^7.17.12", "@babel/plugin-syntax-typescript@^7.7.2":
  version "7.17.12"
  resolved "https://registry.npmjs.org/@babel/plugin-syntax-typescript/-/plugin-syntax-typescript-7.17.12.tgz"
  integrity sha512-TYY0SXFiO31YXtNg3HtFwNJHjLsAyIIhAhNWkQ5whPPS7HWUFlg9z0Ta4qAQNjQbP1wsSt/oKkmZ/4/WWdMUpw==
  dependencies:
    "@babel/helper-plugin-utils" "^7.17.12"

"@babel/plugin-transform-arrow-functions@^7.17.12":
  version "7.17.12"
  resolved "https://registry.npmjs.org/@babel/plugin-transform-arrow-functions/-/plugin-transform-arrow-functions-7.17.12.tgz"
  integrity sha512-PHln3CNi/49V+mza4xMwrg+WGYevSF1oaiXaC2EQfdp4HWlSjRsrDXWJiQBKpP7749u6vQ9mcry2uuFOv5CXvA==
  dependencies:
    "@babel/helper-plugin-utils" "^7.17.12"

"@babel/plugin-transform-async-to-generator@^7.17.12":
  version "7.17.12"
  resolved "https://registry.npmjs.org/@babel/plugin-transform-async-to-generator/-/plugin-transform-async-to-generator-7.17.12.tgz"
  integrity sha512-J8dbrWIOO3orDzir57NRsjg4uxucvhby0L/KZuGsWDj0g7twWK3g7JhJhOrXtuXiw8MeiSdJ3E0OW9H8LYEzLQ==
  dependencies:
    "@babel/helper-module-imports" "^7.16.7"
    "@babel/helper-plugin-utils" "^7.17.12"
    "@babel/helper-remap-async-to-generator" "^7.16.8"

"@babel/plugin-transform-block-scoped-functions@^7.16.7":
  version "7.16.7"
  resolved "https://registry.npmjs.org/@babel/plugin-transform-block-scoped-functions/-/plugin-transform-block-scoped-functions-7.16.7.tgz"
  integrity sha512-JUuzlzmF40Z9cXyytcbZEZKckgrQzChbQJw/5PuEHYeqzCsvebDx0K0jWnIIVcmmDOAVctCgnYs0pMcrYj2zJg==
  dependencies:
    "@babel/helper-plugin-utils" "^7.16.7"

"@babel/plugin-transform-block-scoping@^7.17.12":
  version "7.18.4"
  resolved "https://registry.npmjs.org/@babel/plugin-transform-block-scoping/-/plugin-transform-block-scoping-7.18.4.tgz"
  integrity sha512-+Hq10ye+jlvLEogSOtq4mKvtk7qwcUQ1f0Mrueai866C82f844Yom2cttfJdMdqRLTxWpsbfbkIkOIfovyUQXw==
  dependencies:
    "@babel/helper-plugin-utils" "^7.17.12"

"@babel/plugin-transform-classes@^7.17.12":
  version "7.18.4"
  resolved "https://registry.npmjs.org/@babel/plugin-transform-classes/-/plugin-transform-classes-7.18.4.tgz"
  integrity sha512-e42NSG2mlKWgxKUAD9EJJSkZxR67+wZqzNxLSpc51T8tRU5SLFHsPmgYR5yr7sdgX4u+iHA1C5VafJ6AyImV3A==
  dependencies:
    "@babel/helper-annotate-as-pure" "^7.16.7"
    "@babel/helper-environment-visitor" "^7.18.2"
    "@babel/helper-function-name" "^7.17.9"
    "@babel/helper-optimise-call-expression" "^7.16.7"
    "@babel/helper-plugin-utils" "^7.17.12"
    "@babel/helper-replace-supers" "^7.18.2"
    "@babel/helper-split-export-declaration" "^7.16.7"
    globals "^11.1.0"

"@babel/plugin-transform-computed-properties@^7.17.12":
  version "7.17.12"
  resolved "https://registry.npmjs.org/@babel/plugin-transform-computed-properties/-/plugin-transform-computed-properties-7.17.12.tgz"
  integrity sha512-a7XINeplB5cQUWMg1E/GI1tFz3LfK021IjV1rj1ypE+R7jHm+pIHmHl25VNkZxtx9uuYp7ThGk8fur1HHG7PgQ==
  dependencies:
    "@babel/helper-plugin-utils" "^7.17.12"

"@babel/plugin-transform-destructuring@^7.18.0":
  version "7.18.0"
  resolved "https://registry.npmjs.org/@babel/plugin-transform-destructuring/-/plugin-transform-destructuring-7.18.0.tgz"
  integrity sha512-Mo69klS79z6KEfrLg/1WkmVnB8javh75HX4pi2btjvlIoasuxilEyjtsQW6XPrubNd7AQy0MMaNIaQE4e7+PQw==
  dependencies:
    "@babel/helper-plugin-utils" "^7.17.12"

"@babel/plugin-transform-dotall-regex@^7.16.7", "@babel/plugin-transform-dotall-regex@^7.4.4":
  version "7.16.7"
  resolved "https://registry.npmjs.org/@babel/plugin-transform-dotall-regex/-/plugin-transform-dotall-regex-7.16.7.tgz"
  integrity sha512-Lyttaao2SjZF6Pf4vk1dVKv8YypMpomAbygW+mU5cYP3S5cWTfCJjG8xV6CFdzGFlfWK81IjL9viiTvpb6G7gQ==
  dependencies:
    "@babel/helper-create-regexp-features-plugin" "^7.16.7"
    "@babel/helper-plugin-utils" "^7.16.7"

"@babel/plugin-transform-duplicate-keys@^7.17.12":
  version "7.17.12"
  resolved "https://registry.npmjs.org/@babel/plugin-transform-duplicate-keys/-/plugin-transform-duplicate-keys-7.17.12.tgz"
  integrity sha512-EA5eYFUG6xeerdabina/xIoB95jJ17mAkR8ivx6ZSu9frKShBjpOGZPn511MTDTkiCO+zXnzNczvUM69YSf3Zw==
  dependencies:
    "@babel/helper-plugin-utils" "^7.17.12"

"@babel/plugin-transform-exponentiation-operator@^7.16.7":
  version "7.16.7"
  resolved "https://registry.npmjs.org/@babel/plugin-transform-exponentiation-operator/-/plugin-transform-exponentiation-operator-7.16.7.tgz"
  integrity sha512-8UYLSlyLgRixQvlYH3J2ekXFHDFLQutdy7FfFAMm3CPZ6q9wHCwnUyiXpQCe3gVVnQlHc5nsuiEVziteRNTXEA==
  dependencies:
    "@babel/helper-builder-binary-assignment-operator-visitor" "^7.16.7"
    "@babel/helper-plugin-utils" "^7.16.7"

"@babel/plugin-transform-flow-strip-types@^7.16.0":
  version "7.17.12"
  resolved "https://registry.npmjs.org/@babel/plugin-transform-flow-strip-types/-/plugin-transform-flow-strip-types-7.17.12.tgz"
  integrity sha512-g8cSNt+cHCpG/uunPQELdq/TeV3eg1OLJYwxypwHtAWo9+nErH3lQx9CSO2uI9lF74A0mR0t4KoMjs1snSgnTw==
  dependencies:
    "@babel/helper-plugin-utils" "^7.17.12"
    "@babel/plugin-syntax-flow" "^7.17.12"

"@babel/plugin-transform-for-of@^7.18.1":
  version "7.18.1"
  resolved "https://registry.npmjs.org/@babel/plugin-transform-for-of/-/plugin-transform-for-of-7.18.1.tgz"
  integrity sha512-+TTB5XwvJ5hZbO8xvl2H4XaMDOAK57zF4miuC9qQJgysPNEAZZ9Z69rdF5LJkozGdZrjBIUAIyKUWRMmebI7vg==
  dependencies:
    "@babel/helper-plugin-utils" "^7.17.12"

"@babel/plugin-transform-function-name@^7.16.7":
  version "7.16.7"
  resolved "https://registry.npmjs.org/@babel/plugin-transform-function-name/-/plugin-transform-function-name-7.16.7.tgz"
  integrity sha512-SU/C68YVwTRxqWj5kgsbKINakGag0KTgq9f2iZEXdStoAbOzLHEBRYzImmA6yFo8YZhJVflvXmIHUO7GWHmxxA==
  dependencies:
    "@babel/helper-compilation-targets" "^7.16.7"
    "@babel/helper-function-name" "^7.16.7"
    "@babel/helper-plugin-utils" "^7.16.7"

"@babel/plugin-transform-literals@^7.17.12":
  version "7.17.12"
  resolved "https://registry.npmjs.org/@babel/plugin-transform-literals/-/plugin-transform-literals-7.17.12.tgz"
  integrity sha512-8iRkvaTjJciWycPIZ9k9duu663FT7VrBdNqNgxnVXEFwOIp55JWcZd23VBRySYbnS3PwQ3rGiabJBBBGj5APmQ==
  dependencies:
    "@babel/helper-plugin-utils" "^7.17.12"

"@babel/plugin-transform-member-expression-literals@^7.16.7":
  version "7.16.7"
  resolved "https://registry.npmjs.org/@babel/plugin-transform-member-expression-literals/-/plugin-transform-member-expression-literals-7.16.7.tgz"
  integrity sha512-mBruRMbktKQwbxaJof32LT9KLy2f3gH+27a5XSuXo6h7R3vqltl0PgZ80C8ZMKw98Bf8bqt6BEVi3svOh2PzMw==
  dependencies:
    "@babel/helper-plugin-utils" "^7.16.7"

"@babel/plugin-transform-modules-amd@^7.18.0":
  version "7.18.0"
  resolved "https://registry.npmjs.org/@babel/plugin-transform-modules-amd/-/plugin-transform-modules-amd-7.18.0.tgz"
  integrity sha512-h8FjOlYmdZwl7Xm2Ug4iX2j7Qy63NANI+NQVWQzv6r25fqgg7k2dZl03p95kvqNclglHs4FZ+isv4p1uXMA+QA==
  dependencies:
    "@babel/helper-module-transforms" "^7.18.0"
    "@babel/helper-plugin-utils" "^7.17.12"
    babel-plugin-dynamic-import-node "^2.3.3"

"@babel/plugin-transform-modules-commonjs@^7.18.2":
  version "7.18.2"
  resolved "https://registry.npmjs.org/@babel/plugin-transform-modules-commonjs/-/plugin-transform-modules-commonjs-7.18.2.tgz"
  integrity sha512-f5A865gFPAJAEE0K7F/+nm5CmAE3y8AWlMBG9unu5j9+tk50UQVK0QS8RNxSp7MJf0wh97uYyLWt3Zvu71zyOQ==
  dependencies:
    "@babel/helper-module-transforms" "^7.18.0"
    "@babel/helper-plugin-utils" "^7.17.12"
    "@babel/helper-simple-access" "^7.18.2"
    babel-plugin-dynamic-import-node "^2.3.3"

"@babel/plugin-transform-modules-systemjs@^7.18.0":
  version "7.18.5"
  resolved "https://registry.npmjs.org/@babel/plugin-transform-modules-systemjs/-/plugin-transform-modules-systemjs-7.18.5.tgz"
  integrity sha512-SEewrhPpcqMF1V7DhnEbhVJLrC+nnYfe1E0piZMZXBpxi9WvZqWGwpsk7JYP7wPWeqaBh4gyKlBhHJu3uz5g4Q==
  dependencies:
    "@babel/helper-hoist-variables" "^7.16.7"
    "@babel/helper-module-transforms" "^7.18.0"
    "@babel/helper-plugin-utils" "^7.17.12"
    "@babel/helper-validator-identifier" "^7.16.7"
    babel-plugin-dynamic-import-node "^2.3.3"

"@babel/plugin-transform-modules-umd@^7.18.0":
  version "7.18.0"
  resolved "https://registry.npmjs.org/@babel/plugin-transform-modules-umd/-/plugin-transform-modules-umd-7.18.0.tgz"
  integrity sha512-d/zZ8I3BWli1tmROLxXLc9A6YXvGK8egMxHp+E/rRwMh1Kip0AP77VwZae3snEJ33iiWwvNv2+UIIhfalqhzZA==
  dependencies:
    "@babel/helper-module-transforms" "^7.18.0"
    "@babel/helper-plugin-utils" "^7.17.12"

"@babel/plugin-transform-named-capturing-groups-regex@^7.17.12":
  version "7.17.12"
  resolved "https://registry.npmjs.org/@babel/plugin-transform-named-capturing-groups-regex/-/plugin-transform-named-capturing-groups-regex-7.17.12.tgz"
  integrity sha512-vWoWFM5CKaTeHrdUJ/3SIOTRV+MBVGybOC9mhJkaprGNt5demMymDW24yC74avb915/mIRe3TgNb/d8idvnCRA==
  dependencies:
    "@babel/helper-create-regexp-features-plugin" "^7.17.12"
    "@babel/helper-plugin-utils" "^7.17.12"

"@babel/plugin-transform-new-target@^7.17.12":
  version "7.18.5"
  resolved "https://registry.npmjs.org/@babel/plugin-transform-new-target/-/plugin-transform-new-target-7.18.5.tgz"
  integrity sha512-TuRL5uGW4KXU6OsRj+mLp9BM7pO8e7SGNTEokQRRxHFkXYMFiy2jlKSZPFtI/mKORDzciH+hneskcSOp0gU8hg==
  dependencies:
    "@babel/helper-plugin-utils" "^7.17.12"

"@babel/plugin-transform-object-super@^7.16.7":
  version "7.16.7"
  resolved "https://registry.npmjs.org/@babel/plugin-transform-object-super/-/plugin-transform-object-super-7.16.7.tgz"
  integrity sha512-14J1feiQVWaGvRxj2WjyMuXS2jsBkgB3MdSN5HuC2G5nRspa5RK9COcs82Pwy5BuGcjb+fYaUj94mYcOj7rCvw==
  dependencies:
    "@babel/helper-plugin-utils" "^7.16.7"
    "@babel/helper-replace-supers" "^7.16.7"

"@babel/plugin-transform-parameters@^7.17.12":
  version "7.17.12"
  resolved "https://registry.npmjs.org/@babel/plugin-transform-parameters/-/plugin-transform-parameters-7.17.12.tgz"
  integrity sha512-6qW4rWo1cyCdq1FkYri7AHpauchbGLXpdwnYsfxFb+KtddHENfsY5JZb35xUwkK5opOLcJ3BNd2l7PhRYGlwIA==
  dependencies:
    "@babel/helper-plugin-utils" "^7.17.12"

"@babel/plugin-transform-property-literals@^7.16.7":
  version "7.16.7"
  resolved "https://registry.npmjs.org/@babel/plugin-transform-property-literals/-/plugin-transform-property-literals-7.16.7.tgz"
  integrity sha512-z4FGr9NMGdoIl1RqavCqGG+ZuYjfZ/hkCIeuH6Do7tXmSm0ls11nYVSJqFEUOSJbDab5wC6lRE/w6YjVcr6Hqw==
  dependencies:
    "@babel/helper-plugin-utils" "^7.16.7"

"@babel/plugin-transform-react-constant-elements@^7.12.1":
  version "7.17.12"
  resolved "https://registry.npmjs.org/@babel/plugin-transform-react-constant-elements/-/plugin-transform-react-constant-elements-7.17.12.tgz"
  integrity sha512-maEkX2xs2STuv2Px8QuqxqjhV2LsFobT1elCgyU5704fcyTu9DyD/bJXxD/mrRiVyhpHweOQ00OJ5FKhHq9oEw==
  dependencies:
    "@babel/helper-plugin-utils" "^7.17.12"

"@babel/plugin-transform-react-display-name@^7.16.0", "@babel/plugin-transform-react-display-name@^7.16.7":
  version "7.16.7"
  resolved "https://registry.npmjs.org/@babel/plugin-transform-react-display-name/-/plugin-transform-react-display-name-7.16.7.tgz"
  integrity sha512-qgIg8BcZgd0G/Cz916D5+9kqX0c7nPZyXaP8R2tLNN5tkyIZdG5fEwBrxwplzSnjC1jvQmyMNVwUCZPcbGY7Pg==
  dependencies:
    "@babel/helper-plugin-utils" "^7.16.7"

"@babel/plugin-transform-react-jsx-development@^7.16.7":
  version "7.16.7"
  resolved "https://registry.npmjs.org/@babel/plugin-transform-react-jsx-development/-/plugin-transform-react-jsx-development-7.16.7.tgz"
  integrity sha512-RMvQWvpla+xy6MlBpPlrKZCMRs2AGiHOGHY3xRwl0pEeim348dDyxeH4xBsMPbIMhujeq7ihE702eM2Ew0Wo+A==
  dependencies:
    "@babel/plugin-transform-react-jsx" "^7.16.7"

"@babel/plugin-transform-react-jsx@^7.16.7", "@babel/plugin-transform-react-jsx@^7.17.12":
  version "7.17.12"
  resolved "https://registry.npmjs.org/@babel/plugin-transform-react-jsx/-/plugin-transform-react-jsx-7.17.12.tgz"
  integrity sha512-Lcaw8bxd1DKht3thfD4A12dqo1X16he1Lm8rIv8sTwjAYNInRS1qHa9aJoqvzpscItXvftKDCfaEQzwoVyXpEQ==
  dependencies:
    "@babel/helper-annotate-as-pure" "^7.16.7"
    "@babel/helper-module-imports" "^7.16.7"
    "@babel/helper-plugin-utils" "^7.17.12"
    "@babel/plugin-syntax-jsx" "^7.17.12"
    "@babel/types" "^7.17.12"

"@babel/plugin-transform-react-pure-annotations@^7.16.7":
  version "7.18.0"
  resolved "https://registry.npmjs.org/@babel/plugin-transform-react-pure-annotations/-/plugin-transform-react-pure-annotations-7.18.0.tgz"
  integrity sha512-6+0IK6ouvqDn9bmEG7mEyF/pwlJXVj5lwydybpyyH3D0A7Hftk+NCTdYjnLNZksn261xaOV5ksmp20pQEmc2RQ==
  dependencies:
    "@babel/helper-annotate-as-pure" "^7.16.7"
    "@babel/helper-plugin-utils" "^7.17.12"

"@babel/plugin-transform-regenerator@^7.18.0":
  version "7.18.0"
  resolved "https://registry.npmjs.org/@babel/plugin-transform-regenerator/-/plugin-transform-regenerator-7.18.0.tgz"
  integrity sha512-C8YdRw9uzx25HSIzwA7EM7YP0FhCe5wNvJbZzjVNHHPGVcDJ3Aie+qGYYdS1oVQgn+B3eAIJbWFLrJ4Jipv7nw==
  dependencies:
    "@babel/helper-plugin-utils" "^7.17.12"
    regenerator-transform "^0.15.0"

"@babel/plugin-transform-reserved-words@^7.17.12":
  version "7.17.12"
  resolved "https://registry.npmjs.org/@babel/plugin-transform-reserved-words/-/plugin-transform-reserved-words-7.17.12.tgz"
  integrity sha512-1KYqwbJV3Co03NIi14uEHW8P50Md6KqFgt0FfpHdK6oyAHQVTosgPuPSiWud1HX0oYJ1hGRRlk0fP87jFpqXZA==
  dependencies:
    "@babel/helper-plugin-utils" "^7.17.12"

"@babel/plugin-transform-runtime@^7.16.4":
  version "7.18.5"
  resolved "https://registry.npmjs.org/@babel/plugin-transform-runtime/-/plugin-transform-runtime-7.18.5.tgz"
  integrity sha512-Q17hHxXr2fplrE+5BSC1j1Fo5cOA8YeP8XW3/1paI8MzF/faZGh0MaH1KC4jLAvqLPamQWHB5/B7KqSLY1kuHA==
  dependencies:
    "@babel/helper-module-imports" "^7.16.7"
    "@babel/helper-plugin-utils" "^7.17.12"
    babel-plugin-polyfill-corejs2 "^0.3.0"
    babel-plugin-polyfill-corejs3 "^0.5.0"
    babel-plugin-polyfill-regenerator "^0.3.0"
    semver "^6.3.0"

"@babel/plugin-transform-shorthand-properties@^7.16.7":
  version "7.16.7"
  resolved "https://registry.npmjs.org/@babel/plugin-transform-shorthand-properties/-/plugin-transform-shorthand-properties-7.16.7.tgz"
  integrity sha512-hah2+FEnoRoATdIb05IOXf+4GzXYTq75TVhIn1PewihbpyrNWUt2JbudKQOETWw6QpLe+AIUpJ5MVLYTQbeeUg==
  dependencies:
    "@babel/helper-plugin-utils" "^7.16.7"

"@babel/plugin-transform-spread@^7.17.12":
  version "7.17.12"
  resolved "https://registry.npmjs.org/@babel/plugin-transform-spread/-/plugin-transform-spread-7.17.12.tgz"
  integrity sha512-9pgmuQAtFi3lpNUstvG9nGfk9DkrdmWNp9KeKPFmuZCpEnxRzYlS8JgwPjYj+1AWDOSvoGN0H30p1cBOmT/Svg==
  dependencies:
    "@babel/helper-plugin-utils" "^7.17.12"
    "@babel/helper-skip-transparent-expression-wrappers" "^7.16.0"

"@babel/plugin-transform-sticky-regex@^7.16.7":
  version "7.16.7"
  resolved "https://registry.npmjs.org/@babel/plugin-transform-sticky-regex/-/plugin-transform-sticky-regex-7.16.7.tgz"
  integrity sha512-NJa0Bd/87QV5NZZzTuZG5BPJjLYadeSZ9fO6oOUoL4iQx+9EEuw/eEM92SrsT19Yc2jgB1u1hsjqDtH02c3Drw==
  dependencies:
    "@babel/helper-plugin-utils" "^7.16.7"

"@babel/plugin-transform-template-literals@^7.18.2":
  version "7.18.2"
  resolved "https://registry.npmjs.org/@babel/plugin-transform-template-literals/-/plugin-transform-template-literals-7.18.2.tgz"
  integrity sha512-/cmuBVw9sZBGZVOMkpAEaVLwm4JmK2GZ1dFKOGGpMzEHWFmyZZ59lUU0PdRr8YNYeQdNzTDwuxP2X2gzydTc9g==
  dependencies:
    "@babel/helper-plugin-utils" "^7.17.12"

"@babel/plugin-transform-typeof-symbol@^7.17.12":
  version "7.17.12"
  resolved "https://registry.npmjs.org/@babel/plugin-transform-typeof-symbol/-/plugin-transform-typeof-symbol-7.17.12.tgz"
  integrity sha512-Q8y+Jp7ZdtSPXCThB6zjQ74N3lj0f6TDh1Hnf5B+sYlzQ8i5Pjp8gW0My79iekSpT4WnI06blqP6DT0OmaXXmw==
  dependencies:
    "@babel/helper-plugin-utils" "^7.17.12"

"@babel/plugin-transform-typescript@^7.17.12":
  version "7.18.4"
  resolved "https://registry.npmjs.org/@babel/plugin-transform-typescript/-/plugin-transform-typescript-7.18.4.tgz"
  integrity sha512-l4vHuSLUajptpHNEOUDEGsnpl9pfRLsN1XUoDQDD/YBuXTM+v37SHGS+c6n4jdcZy96QtuUuSvZYMLSSsjH8Mw==
  dependencies:
    "@babel/helper-create-class-features-plugin" "^7.18.0"
    "@babel/helper-plugin-utils" "^7.17.12"
    "@babel/plugin-syntax-typescript" "^7.17.12"

"@babel/plugin-transform-unicode-escapes@^7.16.7":
  version "7.16.7"
  resolved "https://registry.npmjs.org/@babel/plugin-transform-unicode-escapes/-/plugin-transform-unicode-escapes-7.16.7.tgz"
  integrity sha512-TAV5IGahIz3yZ9/Hfv35TV2xEm+kaBDaZQCn2S/hG9/CZ0DktxJv9eKfPc7yYCvOYR4JGx1h8C+jcSOvgaaI/Q==
  dependencies:
    "@babel/helper-plugin-utils" "^7.16.7"

"@babel/plugin-transform-unicode-regex@^7.16.7":
  version "7.16.7"
  resolved "https://registry.npmjs.org/@babel/plugin-transform-unicode-regex/-/plugin-transform-unicode-regex-7.16.7.tgz"
  integrity sha512-oC5tYYKw56HO75KZVLQ+R/Nl3Hro9kf8iG0hXoaHP7tjAyCpvqBiSNe6vGrZni1Z6MggmUOC6A7VP7AVmw225Q==
  dependencies:
    "@babel/helper-create-regexp-features-plugin" "^7.16.7"
    "@babel/helper-plugin-utils" "^7.16.7"

"@babel/polyfill@^7.8.3":
  version "7.12.1"
  resolved "https://registry.npmjs.org/@babel/polyfill/-/polyfill-7.12.1.tgz"
  integrity sha512-X0pi0V6gxLi6lFZpGmeNa4zxtwEmCs42isWLNjZZDE0Y8yVfgu0T2OAHlzBbdYlqbW/YXVvoBHpATEM+goCj8g==
  dependencies:
    core-js "^2.6.5"
    regenerator-runtime "^0.13.4"

"@babel/preset-env@^7.11.0", "@babel/preset-env@^7.12.1", "@babel/preset-env@^7.15.0", "@babel/preset-env@^7.16.4":
  version "7.18.2"
  resolved "https://registry.npmjs.org/@babel/preset-env/-/preset-env-7.18.2.tgz"
  integrity sha512-PfpdxotV6afmXMU47S08F9ZKIm2bJIQ0YbAAtDfIENX7G1NUAXigLREh69CWDjtgUy7dYn7bsMzkgdtAlmS68Q==
  dependencies:
    "@babel/compat-data" "^7.17.10"
    "@babel/helper-compilation-targets" "^7.18.2"
    "@babel/helper-plugin-utils" "^7.17.12"
    "@babel/helper-validator-option" "^7.16.7"
    "@babel/plugin-bugfix-safari-id-destructuring-collision-in-function-expression" "^7.17.12"
    "@babel/plugin-bugfix-v8-spread-parameters-in-optional-chaining" "^7.17.12"
    "@babel/plugin-proposal-async-generator-functions" "^7.17.12"
    "@babel/plugin-proposal-class-properties" "^7.17.12"
    "@babel/plugin-proposal-class-static-block" "^7.18.0"
    "@babel/plugin-proposal-dynamic-import" "^7.16.7"
    "@babel/plugin-proposal-export-namespace-from" "^7.17.12"
    "@babel/plugin-proposal-json-strings" "^7.17.12"
    "@babel/plugin-proposal-logical-assignment-operators" "^7.17.12"
    "@babel/plugin-proposal-nullish-coalescing-operator" "^7.17.12"
    "@babel/plugin-proposal-numeric-separator" "^7.16.7"
    "@babel/plugin-proposal-object-rest-spread" "^7.18.0"
    "@babel/plugin-proposal-optional-catch-binding" "^7.16.7"
    "@babel/plugin-proposal-optional-chaining" "^7.17.12"
    "@babel/plugin-proposal-private-methods" "^7.17.12"
    "@babel/plugin-proposal-private-property-in-object" "^7.17.12"
    "@babel/plugin-proposal-unicode-property-regex" "^7.17.12"
    "@babel/plugin-syntax-async-generators" "^7.8.4"
    "@babel/plugin-syntax-class-properties" "^7.12.13"
    "@babel/plugin-syntax-class-static-block" "^7.14.5"
    "@babel/plugin-syntax-dynamic-import" "^7.8.3"
    "@babel/plugin-syntax-export-namespace-from" "^7.8.3"
    "@babel/plugin-syntax-import-assertions" "^7.17.12"
    "@babel/plugin-syntax-json-strings" "^7.8.3"
    "@babel/plugin-syntax-logical-assignment-operators" "^7.10.4"
    "@babel/plugin-syntax-nullish-coalescing-operator" "^7.8.3"
    "@babel/plugin-syntax-numeric-separator" "^7.10.4"
    "@babel/plugin-syntax-object-rest-spread" "^7.8.3"
    "@babel/plugin-syntax-optional-catch-binding" "^7.8.3"
    "@babel/plugin-syntax-optional-chaining" "^7.8.3"
    "@babel/plugin-syntax-private-property-in-object" "^7.14.5"
    "@babel/plugin-syntax-top-level-await" "^7.14.5"
    "@babel/plugin-transform-arrow-functions" "^7.17.12"
    "@babel/plugin-transform-async-to-generator" "^7.17.12"
    "@babel/plugin-transform-block-scoped-functions" "^7.16.7"
    "@babel/plugin-transform-block-scoping" "^7.17.12"
    "@babel/plugin-transform-classes" "^7.17.12"
    "@babel/plugin-transform-computed-properties" "^7.17.12"
    "@babel/plugin-transform-destructuring" "^7.18.0"
    "@babel/plugin-transform-dotall-regex" "^7.16.7"
    "@babel/plugin-transform-duplicate-keys" "^7.17.12"
    "@babel/plugin-transform-exponentiation-operator" "^7.16.7"
    "@babel/plugin-transform-for-of" "^7.18.1"
    "@babel/plugin-transform-function-name" "^7.16.7"
    "@babel/plugin-transform-literals" "^7.17.12"
    "@babel/plugin-transform-member-expression-literals" "^7.16.7"
    "@babel/plugin-transform-modules-amd" "^7.18.0"
    "@babel/plugin-transform-modules-commonjs" "^7.18.2"
    "@babel/plugin-transform-modules-systemjs" "^7.18.0"
    "@babel/plugin-transform-modules-umd" "^7.18.0"
    "@babel/plugin-transform-named-capturing-groups-regex" "^7.17.12"
    "@babel/plugin-transform-new-target" "^7.17.12"
    "@babel/plugin-transform-object-super" "^7.16.7"
    "@babel/plugin-transform-parameters" "^7.17.12"
    "@babel/plugin-transform-property-literals" "^7.16.7"
    "@babel/plugin-transform-regenerator" "^7.18.0"
    "@babel/plugin-transform-reserved-words" "^7.17.12"
    "@babel/plugin-transform-shorthand-properties" "^7.16.7"
    "@babel/plugin-transform-spread" "^7.17.12"
    "@babel/plugin-transform-sticky-regex" "^7.16.7"
    "@babel/plugin-transform-template-literals" "^7.18.2"
    "@babel/plugin-transform-typeof-symbol" "^7.17.12"
    "@babel/plugin-transform-unicode-escapes" "^7.16.7"
    "@babel/plugin-transform-unicode-regex" "^7.16.7"
    "@babel/preset-modules" "^0.1.5"
    "@babel/types" "^7.18.2"
    babel-plugin-polyfill-corejs2 "^0.3.0"
    babel-plugin-polyfill-corejs3 "^0.5.0"
    babel-plugin-polyfill-regenerator "^0.3.0"
    core-js-compat "^3.22.1"
    semver "^6.3.0"

"@babel/preset-modules@^0.1.5":
  version "0.1.5"
  resolved "https://registry.npmjs.org/@babel/preset-modules/-/preset-modules-0.1.5.tgz"
  integrity sha512-A57th6YRG7oR3cq/yt/Y84MvGgE0eJG2F1JLhKuyG+jFxEgrd/HAMJatiFtmOiZurz+0DkrvbheCLaV5f2JfjA==
  dependencies:
    "@babel/helper-plugin-utils" "^7.0.0"
    "@babel/plugin-proposal-unicode-property-regex" "^7.4.4"
    "@babel/plugin-transform-dotall-regex" "^7.4.4"
    "@babel/types" "^7.4.4"
    esutils "^2.0.2"

"@babel/preset-react@^7.12.5", "@babel/preset-react@^7.16.0", "@babel/preset-react@^7.17.12":
  version "7.17.12"
  resolved "https://registry.npmjs.org/@babel/preset-react/-/preset-react-7.17.12.tgz"
  integrity sha512-h5U+rwreXtZaRBEQhW1hOJLMq8XNJBQ/9oymXiCXTuT/0uOwpbT0gUt+sXeOqoXBgNuUKI7TaObVwoEyWkpFgA==
  dependencies:
    "@babel/helper-plugin-utils" "^7.17.12"
    "@babel/helper-validator-option" "^7.16.7"
    "@babel/plugin-transform-react-display-name" "^7.16.7"
    "@babel/plugin-transform-react-jsx" "^7.17.12"
    "@babel/plugin-transform-react-jsx-development" "^7.16.7"
    "@babel/plugin-transform-react-pure-annotations" "^7.16.7"

"@babel/preset-typescript@^7.16.0", "@babel/preset-typescript@^7.17.12":
  version "7.17.12"
  resolved "https://registry.npmjs.org/@babel/preset-typescript/-/preset-typescript-7.17.12.tgz"
  integrity sha512-S1ViF8W2QwAKUGJXxP9NAfNaqGDdEBJKpYkxHf5Yy2C4NPPzXGeR3Lhk7G8xJaaLcFTRfNjVbtbVtm8Gb0mqvg==
  dependencies:
    "@babel/helper-plugin-utils" "^7.17.12"
    "@babel/helper-validator-option" "^7.16.7"
    "@babel/plugin-transform-typescript" "^7.17.12"

"@babel/runtime-corejs2@^7.17.8":
  version "7.19.2"
  resolved "https://registry.npmjs.org/@babel/runtime-corejs2/-/runtime-corejs2-7.19.2.tgz"
  integrity sha512-XofFIUXoVSuIabaED6ZNzvQ5iFzwQ3rnflnJTlMfmaZ9MHi+fmPk0iAwA6J6+8tC2UVshfyWPxIDmTKR+fRofA==
  dependencies:
    core-js "^2.6.12"
    regenerator-runtime "^0.13.4"

"@babel/runtime-corejs3@^7.10.2":
  version "7.18.3"
  resolved "https://registry.npmjs.org/@babel/runtime-corejs3/-/runtime-corejs3-7.18.3.tgz"
  integrity sha512-l4ddFwrc9rnR+EJsHsh+TJ4A35YqQz/UqcjtlX2ov53hlJYG5CxtQmNZxyajwDVmCxwy++rtvGU5HazCK4W41Q==
  dependencies:
    core-js-pure "^3.20.2"
    regenerator-runtime "^0.13.4"

"@babel/runtime@^7.10.1", "@babel/runtime@^7.10.2", "@babel/runtime@^7.10.4", "@babel/runtime@^7.11.1", "@babel/runtime@^7.11.2", "@babel/runtime@^7.12.5", "@babel/runtime@^7.16.3", "@babel/runtime@^7.18.0", "@babel/runtime@^7.18.3", "@babel/runtime@^7.19.0", "@babel/runtime@^7.7.6", "@babel/runtime@^7.8.4", "@babel/runtime@^7.9.2":
  version "7.19.0"
  resolved "https://registry.npmjs.org/@babel/runtime/-/runtime-7.19.0.tgz"
  integrity sha512-eR8Lo9hnDS7tqkO7NsV+mKvCmv5boaXFSZ70DnfhcgiEne8hv9oCEd36Klw74EtizEqLsy4YnW8UWwpBVolHZA==
  dependencies:
    regenerator-runtime "^0.13.4"

"@babel/template@^7.16.7", "@babel/template@^7.3.3":
  version "7.16.7"
  resolved "https://registry.npmjs.org/@babel/template/-/template-7.16.7.tgz"
  integrity sha512-I8j/x8kHUrbYRTUxXrrMbfCa7jxkE7tZre39x3kjr9hvI82cK1FfqLygotcWN5kdPGWcLdWMHpSBavse5tWw3w==
  dependencies:
    "@babel/code-frame" "^7.16.7"
    "@babel/parser" "^7.16.7"
    "@babel/types" "^7.16.7"

"@babel/traverse@^7.13.0", "@babel/traverse@^7.16.8", "@babel/traverse@^7.18.0", "@babel/traverse@^7.18.2", "@babel/traverse@^7.18.5", "@babel/traverse@^7.7.2":
  version "7.18.5"
  resolved "https://registry.npmjs.org/@babel/traverse/-/traverse-7.18.5.tgz"
  integrity sha512-aKXj1KT66sBj0vVzk6rEeAO6Z9aiiQ68wfDgge3nHhA/my6xMM/7HGQUNumKZaoa2qUPQ5whJG9aAifsxUKfLA==
  dependencies:
    "@babel/code-frame" "^7.16.7"
    "@babel/generator" "^7.18.2"
    "@babel/helper-environment-visitor" "^7.18.2"
    "@babel/helper-function-name" "^7.17.9"
    "@babel/helper-hoist-variables" "^7.16.7"
    "@babel/helper-split-export-declaration" "^7.16.7"
    "@babel/parser" "^7.18.5"
    "@babel/types" "^7.18.4"
    debug "^4.1.0"
    globals "^11.1.0"

"@babel/types@^7.0.0", "@babel/types@^7.12.6", "@babel/types@^7.16.0", "@babel/types@^7.16.7", "@babel/types@^7.16.8", "@babel/types@^7.17.0", "@babel/types@^7.17.12", "@babel/types@^7.18.0", "@babel/types@^7.18.2", "@babel/types@^7.18.4", "@babel/types@^7.3.0", "@babel/types@^7.3.3", "@babel/types@^7.4.4":
  version "7.18.4"
  resolved "https://registry.npmjs.org/@babel/types/-/types-7.18.4.tgz"
  integrity sha512-ThN1mBcMq5pG/Vm2IcBmPPfyPXbd8S02rS+OBIDENdufvqC7Z/jHPCv9IcP01277aKtDI8g/2XysBN4hA8niiw==
  dependencies:
    "@babel/helper-validator-identifier" "^7.16.7"
    to-fast-properties "^2.0.0"

"@bcoe/v8-coverage@^0.2.3":
  version "0.2.3"
  resolved "https://registry.npmjs.org/@bcoe/v8-coverage/-/v8-coverage-0.2.3.tgz"
  integrity sha512-0hYQ8SB4Db5zvZB4axdMHGwEaQjkZzFjQiN9LVYvIFB2nSUHW9tYpxWriPrWDASIxiaXax83REcLxuSdnGPZtw==

"@cornerstonejs/codec-charls@^0.1.1":
  version "0.1.1"
  resolved "https://registry.npmjs.org/@cornerstonejs/codec-charls/-/codec-charls-0.1.1.tgz"
  integrity sha512-Y250DGVzmownJ7WgpHxNqWvfTnv4/malaKm/tWm0xE1FxhQE8iErMWFpKxpNDk3MdfXO4/98piVsUwmJMiWoDQ==

"@cornerstonejs/codec-libjpeg-turbo-8bit@^0.0.7":
  version "0.0.7"
  resolved "https://registry.npmjs.org/@cornerstonejs/codec-libjpeg-turbo-8bit/-/codec-libjpeg-turbo-8bit-0.0.7.tgz"
  integrity sha512-qgm6BuVAy5mNP8SJ+A6+VbmPnqgj8jPvJrw4HbUoAzndmf9/VHjTYwawn3kmZWya5ErFAsXQ6c0U0noB1LKAiA==

"@cornerstonejs/codec-openjpeg@^0.1.1":
  version "0.1.1"
  resolved "https://registry.npmjs.org/@cornerstonejs/codec-openjpeg/-/codec-openjpeg-0.1.1.tgz"
  integrity sha512-HOMMOLV6xy8O/agNGGvrl0a8DwShpBvWxAzEzv2pqq12d3r5z/3MyIgNA3Oj/8bIBVvvVXxh9RX7rMDRHJdowg==

"@craco/craco@^6.4.0":
  version "6.4.3"
  resolved "https://registry.npmjs.org/@craco/craco/-/craco-6.4.3.tgz"
  integrity sha512-RzkXYmNzRCGUyG7mM+IUMM+nvrpSfA34352sPSGQN76UivAmCAht3sI4v5JKgzO05oUK9Zwi6abCKD7iKXI8hQ==
  dependencies:
    cosmiconfig "^7.0.1"
    cosmiconfig-typescript-loader "^1.0.0"
    cross-spawn "^7.0.0"
    lodash "^4.17.15"
    semver "^7.3.2"
    webpack-merge "^4.2.2"

"@cspotcode/source-map-support@^0.8.0":
  version "0.8.1"
  resolved "https://registry.npmjs.org/@cspotcode/source-map-support/-/source-map-support-0.8.1.tgz"
  integrity sha512-IchNf6dN4tHoMFIn/7OE8LWZ19Y6q/67Bmf6vnGREv8RSbBVb9LPJxEcnwrcwX6ixSvaiGoomAUvu4YSxXrVgw==
  dependencies:
    "@jridgewell/trace-mapping" "0.3.9"

"@csstools/normalize.css@*":
  version "12.0.0"
  resolved "https://registry.npmjs.org/@csstools/normalize.css/-/normalize.css-12.0.0.tgz"
  integrity sha512-M0qqxAcwCsIVfpFQSlGN5XjXWu8l5JDZN+fPt1LeW5SZexQTgnaEvgXAY+CeygRw0EeppWHi12JxESWiWrB0Sg==

"@csstools/postcss-cascade-layers@^1.0.2":
  version "1.0.3"
  resolved "https://registry.npmjs.org/@csstools/postcss-cascade-layers/-/postcss-cascade-layers-1.0.3.tgz"
  integrity sha512-fvXP0+dcllGtRKAjA5n5tBr57xWQalKky09hSiXAZ9qqjHn0sDuQV2Jz0Y5zHRQ6iGrAjJZOf2+xQj3yuXfLwA==
  dependencies:
    "@csstools/selector-specificity" "^2.0.0"
    postcss-selector-parser "^6.0.10"

"@csstools/postcss-color-function@^1.1.0":
  version "1.1.0"
  resolved "https://registry.npmjs.org/@csstools/postcss-color-function/-/postcss-color-function-1.1.0.tgz"
  integrity sha512-5D5ND/mZWcQoSfYnSPsXtuiFxhzmhxt6pcjrFLJyldj+p0ZN2vvRpYNX+lahFTtMhAYOa2WmkdGINr0yP0CvGA==
  dependencies:
    "@csstools/postcss-progressive-custom-properties" "^1.1.0"
    postcss-value-parser "^4.2.0"

"@csstools/postcss-font-format-keywords@^1.0.0":
  version "1.0.0"
  resolved "https://registry.npmjs.org/@csstools/postcss-font-format-keywords/-/postcss-font-format-keywords-1.0.0.tgz"
  integrity sha512-oO0cZt8do8FdVBX8INftvIA4lUrKUSCcWUf9IwH9IPWOgKT22oAZFXeHLoDK7nhB2SmkNycp5brxfNMRLIhd6Q==
  dependencies:
    postcss-value-parser "^4.2.0"

"@csstools/postcss-hwb-function@^1.0.1":
  version "1.0.1"
  resolved "https://registry.npmjs.org/@csstools/postcss-hwb-function/-/postcss-hwb-function-1.0.1.tgz"
  integrity sha512-AMZwWyHbbNLBsDADWmoXT9A5yl5dsGEBeJSJRUJt8Y9n8Ziu7Wstt4MC8jtPW7xjcLecyfJwtnUTNSmOzcnWeg==
  dependencies:
    postcss-value-parser "^4.2.0"

"@csstools/postcss-ic-unit@^1.0.0":
  version "1.0.0"
  resolved "https://registry.npmjs.org/@csstools/postcss-ic-unit/-/postcss-ic-unit-1.0.0.tgz"
  integrity sha512-i4yps1mBp2ijrx7E96RXrQXQQHm6F4ym1TOD0D69/sjDjZvQ22tqiEvaNw7pFZTUO5b9vWRHzbHzP9+UKuw+bA==
  dependencies:
    "@csstools/postcss-progressive-custom-properties" "^1.1.0"
    postcss-value-parser "^4.2.0"

"@csstools/postcss-is-pseudo-class@^2.0.4":
  version "2.0.5"
  resolved "https://registry.npmjs.org/@csstools/postcss-is-pseudo-class/-/postcss-is-pseudo-class-2.0.5.tgz"
  integrity sha512-Ek+UFI4UP2hB9u0N1cJd6KgSF1rL0J3PT4is0oSStuus8+WzbGGPyJNMOKQ0w/tyPjxiCnOI4RdSMZt3nks64g==
  dependencies:
    "@csstools/selector-specificity" "^2.0.0"
    postcss-selector-parser "^6.0.10"

"@csstools/postcss-normalize-display-values@^1.0.0":
  version "1.0.0"
  resolved "https://registry.npmjs.org/@csstools/postcss-normalize-display-values/-/postcss-normalize-display-values-1.0.0.tgz"
  integrity sha512-bX+nx5V8XTJEmGtpWTO6kywdS725t71YSLlxWt78XoHUbELWgoCXeOFymRJmL3SU1TLlKSIi7v52EWqe60vJTQ==
  dependencies:
    postcss-value-parser "^4.2.0"

"@csstools/postcss-oklab-function@^1.1.0":
  version "1.1.0"
  resolved "https://registry.npmjs.org/@csstools/postcss-oklab-function/-/postcss-oklab-function-1.1.0.tgz"
  integrity sha512-e/Q5HopQzmnQgqimG9v3w2IG4VRABsBq3itOcn4bnm+j4enTgQZ0nWsaH/m9GV2otWGQ0nwccYL5vmLKyvP1ww==
  dependencies:
    "@csstools/postcss-progressive-custom-properties" "^1.1.0"
    postcss-value-parser "^4.2.0"

"@csstools/postcss-progressive-custom-properties@^1.1.0", "@csstools/postcss-progressive-custom-properties@^1.3.0":
  version "1.3.0"
  resolved "https://registry.npmjs.org/@csstools/postcss-progressive-custom-properties/-/postcss-progressive-custom-properties-1.3.0.tgz"
  integrity sha512-ASA9W1aIy5ygskZYuWams4BzafD12ULvSypmaLJT2jvQ8G0M3I8PRQhC0h7mG0Z3LI05+agZjqSR9+K9yaQQjA==
  dependencies:
    postcss-value-parser "^4.2.0"

"@csstools/postcss-stepped-value-functions@^1.0.0":
  version "1.0.0"
  resolved "https://registry.npmjs.org/@csstools/postcss-stepped-value-functions/-/postcss-stepped-value-functions-1.0.0.tgz"
  integrity sha512-q8c4bs1GumAiRenmFjASBcWSLKrbzHzWl6C2HcaAxAXIiL2rUlUWbqQZUjwVG5tied0rld19j/Mm90K3qI26vw==
  dependencies:
    postcss-value-parser "^4.2.0"

"@csstools/postcss-trigonometric-functions@^1.0.1":
  version "1.0.1"
  resolved "https://registry.npmjs.org/@csstools/postcss-trigonometric-functions/-/postcss-trigonometric-functions-1.0.1.tgz"
  integrity sha512-G78CY/+GePc6dDCTUbwI6TTFQ5fs3N9POHhI6v0QzteGpf6ylARiJUNz9HrRKi4eVYBNXjae1W2766iUEFxHlw==
  dependencies:
    postcss-value-parser "^4.2.0"

"@csstools/postcss-unset-value@^1.0.1":
  version "1.0.1"
  resolved "https://registry.npmjs.org/@csstools/postcss-unset-value/-/postcss-unset-value-1.0.1.tgz"
  integrity sha512-f1G1WGDXEU/RN1TWAxBPQgQudtLnLQPyiWdtypkPC+mVYNKFKH/HYXSxH4MVNqwF8M0eDsoiU7HumJHCg/L/jg==

"@csstools/selector-specificity@^2.0.0":
  version "2.0.1"
  resolved "https://registry.npmjs.org/@csstools/selector-specificity/-/selector-specificity-2.0.1.tgz"
  integrity sha512-aG20vknL4/YjQF9BSV7ts4EWm/yrjagAN7OWBNmlbEOUiu0llj4OGrFoOKK3g2vey4/p2omKCoHrWtPxSwV3HA==

"@ctrl/tinycolor@^3.4.0":
  version "3.4.1"
  resolved "https://registry.npmjs.org/@ctrl/tinycolor/-/tinycolor-3.4.1.tgz"
  integrity sha512-ej5oVy6lykXsvieQtqZxCOaLT+xD4+QNarq78cIYISHmZXshCvROLudpQN3lfL8G0NL7plMSSK+zlyvCaIJ4Iw==

"@eslint/eslintrc@^0.4.3":
  version "0.4.3"
  resolved "https://registry.npmjs.org/@eslint/eslintrc/-/eslintrc-0.4.3.tgz"
  integrity sha512-J6KFFz5QCYUJq3pf0mjEcCJVERbzv71PUIDczuh9JkwGEzced6CO5ADLHB1rbf/+oPBtoPfMYNOpGDzCANlbXw==
  dependencies:
    ajv "^6.12.4"
    debug "^4.1.1"
    espree "^7.3.0"
    globals "^13.9.0"
    ignore "^4.0.6"
    import-fresh "^3.2.1"
    js-yaml "^3.13.1"
    minimatch "^3.0.4"
    strip-json-comments "^3.1.1"

"@eslint/eslintrc@^1.3.2":
  version "1.3.2"
  resolved "https://registry.npmjs.org/@eslint/eslintrc/-/eslintrc-1.3.2.tgz"
  integrity sha512-AXYd23w1S/bv3fTs3Lz0vjiYemS08jWkI3hYyS9I1ry+0f+Yjs1wm+sU0BS8qDOPrBIkp4qHYC16I8uVtpLajQ==
  dependencies:
    ajv "^6.12.4"
    debug "^4.3.2"
    espree "^9.4.0"
    globals "^13.15.0"
    ignore "^5.2.0"
    import-fresh "^3.2.1"
    js-yaml "^4.1.0"
    minimatch "^3.1.2"
    strip-json-comments "^3.1.1"

"@humanwhocodes/config-array@^0.10.5":
  version "0.10.7"
  resolved "https://registry.npmjs.org/@humanwhocodes/config-array/-/config-array-0.10.7.tgz"
  integrity sha512-MDl6D6sBsaV452/QSdX+4CXIjZhIcI0PELsxUjk4U828yd58vk3bTIvk/6w5FY+4hIy9sLW0sfrV7K7Kc++j/w==
  dependencies:
    "@humanwhocodes/object-schema" "^1.2.1"
    debug "^4.1.1"
    minimatch "^3.0.4"

"@humanwhocodes/config-array@^0.5.0":
  version "0.5.0"
  resolved "https://registry.npmjs.org/@humanwhocodes/config-array/-/config-array-0.5.0.tgz"
  integrity sha512-FagtKFz74XrTl7y6HCzQpwDfXP0yhxe9lHLD1UZxjvZIcbyRz8zTFF/yYNfSfzU414eDwZ1SrO0Qvtyf+wFMQg==
  dependencies:
    "@humanwhocodes/object-schema" "^1.2.0"
    debug "^4.1.1"
    minimatch "^3.0.4"

"@humanwhocodes/gitignore-to-minimatch@^1.0.2":
  version "1.0.2"
  resolved "https://registry.npmjs.org/@humanwhocodes/gitignore-to-minimatch/-/gitignore-to-minimatch-1.0.2.tgz"
  integrity sha512-rSqmMJDdLFUsyxR6FMtD00nfQKKLFb1kv+qBbOVKqErvloEIJLo5bDTJTQNTYgeyp78JsA7u/NPi5jT1GR/MuA==

"@humanwhocodes/module-importer@^1.0.1":
  version "1.0.1"
  resolved "https://registry.npmjs.org/@humanwhocodes/module-importer/-/module-importer-1.0.1.tgz"
  integrity sha512-bxveV4V8v5Yb4ncFTT3rPSgZBOpCkjfK0y4oVVVJwIuDVBRMDXrPyXRL988i5ap9m9bnyEEjWfm5WkBmtffLfA==

"@humanwhocodes/object-schema@^1.2.0", "@humanwhocodes/object-schema@^1.2.1":
  version "1.2.1"
  resolved "https://registry.npmjs.org/@humanwhocodes/object-schema/-/object-schema-1.2.1.tgz"
  integrity sha512-ZnQMnLV4e7hDlUvw8H+U8ASL02SS2Gn6+9Ac3wGGLIe7+je2AeAOxPY+izIPJDfFDb7eDjev0Us8MO1iFRN8hA==

"@istanbuljs/load-nyc-config@^1.0.0":
  version "1.1.0"
  resolved "https://registry.npmjs.org/@istanbuljs/load-nyc-config/-/load-nyc-config-1.1.0.tgz"
  integrity sha512-VjeHSlIzpv/NyD3N0YuHfXOPDIixcA1q2ZV98wsMqcYlPmv2n3Yb2lYP9XMElnaFVXg5A7YLTeLu6V84uQDjmQ==
  dependencies:
    camelcase "^5.3.1"
    find-up "^4.1.0"
    get-package-type "^0.1.0"
    js-yaml "^3.13.1"
    resolve-from "^5.0.0"

"@istanbuljs/schema@^0.1.2":
  version "0.1.3"
  resolved "https://registry.npmjs.org/@istanbuljs/schema/-/schema-0.1.3.tgz"
  integrity sha512-ZXRY4jNvVgSVQ8DL3LTcakaAtXwTVUxE81hslsyD2AtoXW/wVob10HkOJ1X/pAlcI7D+2YoZKg5do8G/w6RYgA==

"@jest/console@^27.5.1":
  version "27.5.1"
  resolved "https://registry.npmjs.org/@jest/console/-/console-27.5.1.tgz"
  integrity sha512-kZ/tNpS3NXn0mlXXXPNuDZnb4c0oZ20r4K5eemM2k30ZC3G0T02nXUvyhf5YdbXWHPEJLc9qGLxEZ216MdL+Zg==
  dependencies:
    "@jest/types" "^27.5.1"
    "@types/node" "*"
    chalk "^4.0.0"
    jest-message-util "^27.5.1"
    jest-util "^27.5.1"
    slash "^3.0.0"

"@jest/console@^28.1.1":
  version "28.1.1"
  resolved "https://registry.npmjs.org/@jest/console/-/console-28.1.1.tgz"
  integrity sha512-0RiUocPVFEm3WRMOStIHbRWllG6iW6E3/gUPnf4lkrVFyXIIDeCe+vlKeYyFOMhB2EPE6FLFCNADSOOQMaqvyA==
  dependencies:
    "@jest/types" "^28.1.1"
    "@types/node" "*"
    chalk "^4.0.0"
    jest-message-util "^28.1.1"
    jest-util "^28.1.1"
    slash "^3.0.0"

"@jest/core@^27.5.1":
  version "27.5.1"
  resolved "https://registry.npmjs.org/@jest/core/-/core-27.5.1.tgz"
  integrity sha512-AK6/UTrvQD0Cd24NSqmIA6rKsu0tKIxfiCducZvqxYdmMisOYAsdItspT+fQDQYARPf8XgjAFZi0ogW2agH5nQ==
  dependencies:
    "@jest/console" "^27.5.1"
    "@jest/reporters" "^27.5.1"
    "@jest/test-result" "^27.5.1"
    "@jest/transform" "^27.5.1"
    "@jest/types" "^27.5.1"
    "@types/node" "*"
    ansi-escapes "^4.2.1"
    chalk "^4.0.0"
    emittery "^0.8.1"
    exit "^0.1.2"
    graceful-fs "^4.2.9"
    jest-changed-files "^27.5.1"
    jest-config "^27.5.1"
    jest-haste-map "^27.5.1"
    jest-message-util "^27.5.1"
    jest-regex-util "^27.5.1"
    jest-resolve "^27.5.1"
    jest-resolve-dependencies "^27.5.1"
    jest-runner "^27.5.1"
    jest-runtime "^27.5.1"
    jest-snapshot "^27.5.1"
    jest-util "^27.5.1"
    jest-validate "^27.5.1"
    jest-watcher "^27.5.1"
    micromatch "^4.0.4"
    rimraf "^3.0.0"
    slash "^3.0.0"
    strip-ansi "^6.0.0"

"@jest/environment@^27.5.1":
  version "27.5.1"
  resolved "https://registry.npmjs.org/@jest/environment/-/environment-27.5.1.tgz"
  integrity sha512-/WQjhPJe3/ghaol/4Bq480JKXV/Rfw8nQdN7f41fM8VDHLcxKXou6QyXAh3EFr9/bVG3x74z1NWDkP87EiY8gA==
  dependencies:
    "@jest/fake-timers" "^27.5.1"
    "@jest/types" "^27.5.1"
    "@types/node" "*"
    jest-mock "^27.5.1"

"@jest/fake-timers@^27.5.1":
  version "27.5.1"
  resolved "https://registry.npmjs.org/@jest/fake-timers/-/fake-timers-27.5.1.tgz"
  integrity sha512-/aPowoolwa07k7/oM3aASneNeBGCmGQsc3ugN4u6s4C/+s5M64MFo/+djTdiwcbQlRfFElGuDXWzaWj6QgKObQ==
  dependencies:
    "@jest/types" "^27.5.1"
    "@sinonjs/fake-timers" "^8.0.1"
    "@types/node" "*"
    jest-message-util "^27.5.1"
    jest-mock "^27.5.1"
    jest-util "^27.5.1"

"@jest/globals@^27.5.1":
  version "27.5.1"
  resolved "https://registry.npmjs.org/@jest/globals/-/globals-27.5.1.tgz"
  integrity sha512-ZEJNB41OBQQgGzgyInAv0UUfDDj3upmHydjieSxFvTRuZElrx7tXg/uVQ5hYVEwiXs3+aMsAeEc9X7xiSKCm4Q==
  dependencies:
    "@jest/environment" "^27.5.1"
    "@jest/types" "^27.5.1"
    expect "^27.5.1"

"@jest/reporters@^27.5.1":
  version "27.5.1"
  resolved "https://registry.npmjs.org/@jest/reporters/-/reporters-27.5.1.tgz"
  integrity sha512-cPXh9hWIlVJMQkVk84aIvXuBB4uQQmFqZiacloFuGiP3ah1sbCxCosidXFDfqG8+6fO1oR2dTJTlsOy4VFmUfw==
  dependencies:
    "@bcoe/v8-coverage" "^0.2.3"
    "@jest/console" "^27.5.1"
    "@jest/test-result" "^27.5.1"
    "@jest/transform" "^27.5.1"
    "@jest/types" "^27.5.1"
    "@types/node" "*"
    chalk "^4.0.0"
    collect-v8-coverage "^1.0.0"
    exit "^0.1.2"
    glob "^7.1.2"
    graceful-fs "^4.2.9"
    istanbul-lib-coverage "^3.0.0"
    istanbul-lib-instrument "^5.1.0"
    istanbul-lib-report "^3.0.0"
    istanbul-lib-source-maps "^4.0.0"
    istanbul-reports "^3.1.3"
    jest-haste-map "^27.5.1"
    jest-resolve "^27.5.1"
    jest-util "^27.5.1"
    jest-worker "^27.5.1"
    slash "^3.0.0"
    source-map "^0.6.0"
    string-length "^4.0.1"
    terminal-link "^2.0.0"
    v8-to-istanbul "^8.1.0"

"@jest/schemas@^28.0.2":
  version "28.0.2"
  resolved "https://registry.npmjs.org/@jest/schemas/-/schemas-28.0.2.tgz"
  integrity sha512-YVDJZjd4izeTDkij00vHHAymNXQ6WWsdChFRK86qck6Jpr3DCL5W3Is3vslviRlP+bLuMYRLbdp98amMvqudhA==
  dependencies:
    "@sinclair/typebox" "^0.23.3"

"@jest/source-map@^27.5.1":
  version "27.5.1"
  resolved "https://registry.npmjs.org/@jest/source-map/-/source-map-27.5.1.tgz"
  integrity sha512-y9NIHUYF3PJRlHk98NdC/N1gl88BL08aQQgu4k4ZopQkCw9t9cV8mtl3TV8b/YCB8XaVTFrmUTAJvjsntDireg==
  dependencies:
    callsites "^3.0.0"
    graceful-fs "^4.2.9"
    source-map "^0.6.0"

"@jest/test-result@^27.5.1":
  version "27.5.1"
  resolved "https://registry.npmjs.org/@jest/test-result/-/test-result-27.5.1.tgz"
  integrity sha512-EW35l2RYFUcUQxFJz5Cv5MTOxlJIQs4I7gxzi2zVU7PJhOwfYq1MdC5nhSmYjX1gmMmLPvB3sIaC+BkcHRBfag==
  dependencies:
    "@jest/console" "^27.5.1"
    "@jest/types" "^27.5.1"
    "@types/istanbul-lib-coverage" "^2.0.0"
    collect-v8-coverage "^1.0.0"

"@jest/test-result@^28.1.1":
  version "28.1.1"
  resolved "https://registry.npmjs.org/@jest/test-result/-/test-result-28.1.1.tgz"
  integrity sha512-hPmkugBktqL6rRzwWAtp1JtYT4VHwv8OQ+9lE5Gymj6dHzubI/oJHMUpPOt8NrdVWSrz9S7bHjJUmv2ggFoUNQ==
  dependencies:
    "@jest/console" "^28.1.1"
    "@jest/types" "^28.1.1"
    "@types/istanbul-lib-coverage" "^2.0.0"
    collect-v8-coverage "^1.0.0"

"@jest/test-sequencer@^27.5.1":
  version "27.5.1"
  resolved "https://registry.npmjs.org/@jest/test-sequencer/-/test-sequencer-27.5.1.tgz"
  integrity sha512-LCheJF7WB2+9JuCS7VB/EmGIdQuhtqjRNI9A43idHv3E4KltCTsPsLxvdaubFHSYwY/fNjMWjl6vNRhDiN7vpQ==
  dependencies:
    "@jest/test-result" "^27.5.1"
    graceful-fs "^4.2.9"
    jest-haste-map "^27.5.1"
    jest-runtime "^27.5.1"

"@jest/transform@^27.5.1":
  version "27.5.1"
  resolved "https://registry.npmjs.org/@jest/transform/-/transform-27.5.1.tgz"
  integrity sha512-ipON6WtYgl/1329g5AIJVbUuEh0wZVbdpGwC99Jw4LwuoBNS95MVphU6zOeD9pDkon+LLbFL7lOQRapbB8SCHw==
  dependencies:
    "@babel/core" "^7.1.0"
    "@jest/types" "^27.5.1"
    babel-plugin-istanbul "^6.1.1"
    chalk "^4.0.0"
    convert-source-map "^1.4.0"
    fast-json-stable-stringify "^2.0.0"
    graceful-fs "^4.2.9"
    jest-haste-map "^27.5.1"
    jest-regex-util "^27.5.1"
    jest-util "^27.5.1"
    micromatch "^4.0.4"
    pirates "^4.0.4"
    slash "^3.0.0"
    source-map "^0.6.1"
    write-file-atomic "^3.0.0"

"@jest/types@^26.6.2":
  version "26.6.2"
  resolved "https://registry.npmjs.org/@jest/types/-/types-26.6.2.tgz"
  integrity sha512-fC6QCp7Sc5sX6g8Tvbmj4XUTbyrik0akgRy03yjXbQaBWWNWGE7SGtJk98m0N8nzegD/7SggrUlivxo5ax4KWQ==
  dependencies:
    "@types/istanbul-lib-coverage" "^2.0.0"
    "@types/istanbul-reports" "^3.0.0"
    "@types/node" "*"
    "@types/yargs" "^15.0.0"
    chalk "^4.0.0"

"@jest/types@^27.5.1":
  version "27.5.1"
  resolved "https://registry.npmjs.org/@jest/types/-/types-27.5.1.tgz"
  integrity sha512-Cx46iJ9QpwQTjIdq5VJu2QTMMs3QlEjI0x1QbBP5W1+nMzyc2XmimiRR/CbX9TO0cPTeUlxWMOu8mslYsJ8DEw==
  dependencies:
    "@types/istanbul-lib-coverage" "^2.0.0"
    "@types/istanbul-reports" "^3.0.0"
    "@types/node" "*"
    "@types/yargs" "^16.0.0"
    chalk "^4.0.0"

"@jest/types@^28.1.1":
  version "28.1.1"
  resolved "https://registry.npmjs.org/@jest/types/-/types-28.1.1.tgz"
  integrity sha512-vRXVqSg1VhDnB8bWcmvLzmg0Bt9CRKVgHPXqYwvWMX3TvAjeO+nRuK6+VdTKCtWOvYlmkF/HqNAL/z+N3B53Kw==
  dependencies:
    "@jest/schemas" "^28.0.2"
    "@types/istanbul-lib-coverage" "^2.0.0"
    "@types/istanbul-reports" "^3.0.0"
    "@types/node" "*"
    "@types/yargs" "^17.0.8"
    chalk "^4.0.0"

"@jridgewell/gen-mapping@^0.1.0":
  version "0.1.1"
  resolved "https://registry.npmjs.org/@jridgewell/gen-mapping/-/gen-mapping-0.1.1.tgz"
  integrity sha512-sQXCasFk+U8lWYEe66WxRDOE9PjVz4vSM51fTu3Hw+ClTpUSQb718772vH3pyS5pShp6lvQM7SxgIDXXXmOX7w==
  dependencies:
    "@jridgewell/set-array" "^1.0.0"
    "@jridgewell/sourcemap-codec" "^1.4.10"

"@jridgewell/gen-mapping@^0.3.0":
  version "0.3.1"
  resolved "https://registry.npmjs.org/@jridgewell/gen-mapping/-/gen-mapping-0.3.1.tgz"
  integrity sha512-GcHwniMlA2z+WFPWuY8lp3fsza0I8xPFMWL5+n8LYyP6PSvPrXf4+n8stDHZY2DM0zy9sVkRDy1jDI4XGzYVqg==
  dependencies:
    "@jridgewell/set-array" "^1.0.0"
    "@jridgewell/sourcemap-codec" "^1.4.10"
    "@jridgewell/trace-mapping" "^0.3.9"

"@jridgewell/resolve-uri@^3.0.3":
  version "3.0.7"
  resolved "https://registry.npmjs.org/@jridgewell/resolve-uri/-/resolve-uri-3.0.7.tgz"
  integrity sha512-8cXDaBBHOr2pQ7j77Y6Vp5VDT2sIqWyWQ56TjEq4ih/a4iST3dItRe8Q9fp0rrIl9DoKhWQtUQz/YpOxLkXbNA==

"@jridgewell/set-array@^1.0.0":
  version "1.1.1"
  resolved "https://registry.npmjs.org/@jridgewell/set-array/-/set-array-1.1.1.tgz"
  integrity sha512-Ct5MqZkLGEXTVmQYbGtx9SVqD2fqwvdubdps5D3djjAkgkKwT918VNOz65pEHFaYTeWcukmJmH5SwsA9Tn2ObQ==

"@jridgewell/source-map@^0.3.2":
  version "0.3.2"
  resolved "https://registry.npmjs.org/@jridgewell/source-map/-/source-map-0.3.2.tgz"
  integrity sha512-m7O9o2uR8k2ObDysZYzdfhb08VuEml5oWGiosa1VdaPZ/A6QyPkAJuwN0Q1lhULOf6B7MtQmHENS743hWtCrgw==
  dependencies:
    "@jridgewell/gen-mapping" "^0.3.0"
    "@jridgewell/trace-mapping" "^0.3.9"

"@jridgewell/sourcemap-codec@^1.4.10":
  version "1.4.13"
  resolved "https://registry.npmjs.org/@jridgewell/sourcemap-codec/-/sourcemap-codec-1.4.13.tgz"
  integrity sha512-GryiOJmNcWbovBxTfZSF71V/mXbgcV3MewDe3kIMCLyIh5e7SKAeUZs+rMnJ8jkMolZ/4/VsdBmMrw3l+VdZ3w==

"@jridgewell/trace-mapping@0.3.9":
  version "0.3.9"
  resolved "https://registry.npmjs.org/@jridgewell/trace-mapping/-/trace-mapping-0.3.9.tgz"
  integrity sha512-3Belt6tdc8bPgAtbcmdtNJlirVoTmEb5e2gC94PnkwEW9jI6CAHUeoG85tjWP5WquqfavoMtMwiG4P926ZKKuQ==
  dependencies:
    "@jridgewell/resolve-uri" "^3.0.3"
    "@jridgewell/sourcemap-codec" "^1.4.10"

"@jridgewell/trace-mapping@^0.3.7", "@jridgewell/trace-mapping@^0.3.9":
  version "0.3.13"
  resolved "https://registry.npmjs.org/@jridgewell/trace-mapping/-/trace-mapping-0.3.13.tgz"
  integrity sha512-o1xbKhp9qnIAoHJSWd6KlCZfqslL4valSF81H8ImioOAxluWYWOpWkpyktY2vnt4tbrX9XYaxovq6cgowaJp2w==
  dependencies:
    "@jridgewell/resolve-uri" "^3.0.3"
    "@jridgewell/sourcemap-codec" "^1.4.10"

"@leichtgewicht/ip-codec@^2.0.1":
  version "2.0.4"
  resolved "https://registry.npmjs.org/@leichtgewicht/ip-codec/-/ip-codec-2.0.4.tgz"
  integrity sha512-Hcv+nVC0kZnQ3tD9GVu5xSMR4VVYOteQIr/hwFPVEvPdlXqgGEuRjiheChHgdM+JyqdgNcmzZOX/tnl0JOiI7A==

"@mapbox/jsonlint-lines-primitives@~2.0.2":
  version "2.0.2"
  resolved "https://registry.npmjs.org/@mapbox/jsonlint-lines-primitives/-/jsonlint-lines-primitives-2.0.2.tgz"
  integrity sha512-rY0o9A5ECsTQRVhv7tL/OyDpGAoUB4tTvLiW1DSzQGq4bvTPhNw1VpSNjDJc5GFZ2XuyOtSWSVN05qOtcD71qQ==

"@mapbox/mapbox-gl-style-spec@^13.23.1":
  version "13.25.0"
  resolved "https://registry.npmjs.org/@mapbox/mapbox-gl-style-spec/-/mapbox-gl-style-spec-13.25.0.tgz"
  integrity sha512-ukBk13MyI/X4tjRfPaNCo4rJLrRJ7ZbANxjeQyGeLYJTF1DZxqkX9C8qlxnQlxYllBBDBWiYYX5lU1fIsm2jwg==
  dependencies:
    "@mapbox/jsonlint-lines-primitives" "~2.0.2"
    "@mapbox/point-geometry" "^0.1.0"
    "@mapbox/unitbezier" "^0.0.0"
    csscolorparser "~1.0.2"
    json-stringify-pretty-compact "^2.0.0"
    minimist "^1.2.5"
    rw "^1.3.3"
    sort-object "^0.3.2"

"@mapbox/point-geometry@^0.1.0":
  version "0.1.0"
  resolved "https://registry.npmjs.org/@mapbox/point-geometry/-/point-geometry-0.1.0.tgz"
  integrity sha512-6j56HdLTwWGO0fJPlrZtdU/B13q8Uwmo18Ck2GnGgN9PCFyKTZ3UbXeEdRFh18i9XQ92eH2VdtpJHpBD3aripQ==

"@mapbox/unitbezier@^0.0.0":
  version "0.0.0"
  resolved "https://registry.npmjs.org/@mapbox/unitbezier/-/unitbezier-0.0.0.tgz"
  integrity sha512-HPnRdYO0WjFjRTSwO3frz1wKaU649OBFPX3Zo/2WZvuRi6zMiRGui8SnPQiQABgqCf8YikDe5t3HViTVw1WUzA==

"@nodelib/fs.scandir@2.1.5":
  version "2.1.5"
  resolved "https://registry.npmjs.org/@nodelib/fs.scandir/-/fs.scandir-2.1.5.tgz"
  integrity sha512-vq24Bq3ym5HEQm2NKCr3yXDwjc7vTsEThRDnkp2DK9p1uqLR+DHurm/NOTo0KG7HYHU7eppKZj3MyqYuMBf62g==
  dependencies:
    "@nodelib/fs.stat" "2.0.5"
    run-parallel "^1.1.9"

"@nodelib/fs.stat@2.0.5", "@nodelib/fs.stat@^2.0.2":
  version "2.0.5"
  resolved "https://registry.npmjs.org/@nodelib/fs.stat/-/fs.stat-2.0.5.tgz"
  integrity sha512-RkhPPp2zrqDAQA/2jNhnztcPAlv64XdhIp7a7454A5ovI7Bukxgt7MX7udwAu3zg1DcpPU0rz3VV1SeaqvY4+A==

"@nodelib/fs.walk@^1.2.3":
  version "1.2.8"
  resolved "https://registry.npmjs.org/@nodelib/fs.walk/-/fs.walk-1.2.8.tgz"
  integrity sha512-oGB+UxlgWcgQkgwo8GcEGwemoTFt3FIO9ababBmaGwXIoBKZ+GTy0pP185beGg7Llih/NSHSV2XAs1lnznocSg==
  dependencies:
    "@nodelib/fs.scandir" "2.1.5"
    fastq "^1.6.0"

"@petamoriken/float16@^3.4.7":
  version "3.6.3"
  resolved "https://registry.npmjs.org/@petamoriken/float16/-/float16-3.6.3.tgz"
  integrity sha512-Yx6Z93kmz3JVPYoPPRFJXnt2/G4kfaxRROcZVVHsE4zOClJXvkOVidv/JfvP6hWn16lykbKYKVzUsId6mqXdGg==

"@pmmmwh/react-refresh-webpack-plugin@^0.5.3":
  version "0.5.7"
  resolved "https://registry.npmjs.org/@pmmmwh/react-refresh-webpack-plugin/-/react-refresh-webpack-plugin-0.5.7.tgz"
  integrity sha512-bcKCAzF0DV2IIROp9ZHkRJa6O4jy7NlnHdWL3GmcUxYWNjLXkK5kfELELwEfSP5hXPfVL/qOGMAROuMQb9GG8Q==
  dependencies:
    ansi-html-community "^0.0.8"
    common-path-prefix "^3.0.0"
    core-js-pure "^3.8.1"
    error-stack-parser "^2.0.6"
    find-up "^5.0.0"
    html-entities "^2.1.0"
    loader-utils "^2.0.0"
    schema-utils "^3.0.0"
    source-map "^0.7.3"

"@rollup/plugin-babel@^5.2.0":
  version "5.3.1"
  resolved "https://registry.npmjs.org/@rollup/plugin-babel/-/plugin-babel-5.3.1.tgz"
  integrity sha512-WFfdLWU/xVWKeRQnKmIAQULUI7Il0gZnBIH/ZFO069wYIfPu+8zrfp/KMW0atmELoRDq8FbiP3VCss9MhCut7Q==
  dependencies:
    "@babel/helper-module-imports" "^7.10.4"
    "@rollup/pluginutils" "^3.1.0"

"@rollup/plugin-node-resolve@^11.2.1":
  version "11.2.1"
  resolved "https://registry.npmjs.org/@rollup/plugin-node-resolve/-/plugin-node-resolve-11.2.1.tgz"
  integrity sha512-yc2n43jcqVyGE2sqV5/YCmocy9ArjVAP/BeXyTtADTBBX6V0e5UMqwO8CdQ0kzjb6zu5P1qMzsScCMRvE9OlVg==
  dependencies:
    "@rollup/pluginutils" "^3.1.0"
    "@types/resolve" "1.17.1"
    builtin-modules "^3.1.0"
    deepmerge "^4.2.2"
    is-module "^1.0.0"
    resolve "^1.19.0"

"@rollup/plugin-replace@^2.4.1":
  version "2.4.2"
  resolved "https://registry.npmjs.org/@rollup/plugin-replace/-/plugin-replace-2.4.2.tgz"
  integrity sha512-IGcu+cydlUMZ5En85jxHH4qj2hta/11BHq95iHEyb2sbgiN0eCdzvUcHw5gt9pBL5lTi4JDYJ1acCoMGpTvEZg==
  dependencies:
    "@rollup/pluginutils" "^3.1.0"
    magic-string "^0.25.7"

"@rollup/pluginutils@^3.1.0":
  version "3.1.0"
  resolved "https://registry.npmjs.org/@rollup/pluginutils/-/pluginutils-3.1.0.tgz"
  integrity sha512-GksZ6pr6TpIjHm8h9lSQ8pi8BE9VeubNT0OMJ3B5uZJ8pz73NPiqOtCog/x2/QzM1ENChPKxMDhiQuRHsqc+lg==
  dependencies:
    "@types/estree" "0.0.39"
    estree-walker "^1.0.1"
    picomatch "^2.2.2"

"@rushstack/eslint-patch@^1.1.0":
  version "1.1.3"
  resolved "https://registry.npmjs.org/@rushstack/eslint-patch/-/eslint-patch-1.1.3.tgz"
  integrity sha512-WiBSI6JBIhC6LRIsB2Kwh8DsGTlbBU+mLRxJmAe3LjHTdkDpwIbEOZgoXBbZilk/vlfjK8i6nKRAvIRn1XaIMw==

"@sinclair/typebox@^0.23.3":
  version "0.23.5"
  resolved "https://registry.npmjs.org/@sinclair/typebox/-/typebox-0.23.5.tgz"
  integrity sha512-AFBVi/iT4g20DHoujvMH1aEDn8fGJh4xsRGCP6d8RpLPMqsNPvW01Jcn0QysXTsg++/xj25NmJsGyH9xug/wKg==

"@sinonjs/commons@^1.7.0":
  version "1.8.3"
  resolved "https://registry.npmjs.org/@sinonjs/commons/-/commons-1.8.3.tgz"
  integrity sha512-xkNcLAn/wZaX14RPlwizcKicDk9G3F8m2nU3L7Ukm5zBgTwiT0wsoFAHx9Jq56fJA1z/7uKGtCRu16sOUCLIHQ==
  dependencies:
    type-detect "4.0.8"

"@sinonjs/fake-timers@^8.0.1":
  version "8.1.0"
  resolved "https://registry.npmjs.org/@sinonjs/fake-timers/-/fake-timers-8.1.0.tgz"
  integrity sha512-OAPJUAtgeINhh/TAlUID4QTs53Njm7xzddaVlEs/SXwgtiD1tW22zAB/W1wdqfrpmikgaWQ9Fw6Ws+hsiRm5Vg==
  dependencies:
    "@sinonjs/commons" "^1.7.0"

"@surma/rollup-plugin-off-main-thread@^2.2.3":
  version "2.2.3"
  resolved "https://registry.npmjs.org/@surma/rollup-plugin-off-main-thread/-/rollup-plugin-off-main-thread-2.2.3.tgz"
  integrity sha512-lR8q/9W7hZpMWweNiAKU7NQerBnzQQLvi8qnTDU/fxItPhtZVMbPV3lbCwjhIlNBe9Bbr5V+KHshvWmVSG9cxQ==
  dependencies:
    ejs "^3.1.6"
    json5 "^2.2.0"
    magic-string "^0.25.0"
    string.prototype.matchall "^4.0.6"

"@svgr/babel-plugin-add-jsx-attribute@^5.4.0":
  version "5.4.0"
  resolved "https://registry.npmjs.org/@svgr/babel-plugin-add-jsx-attribute/-/babel-plugin-add-jsx-attribute-5.4.0.tgz"
  integrity sha512-ZFf2gs/8/6B8PnSofI0inYXr2SDNTDScPXhN7k5EqD4aZ3gi6u+rbmZHVB8IM3wDyx8ntKACZbtXSm7oZGRqVg==

"@svgr/babel-plugin-remove-jsx-attribute@^5.4.0":
  version "5.4.0"
  resolved "https://registry.npmjs.org/@svgr/babel-plugin-remove-jsx-attribute/-/babel-plugin-remove-jsx-attribute-5.4.0.tgz"
  integrity sha512-yaS4o2PgUtwLFGTKbsiAy6D0o3ugcUhWK0Z45umJ66EPWunAz9fuFw2gJuje6wqQvQWOTJvIahUwndOXb7QCPg==

"@svgr/babel-plugin-remove-jsx-empty-expression@^5.0.1":
  version "5.0.1"
  resolved "https://registry.npmjs.org/@svgr/babel-plugin-remove-jsx-empty-expression/-/babel-plugin-remove-jsx-empty-expression-5.0.1.tgz"
  integrity sha512-LA72+88A11ND/yFIMzyuLRSMJ+tRKeYKeQ+mR3DcAZ5I4h5CPWN9AHyUzJbWSYp/u2u0xhmgOe0+E41+GjEueA==

"@svgr/babel-plugin-replace-jsx-attribute-value@^5.0.1":
  version "5.0.1"
  resolved "https://registry.npmjs.org/@svgr/babel-plugin-replace-jsx-attribute-value/-/babel-plugin-replace-jsx-attribute-value-5.0.1.tgz"
  integrity sha512-PoiE6ZD2Eiy5mK+fjHqwGOS+IXX0wq/YDtNyIgOrc6ejFnxN4b13pRpiIPbtPwHEc+NT2KCjteAcq33/F1Y9KQ==

"@svgr/babel-plugin-svg-dynamic-title@^5.4.0":
  version "5.4.0"
  resolved "https://registry.npmjs.org/@svgr/babel-plugin-svg-dynamic-title/-/babel-plugin-svg-dynamic-title-5.4.0.tgz"
  integrity sha512-zSOZH8PdZOpuG1ZVx/cLVePB2ibo3WPpqo7gFIjLV9a0QsuQAzJiwwqmuEdTaW2pegyBE17Uu15mOgOcgabQZg==

"@svgr/babel-plugin-svg-em-dimensions@^5.4.0":
  version "5.4.0"
  resolved "https://registry.npmjs.org/@svgr/babel-plugin-svg-em-dimensions/-/babel-plugin-svg-em-dimensions-5.4.0.tgz"
  integrity sha512-cPzDbDA5oT/sPXDCUYoVXEmm3VIoAWAPT6mSPTJNbQaBNUuEKVKyGH93oDY4e42PYHRW67N5alJx/eEol20abw==

"@svgr/babel-plugin-transform-react-native-svg@^5.4.0":
  version "5.4.0"
  resolved "https://registry.npmjs.org/@svgr/babel-plugin-transform-react-native-svg/-/babel-plugin-transform-react-native-svg-5.4.0.tgz"
  integrity sha512-3eYP/SaopZ41GHwXma7Rmxcv9uRslRDTY1estspeB1w1ueZWd/tPlMfEOoccYpEMZU3jD4OU7YitnXcF5hLW2Q==

"@svgr/babel-plugin-transform-svg-component@^5.5.0":
  version "5.5.0"
  resolved "https://registry.npmjs.org/@svgr/babel-plugin-transform-svg-component/-/babel-plugin-transform-svg-component-5.5.0.tgz"
  integrity sha512-q4jSH1UUvbrsOtlo/tKcgSeiCHRSBdXoIoqX1pgcKK/aU3JD27wmMKwGtpB8qRYUYoyXvfGxUVKchLuR5pB3rQ==

"@svgr/babel-preset@^5.5.0":
  version "5.5.0"
  resolved "https://registry.npmjs.org/@svgr/babel-preset/-/babel-preset-5.5.0.tgz"
  integrity sha512-4FiXBjvQ+z2j7yASeGPEi8VD/5rrGQk4Xrq3EdJmoZgz/tpqChpo5hgXDvmEauwtvOc52q8ghhZK4Oy7qph4ig==
  dependencies:
    "@svgr/babel-plugin-add-jsx-attribute" "^5.4.0"
    "@svgr/babel-plugin-remove-jsx-attribute" "^5.4.0"
    "@svgr/babel-plugin-remove-jsx-empty-expression" "^5.0.1"
    "@svgr/babel-plugin-replace-jsx-attribute-value" "^5.0.1"
    "@svgr/babel-plugin-svg-dynamic-title" "^5.4.0"
    "@svgr/babel-plugin-svg-em-dimensions" "^5.4.0"
    "@svgr/babel-plugin-transform-react-native-svg" "^5.4.0"
    "@svgr/babel-plugin-transform-svg-component" "^5.5.0"

"@svgr/core@^5.5.0":
  version "5.5.0"
  resolved "https://registry.npmjs.org/@svgr/core/-/core-5.5.0.tgz"
  integrity sha512-q52VOcsJPvV3jO1wkPtzTuKlvX7Y3xIcWRpCMtBF3MrteZJtBfQw/+u0B1BHy5ColpQc1/YVTrPEtSYIMNZlrQ==
  dependencies:
    "@svgr/plugin-jsx" "^5.5.0"
    camelcase "^6.2.0"
    cosmiconfig "^7.0.0"

"@svgr/hast-util-to-babel-ast@^5.5.0":
  version "5.5.0"
  resolved "https://registry.npmjs.org/@svgr/hast-util-to-babel-ast/-/hast-util-to-babel-ast-5.5.0.tgz"
  integrity sha512-cAaR/CAiZRB8GP32N+1jocovUtvlj0+e65TB50/6Lcime+EA49m/8l+P2ko+XPJ4dw3xaPS3jOL4F2X4KWxoeQ==
  dependencies:
    "@babel/types" "^7.12.6"

"@svgr/plugin-jsx@^5.5.0":
  version "5.5.0"
  resolved "https://registry.npmjs.org/@svgr/plugin-jsx/-/plugin-jsx-5.5.0.tgz"
  integrity sha512-V/wVh33j12hGh05IDg8GpIUXbjAPnTdPTKuP4VNLggnwaHMPNQNae2pRnyTAILWCQdz5GyMqtO488g7CKM8CBA==
  dependencies:
    "@babel/core" "^7.12.3"
    "@svgr/babel-preset" "^5.5.0"
    "@svgr/hast-util-to-babel-ast" "^5.5.0"
    svg-parser "^2.0.2"

"@svgr/plugin-svgo@^5.5.0":
  version "5.5.0"
  resolved "https://registry.npmjs.org/@svgr/plugin-svgo/-/plugin-svgo-5.5.0.tgz"
  integrity sha512-r5swKk46GuQl4RrVejVwpeeJaydoxkdwkM1mBKOgJLBUJPGaLci6ylg/IjhrRsREKDkr4kbMWdgOtbXEh0fyLQ==
  dependencies:
    cosmiconfig "^7.0.0"
    deepmerge "^4.2.2"
    svgo "^1.2.2"

"@svgr/webpack@^5.5.0":
  version "5.5.0"
  resolved "https://registry.npmjs.org/@svgr/webpack/-/webpack-5.5.0.tgz"
  integrity sha512-DOBOK255wfQxguUta2INKkzPj6AIS6iafZYiYmHn6W3pHlycSRRlvWKCfLDG10fXfLWqE3DJHgRUOyJYmARa7g==
  dependencies:
    "@babel/core" "^7.12.3"
    "@babel/plugin-transform-react-constant-elements" "^7.12.1"
    "@babel/preset-env" "^7.12.1"
    "@babel/preset-react" "^7.12.5"
    "@svgr/core" "^5.5.0"
    "@svgr/plugin-jsx" "^5.5.0"
    "@svgr/plugin-svgo" "^5.5.0"
    loader-utils "^2.0.0"

"@testing-library/dom@^7.28.1":
  version "7.31.2"
  resolved "https://registry.npmjs.org/@testing-library/dom/-/dom-7.31.2.tgz"
  integrity sha512-3UqjCpey6HiTZT92vODYLPxTBWlM8ZOOjr3LX5F37/VRipW2M1kX6I/Cm4VXzteZqfGfagg8yXywpcOgQBlNsQ==
  dependencies:
    "@babel/code-frame" "^7.10.4"
    "@babel/runtime" "^7.12.5"
    "@types/aria-query" "^4.2.0"
    aria-query "^4.2.2"
    chalk "^4.1.0"
    dom-accessibility-api "^0.5.6"
    lz-string "^1.4.4"
    pretty-format "^26.6.2"

"@testing-library/jest-dom@^5.16.4":
  version "5.16.4"
  resolved "https://registry.npmjs.org/@testing-library/jest-dom/-/jest-dom-5.16.4.tgz"
  integrity sha512-Gy+IoFutbMQcky0k+bqqumXZ1cTGswLsFqmNLzNdSKkU9KGV2u9oXhukCbbJ9/LRPKiqwxEE8VpV/+YZlfkPUA==
  dependencies:
    "@babel/runtime" "^7.9.2"
    "@types/testing-library__jest-dom" "^5.9.1"
    aria-query "^5.0.0"
    chalk "^3.0.0"
    css "^3.0.0"
    css.escape "^1.5.1"
    dom-accessibility-api "^0.5.6"
    lodash "^4.17.15"
    redent "^3.0.0"

"@testing-library/react@^11.2.2":
  version "11.2.7"
  resolved "https://registry.npmjs.org/@testing-library/react/-/react-11.2.7.tgz"
  integrity sha512-tzRNp7pzd5QmbtXNG/mhdcl7Awfu/Iz1RaVHY75zTdOkmHCuzMhRL83gWHSgOAcjS3CCbyfwUHMZgRJb4kAfpA==
  dependencies:
    "@babel/runtime" "^7.12.5"
    "@testing-library/dom" "^7.28.1"

"@testing-library/user-event@^7.1.2":
  version "7.2.1"
  resolved "https://registry.npmjs.org/@testing-library/user-event/-/user-event-7.2.1.tgz"
  integrity sha512-oZ0Ib5I4Z2pUEcoo95cT1cr6slco9WY7yiPpG+RGNkj8YcYgJnM7pXmYmorNOReh8MIGcKSqXyeGjxnr8YiZbA==

"@tootallnate/once@1":
  version "1.1.2"
  resolved "https://registry.npmjs.org/@tootallnate/once/-/once-1.1.2.tgz"
  integrity sha512-RbzJvlNzmRq5c3O09UipeuXno4tA1FE6ikOjxZK0tuxVv3412l64l5t1W5pj4+rJq9vpkm/kwiR07aZXnsKPxw==

"@trysound/sax@0.2.0":
  version "0.2.0"
  resolved "https://registry.npmjs.org/@trysound/sax/-/sax-0.2.0.tgz"
  integrity sha512-L7z9BgrNEcYyUYtF+HaEfiS5ebkh9jXqbszz7pC0hRBPaatV0XjSD3+eHrpqFemQfgwiFF0QPIarnIihIDn7OA==

"@tsconfig/node10@^1.0.7":
  version "1.0.9"
  resolved "https://registry.npmjs.org/@tsconfig/node10/-/node10-1.0.9.tgz"
  integrity sha512-jNsYVVxU8v5g43Erja32laIDHXeoNvFEpX33OK4d6hljo3jDhCBDhx5dhCCTMWUojscpAagGiRkBKxpdl9fxqA==

"@tsconfig/node12@^1.0.7":
  version "1.0.11"
  resolved "https://registry.npmjs.org/@tsconfig/node12/-/node12-1.0.11.tgz"
  integrity sha512-cqefuRsh12pWyGsIoBKJA9luFu3mRxCA+ORZvA4ktLSzIuCUtWVxGIuXigEwO5/ywWFMZ2QEGKWvkZG1zDMTag==

"@tsconfig/node14@^1.0.0":
  version "1.0.3"
  resolved "https://registry.npmjs.org/@tsconfig/node14/-/node14-1.0.3.tgz"
  integrity sha512-ysT8mhdixWK6Hw3i1V2AeRqZ5WfXg1G43mqoYlM2nc6388Fq5jcXyr5mRsqViLx/GJYdoL0bfXD8nmF+Zn/Iow==

"@tsconfig/node16@^1.0.2":
  version "1.0.3"
  resolved "https://registry.npmjs.org/@tsconfig/node16/-/node16-1.0.3.tgz"
  integrity sha512-yOlFc+7UtL/89t2ZhjPvvB/DeAr3r+Dq58IgzsFkOAvVC6NMJXmCGjbptdXdR9qsX7pKcTL+s87FtYREi2dEEQ==

"@types/aria-query@^4.2.0":
  version "4.2.2"
  resolved "https://registry.npmjs.org/@types/aria-query/-/aria-query-4.2.2.tgz"
  integrity sha512-HnYpAE1Y6kRyKM/XkEuiRQhTHvkzMBurTHnpFLYLBGPIylZNPs9jJcuOOYWxPLJCSEtmZT0Y8rHDokKN7rRTig==

"@types/babel__core@^7.0.0", "@types/babel__core@^7.1.14":
  version "7.1.19"
  resolved "https://registry.npmjs.org/@types/babel__core/-/babel__core-7.1.19.tgz"
  integrity sha512-WEOTgRsbYkvA/KCsDwVEGkd7WAr1e3g31VHQ8zy5gul/V1qKullU/BU5I68X5v7V3GnB9eotmom4v5a5gjxorw==
  dependencies:
    "@babel/parser" "^7.1.0"
    "@babel/types" "^7.0.0"
    "@types/babel__generator" "*"
    "@types/babel__template" "*"
    "@types/babel__traverse" "*"

"@types/babel__generator@*":
  version "7.6.4"
  resolved "https://registry.npmjs.org/@types/babel__generator/-/babel__generator-7.6.4.tgz"
  integrity sha512-tFkciB9j2K755yrTALxD44McOrk+gfpIpvC3sxHjRawj6PfnQxrse4Clq5y/Rq+G3mrBurMax/lG8Qn2t9mSsg==
  dependencies:
    "@babel/types" "^7.0.0"

"@types/babel__template@*":
  version "7.4.1"
  resolved "https://registry.npmjs.org/@types/babel__template/-/babel__template-7.4.1.tgz"
  integrity sha512-azBFKemX6kMg5Io+/rdGT0dkGreboUVR0Cdm3fz9QJWpaQGJRQXl7C+6hOTCZcMll7KFyEQpgbYI2lHdsS4U7g==
  dependencies:
    "@babel/parser" "^7.1.0"
    "@babel/types" "^7.0.0"

"@types/babel__traverse@*", "@types/babel__traverse@^7.0.4", "@types/babel__traverse@^7.0.6":
  version "7.17.1"
  resolved "https://registry.npmjs.org/@types/babel__traverse/-/babel__traverse-7.17.1.tgz"
  integrity sha512-kVzjari1s2YVi77D3w1yuvohV2idweYXMCDzqBiVNN63TcDWrIlTVOYpqVrvbbyOE/IyzBoTKF0fdnLPEORFxA==
  dependencies:
    "@babel/types" "^7.3.0"

"@types/body-parser@*":
  version "1.19.2"
  resolved "https://registry.npmjs.org/@types/body-parser/-/body-parser-1.19.2.tgz"
  integrity sha512-ALYone6pm6QmwZoAgeyNksccT9Q4AWZQ6PvfwR37GT6r6FWUPguq6sUmNGSMV2Wr761oQoBxwGGa6DR5o1DC9g==
  dependencies:
    "@types/connect" "*"
    "@types/node" "*"

"@types/bonjour@^3.5.9":
  version "3.5.10"
  resolved "https://registry.npmjs.org/@types/bonjour/-/bonjour-3.5.10.tgz"
  integrity sha512-p7ienRMiS41Nu2/igbJxxLDWrSZ0WxM8UQgCeO9KhoVF7cOVFkrKsiDr1EsJIla8vV3oEEjGcz11jc5yimhzZw==
  dependencies:
    "@types/node" "*"

"@types/connect-history-api-fallback@^1.3.5":
  version "1.3.5"
  resolved "https://registry.npmjs.org/@types/connect-history-api-fallback/-/connect-history-api-fallback-1.3.5.tgz"
  integrity sha512-h8QJa8xSb1WD4fpKBDcATDNGXghFj6/3GRWG6dhmRcu0RX1Ubasur2Uvx5aeEwlf0MwblEC2bMzzMQntxnw/Cw==
  dependencies:
    "@types/express-serve-static-core" "*"
    "@types/node" "*"

"@types/connect@*":
  version "3.4.35"
  resolved "https://registry.npmjs.org/@types/connect/-/connect-3.4.35.tgz"
  integrity sha512-cdeYyv4KWoEgpBISTxWvqYsVy444DOqehiF3fM3ne10AmJ62RSyNkUnxMJXHQWRQQX2eR94m5y1IZyDwBjV9FQ==
  dependencies:
    "@types/node" "*"

"@types/eslint-scope@^3.7.3":
  version "3.7.3"
  resolved "https://registry.npmjs.org/@types/eslint-scope/-/eslint-scope-3.7.3.tgz"
  integrity sha512-PB3ldyrcnAicT35TWPs5IcwKD8S333HMaa2VVv4+wdvebJkjWuW/xESoB8IwRcog8HYVYamb1g/R31Qv5Bx03g==
  dependencies:
    "@types/eslint" "*"
    "@types/estree" "*"

"@types/eslint@*":
  version "8.4.3"
  resolved "https://registry.npmjs.org/@types/eslint/-/eslint-8.4.3.tgz"
  integrity sha512-YP1S7YJRMPs+7KZKDb9G63n8YejIwW9BALq7a5j2+H4yl6iOv9CB29edho+cuFRrvmJbbaH2yiVChKLJVysDGw==
  dependencies:
    "@types/estree" "*"
    "@types/json-schema" "*"

"@types/eslint@^7.28.2":
  version "7.29.0"
  resolved "https://registry.npmjs.org/@types/eslint/-/eslint-7.29.0.tgz"
  integrity sha512-VNcvioYDH8/FxaeTKkM4/TiTwt6pBV9E3OfGmvaw8tPl0rrHCJ4Ll15HRT+pMiFAf/MLQvAzC+6RzUMEL9Ceng==
  dependencies:
    "@types/estree" "*"
    "@types/json-schema" "*"

"@types/estree@*", "@types/estree@^0.0.51":
  version "0.0.51"
  resolved "https://registry.npmjs.org/@types/estree/-/estree-0.0.51.tgz"
  integrity sha512-CuPgU6f3eT/XgKKPqKd/gLZV1Xmvf1a2R5POBOGQa6uv82xpls89HU5zKeVoyR8XzHd1RGNOlQlvUe3CFkjWNQ==

"@types/estree@0.0.39":
  version "0.0.39"
  resolved "https://registry.npmjs.org/@types/estree/-/estree-0.0.39.tgz"
  integrity sha512-EYNwp3bU+98cpU4lAWYYL7Zz+2gryWH1qbdDTidVd6hkiR6weksdbMadyXKXNPEkQFhXM+hVO9ZygomHXp+AIw==

"@types/express-serve-static-core@*", "@types/express-serve-static-core@^4.17.18":
  version "4.17.29"
  resolved "https://registry.npmjs.org/@types/express-serve-static-core/-/express-serve-static-core-4.17.29.tgz"
  integrity sha512-uMd++6dMKS32EOuw1Uli3e3BPgdLIXmezcfHv7N4c1s3gkhikBplORPpMq3fuWkxncZN1reb16d5n8yhQ80x7Q==
  dependencies:
    "@types/node" "*"
    "@types/qs" "*"
    "@types/range-parser" "*"

"@types/express@*", "@types/express@^4.17.13":
  version "4.17.13"
  resolved "https://registry.npmjs.org/@types/express/-/express-4.17.13.tgz"
  integrity sha512-6bSZTPaTIACxn48l50SR+axgrqm6qXFIxrdAKaG6PaJk3+zuUr35hBlgT7vOmJcum+OEaIBLtHV/qloEAFITeA==
  dependencies:
    "@types/body-parser" "*"
    "@types/express-serve-static-core" "^4.17.18"
    "@types/qs" "*"
    "@types/serve-static" "*"

"@types/graceful-fs@^4.1.2":
  version "4.1.5"
  resolved "https://registry.npmjs.org/@types/graceful-fs/-/graceful-fs-4.1.5.tgz"
  integrity sha512-anKkLmZZ+xm4p8JWBf4hElkM4XR+EZeA2M9BAkkTldmcyDY4mbdIJnRghDJH3Ov5ooY7/UAoENtmdMSkaAd7Cw==
  dependencies:
    "@types/node" "*"

"@types/history@^4.7.11":
  version "4.7.11"
  resolved "https://registry.npmjs.org/@types/history/-/history-4.7.11.tgz"
  integrity sha512-qjDJRrmvBMiTx+jyLxvLfJU7UznFuokDv4f3WRuriHKERccVpFU+8XMQUAbDzoiJCsmexxRExQeMwwCdamSKDA==

"@types/html-minifier-terser@^6.0.0":
  version "6.1.0"
  resolved "https://registry.npmjs.org/@types/html-minifier-terser/-/html-minifier-terser-6.1.0.tgz"
  integrity sha512-oh/6byDPnL1zeNXFrDXFLyZjkr1MsBG667IM792caf1L2UPOOMf65NFzjUH/ltyfwjAGfs1rsX1eftK0jC/KIg==

"@types/http-proxy@^1.17.8":
  version "1.17.9"
  resolved "https://registry.npmjs.org/@types/http-proxy/-/http-proxy-1.17.9.tgz"
  integrity sha512-QsbSjA/fSk7xB+UXlCT3wHBy5ai9wOcNDWwZAtud+jXhwOM3l+EYZh8Lng4+/6n8uar0J7xILzqftJdJ/Wdfkw==
  dependencies:
    "@types/node" "*"

"@types/istanbul-lib-coverage@*", "@types/istanbul-lib-coverage@^2.0.0", "@types/istanbul-lib-coverage@^2.0.1":
  version "2.0.4"
  resolved "https://registry.npmjs.org/@types/istanbul-lib-coverage/-/istanbul-lib-coverage-2.0.4.tgz"
  integrity sha512-z/QT1XN4K4KYuslS23k62yDIDLwLFkzxOuMplDtObz0+y7VqJCaO2o+SPwHCvLFZh7xazvvoor2tA/hPz9ee7g==

"@types/istanbul-lib-report@*":
  version "3.0.0"
  resolved "https://registry.npmjs.org/@types/istanbul-lib-report/-/istanbul-lib-report-3.0.0.tgz"
  integrity sha512-plGgXAPfVKFoYfa9NpYDAkseG+g6Jr294RqeqcqDixSbU34MZVJRi/P+7Y8GDpzkEwLaGZZOpKIEmeVZNtKsrg==
  dependencies:
    "@types/istanbul-lib-coverage" "*"

"@types/istanbul-reports@^3.0.0":
  version "3.0.1"
  resolved "https://registry.npmjs.org/@types/istanbul-reports/-/istanbul-reports-3.0.1.tgz"
  integrity sha512-c3mAZEuK0lvBp8tmuL74XRKn1+y2dcwOUpH7x4WrF6gk1GIgiluDRgMYQtw2OFcBvAJWlt6ASU3tSqxp0Uu0Aw==
  dependencies:
    "@types/istanbul-lib-report" "*"

"@types/jest@*", "@types/jest@^28.1.3":
  version "28.1.3"
  resolved "https://registry.npmjs.org/@types/jest/-/jest-28.1.3.tgz"
  integrity sha512-Tsbjk8Y2hkBaY/gJsataeb4q9Mubw9EOz7+4RjPkzD5KjTvHHs7cpws22InaoXxAVAhF5HfFbzJjo6oKWqSZLw==
  dependencies:
    jest-matcher-utils "^28.0.0"
    pretty-format "^28.0.0"

"@types/json-schema@*", "@types/json-schema@^7.0.4", "@types/json-schema@^7.0.5", "@types/json-schema@^7.0.7", "@types/json-schema@^7.0.8", "@types/json-schema@^7.0.9":
  version "7.0.11"
  resolved "https://registry.npmjs.org/@types/json-schema/-/json-schema-7.0.11.tgz"
  integrity sha512-wOuvG1SN4Us4rez+tylwwwCV1psiNVOkJeM3AUWUNWg/jDQY2+HE/444y5gc+jBmRqASOm2Oeh5c1axHobwRKQ==

"@types/json5@^0.0.29":
  version "0.0.29"
  resolved "https://registry.npmjs.org/@types/json5/-/json5-0.0.29.tgz"
  integrity sha512-dRLjCWHYg4oaA77cxO64oO+7JwCwnIzkZPdrrC71jQmQtlhM556pwKo5bUzqvZndkVbeFLIIi+9TC40JNF5hNQ==

"@types/mime@^1":
  version "1.3.2"
  resolved "https://registry.npmjs.org/@types/mime/-/mime-1.3.2.tgz"
  integrity sha512-YATxVxgRqNH6nHEIsvg6k2Boc1JHI9ZbH5iWFFv/MTkchz3b1ieGDa5T0a9RznNdI0KhVbdbWSN+KWWrQZRxTw==

"@types/node@*", "@types/node@^14.14.9":
  version "14.18.21"
  resolved "https://registry.npmjs.org/@types/node/-/node-14.18.21.tgz"
  integrity sha512-x5W9s+8P4XteaxT/jKF0PSb7XEvo5VmqEWgsMlyeY4ZlLK8I6aH6g5TPPyDlLAep+GYf4kefb7HFyc7PAO3m+Q==

"@types/parse-json@^4.0.0":
  version "4.0.0"
  resolved "https://registry.npmjs.org/@types/parse-json/-/parse-json-4.0.0.tgz"
  integrity sha512-//oorEZjL6sbPcKUaCdIGlIUeH26mgzimjBB77G6XRgnDl/L5wOnpyBGRe/Mmf5CVW3PwEBE1NjiMZ/ssFh4wA==

"@types/prettier@^2.1.5":
  version "2.6.3"
  resolved "https://registry.npmjs.org/@types/prettier/-/prettier-2.6.3.tgz"
  integrity sha512-ymZk3LEC/fsut+/Q5qejp6R9O1rMxz3XaRHDV6kX8MrGAhOSPqVARbDi+EZvInBpw+BnCX3TD240byVkOfQsHg==

"@types/prop-types@*":
  version "15.7.5"
  resolved "https://registry.npmjs.org/@types/prop-types/-/prop-types-15.7.5.tgz"
  integrity sha512-JCB8C6SnDoQf0cNycqd/35A7MjcnK+ZTqE7judS6o7utxUCg6imJg3QK2qzHKszlTjcj2cn+NwMB2i96ubpj7w==

"@types/q@^1.5.1":
  version "1.5.5"
  resolved "https://registry.npmjs.org/@types/q/-/q-1.5.5.tgz"
  integrity sha512-L28j2FcJfSZOnL1WBjDYp2vUHCeIFlyYI/53EwD/rKUBQ7MtUUfbQWiyKJGpcnv4/WgrhWsFKrcPstcAt/J0tQ==

"@types/qs@*":
  version "6.9.7"
  resolved "https://registry.npmjs.org/@types/qs/-/qs-6.9.7.tgz"
  integrity sha512-FGa1F62FT09qcrueBA6qYTrJPVDzah9a+493+o2PCXsesWHIn27G98TsSMs3WPNbZIEj4+VJf6saSFpvD+3Zsw==

"@types/range-parser@*":
  version "1.2.4"
  resolved "https://registry.npmjs.org/@types/range-parser/-/range-parser-1.2.4.tgz"
  integrity sha512-EEhsLsD6UsDM1yFhAvy0Cjr6VwmpMWqFBCb9w07wVugF7w9nfajxLuVmngTIpgS6svCnm6Vaw+MZhoDCKnOfsw==

"@types/react-dom@^18.0.5":
  version "18.0.5"
  resolved "https://registry.npmjs.org/@types/react-dom/-/react-dom-18.0.5.tgz"
  integrity sha512-OWPWTUrY/NIrjsAPkAk1wW9LZeIjSvkXRhclsFO8CZcZGCOg2G0YZy4ft+rOyYxy8B7ui5iZzi9OkDebZ7/QSA==
  dependencies:
    "@types/react" "*"

"@types/react-router-dom@^5.3.3":
  version "5.3.3"
  resolved "https://registry.npmjs.org/@types/react-router-dom/-/react-router-dom-5.3.3.tgz"
  integrity sha512-kpqnYK4wcdm5UaWI3fLcELopqLrHgLqNsdpHauzlQktfkHL3npOSwtj1Uz9oKBAzs7lFtVkV8j83voAz2D8fhw==
  dependencies:
    "@types/history" "^4.7.11"
    "@types/react" "*"
    "@types/react-router" "*"

"@types/react-router@*":
  version "5.1.18"
  resolved "https://registry.npmjs.org/@types/react-router/-/react-router-5.1.18.tgz"
  integrity sha512-YYknwy0D0iOwKQgz9v8nOzt2J6l4gouBmDnWqUUznltOTaon+r8US8ky8HvN0tXvc38U9m6z/t2RsVsnd1zM0g==
  dependencies:
    "@types/history" "^4.7.11"
    "@types/react" "*"

"@types/react@*", "@types/react@^18.0.14":
  version "18.0.14"
  resolved "https://registry.npmjs.org/@types/react/-/react-18.0.14.tgz"
  integrity sha512-x4gGuASSiWmo0xjDLpm5mPb52syZHJx02VKbqUKdLmKtAwIh63XClGsiTI1K6DO5q7ox4xAsQrU+Gl3+gGXF9Q==
  dependencies:
    "@types/prop-types" "*"
    "@types/scheduler" "*"
    csstype "^3.0.2"

"@types/resolve@1.17.1":
  version "1.17.1"
  resolved "https://registry.npmjs.org/@types/resolve/-/resolve-1.17.1.tgz"
  integrity sha512-yy7HuzQhj0dhGpD8RLXSZWEkLsV9ibvxvi6EiJ3bkqLAO1RGo0WbkWQiwpRlSFymTJRz0d3k5LM3kkx8ArDbLw==
  dependencies:
    "@types/node" "*"

"@types/retry@0.12.0":
  version "0.12.0"
  resolved "https://registry.npmjs.org/@types/retry/-/retry-0.12.0.tgz"
  integrity sha512-wWKOClTTiizcZhXnPY4wikVAwmdYHp8q6DmC+EJUzAMsycb7HB32Kh9RN4+0gExjmPmZSAQjgURXIGATPegAvA==

"@types/retry@^0.12.1":
  version "0.12.2"
  resolved "https://registry.npmjs.org/@types/retry/-/retry-0.12.2.tgz"
  integrity sha512-XISRgDJ2Tc5q4TRqvgJtzsRkFYNJzZrhTdtMoGVBttwzzQJkPnS3WWTFc7kuDRoPtPakl+T+OfdEUjYJj7Jbow==

"@types/scheduler@*":
  version "0.16.2"
  resolved "https://registry.npmjs.org/@types/scheduler/-/scheduler-0.16.2.tgz"
  integrity sha512-hppQEBDmlwhFAXKJX2KnWLYu5yMfi91yazPb2l+lbJiwW+wdo1gNeRA+3RgNSO39WYX2euey41KEwnqesU2Jew==

"@types/serve-index@^1.9.1":
  version "1.9.1"
  resolved "https://registry.npmjs.org/@types/serve-index/-/serve-index-1.9.1.tgz"
  integrity sha512-d/Hs3nWDxNL2xAczmOVZNj92YZCS6RGxfBPjKzuu/XirCgXdpKEb88dYNbrYGint6IVWLNP+yonwVAuRC0T2Dg==
  dependencies:
    "@types/express" "*"

"@types/serve-static@*", "@types/serve-static@^1.13.10":
  version "1.13.10"
  resolved "https://registry.npmjs.org/@types/serve-static/-/serve-static-1.13.10.tgz"
  integrity sha512-nCkHGI4w7ZgAdNkrEu0bv+4xNV/XDqW+DydknebMOQwkpDGx8G+HTlj7R7ABI8i8nKxVw0wtKPi1D+lPOkh4YQ==
  dependencies:
    "@types/mime" "^1"
    "@types/node" "*"

"@types/sockjs@^0.3.33":
  version "0.3.33"
  resolved "https://registry.npmjs.org/@types/sockjs/-/sockjs-0.3.33.tgz"
  integrity sha512-f0KEEe05NvUnat+boPTZ0dgaLZ4SfSouXUgv5noUiefG2ajgKjmETo9ZJyuqsl7dfl2aHlLJUiki6B4ZYldiiw==
  dependencies:
    "@types/node" "*"

"@types/stack-utils@^2.0.0":
  version "2.0.1"
  resolved "https://registry.npmjs.org/@types/stack-utils/-/stack-utils-2.0.1.tgz"
  integrity sha512-Hl219/BT5fLAaz6NDkSuhzasy49dwQS/DSdu4MdggFB8zcXv7vflBI3xp7FEmkmdDkBUI2bPUNeMttp2knYdxw==

"@types/testing-library__jest-dom@^5.9.1":
  version "5.14.5"
  resolved "https://registry.npmjs.org/@types/testing-library__jest-dom/-/testing-library__jest-dom-5.14.5.tgz"
  integrity sha512-SBwbxYoyPIvxHbeHxTZX2Pe/74F/tX2/D3mMvzabdeJ25bBojfW0TyB8BHrbq/9zaaKICJZjLP+8r6AeZMFCuQ==
  dependencies:
    "@types/jest" "*"

"@types/trusted-types@^2.0.2":
  version "2.0.2"
  resolved "https://registry.npmjs.org/@types/trusted-types/-/trusted-types-2.0.2.tgz"
  integrity sha512-F5DIZ36YVLE+PN+Zwws4kJogq47hNgX3Nx6WyDJ3kcplxyke3XIzB8uK5n/Lpm1HBsbGzd6nmGehL8cPekP+Tg==

"@types/uuid@^8.3.0":
  version "8.3.4"
  resolved "https://registry.npmjs.org/@types/uuid/-/uuid-8.3.4.tgz"
  integrity sha512-c/I8ZRb51j+pYGAu5CrFMRxqZ2ke4y2grEBO5AUjgSkSk+qT2Ea+OdWElz/OiMf5MNpn2b17kuVBwZLQJXzihw==

"@types/ws@^8.5.1":
  version "8.5.3"
  resolved "https://registry.npmjs.org/@types/ws/-/ws-8.5.3.tgz"
  integrity sha512-6YOoWjruKj1uLf3INHH7D3qTXwFfEsg1kf3c0uDdSBJwfa/llkwIjrAGV7j7mVgGNbzTQ3HiHKKDXl6bJPD97w==
  dependencies:
    "@types/node" "*"

"@types/yargs-parser@*":
  version "21.0.0"
  resolved "https://registry.npmjs.org/@types/yargs-parser/-/yargs-parser-21.0.0.tgz"
  integrity sha512-iO9ZQHkZxHn4mSakYV0vFHAVDyEOIJQrV2uZ06HxEPcx+mt8swXoZHIbaaJ2crJYFfErySgktuTZ3BeLz+XmFA==

"@types/yargs@^15.0.0":
  version "15.0.14"
  resolved "https://registry.npmjs.org/@types/yargs/-/yargs-15.0.14.tgz"
  integrity sha512-yEJzHoxf6SyQGhBhIYGXQDSCkJjB6HohDShto7m8vaKg9Yp0Yn8+71J9eakh2bnPg6BfsH9PRMhiRTZnd4eXGQ==
  dependencies:
    "@types/yargs-parser" "*"

"@types/yargs@^16.0.0":
  version "16.0.4"
  resolved "https://registry.npmjs.org/@types/yargs/-/yargs-16.0.4.tgz"
  integrity sha512-T8Yc9wt/5LbJyCaLiHPReJa0kApcIgJ7Bn735GjItUfh08Z1pJvu8QZqb9s+mMvKV6WUQRV7K2R46YbjMXTTJw==
  dependencies:
    "@types/yargs-parser" "*"

"@types/yargs@^17.0.8":
  version "17.0.10"
  resolved "https://registry.npmjs.org/@types/yargs/-/yargs-17.0.10.tgz"
  integrity sha512-gmEaFwpj/7f/ROdtIlci1R1VYU1J4j95m8T+Tj3iBgiBFKg1foE/PSl93bBd5T9LDXNPo8UlNN6W0qwD8O5OaA==
  dependencies:
    "@types/yargs-parser" "*"

"@typescript-eslint/eslint-plugin@^4.26.1":
  version "4.33.0"
  resolved "https://registry.npmjs.org/@typescript-eslint/eslint-plugin/-/eslint-plugin-4.33.0.tgz"
  integrity sha512-aINiAxGVdOl1eJyVjaWn/YcVAq4Gi/Yo35qHGCnqbWVz61g39D0h23veY/MA0rFFGfxK7TySg2uwDeNv+JgVpg==
  dependencies:
    "@typescript-eslint/experimental-utils" "4.33.0"
    "@typescript-eslint/scope-manager" "4.33.0"
    debug "^4.3.1"
    functional-red-black-tree "^1.0.1"
    ignore "^5.1.8"
    regexpp "^3.1.0"
    semver "^7.3.5"
    tsutils "^3.21.0"

"@typescript-eslint/eslint-plugin@^5.5.0":
  version "5.29.0"
  resolved "https://registry.npmjs.org/@typescript-eslint/eslint-plugin/-/eslint-plugin-5.29.0.tgz"
  integrity sha512-kgTsISt9pM53yRFQmLZ4npj99yGl3x3Pl7z4eA66OuTzAGC4bQB5H5fuLwPnqTKU3yyrrg4MIhjF17UYnL4c0w==
  dependencies:
    "@typescript-eslint/scope-manager" "5.29.0"
    "@typescript-eslint/type-utils" "5.29.0"
    "@typescript-eslint/utils" "5.29.0"
    debug "^4.3.4"
    functional-red-black-tree "^1.0.1"
    ignore "^5.2.0"
    regexpp "^3.2.0"
    semver "^7.3.7"
    tsutils "^3.21.0"

"@typescript-eslint/experimental-utils@4.33.0":
  version "4.33.0"
  resolved "https://registry.npmjs.org/@typescript-eslint/experimental-utils/-/experimental-utils-4.33.0.tgz"
  integrity sha512-zeQjOoES5JFjTnAhI5QY7ZviczMzDptls15GFsI6jyUOq0kOf9+WonkhtlIhh0RgHRnqj5gdNxW5j1EvAyYg6Q==
  dependencies:
    "@types/json-schema" "^7.0.7"
    "@typescript-eslint/scope-manager" "4.33.0"
    "@typescript-eslint/types" "4.33.0"
    "@typescript-eslint/typescript-estree" "4.33.0"
    eslint-scope "^5.1.1"
    eslint-utils "^3.0.0"

"@typescript-eslint/experimental-utils@^5.0.0":
  version "5.29.0"
  resolved "https://registry.npmjs.org/@typescript-eslint/experimental-utils/-/experimental-utils-5.29.0.tgz"
  integrity sha512-H4fqOVYiH6R15NjtMO2LVBZgzXgzjdPEXYb7x/meg4QbXsptLxdq8YlHK2NZOFKipuInY4sAPY5a6SQ/53s3dw==
  dependencies:
    "@typescript-eslint/utils" "5.29.0"

"@typescript-eslint/parser@^4.0.0":
  version "4.33.0"
  resolved "https://registry.yarnpkg.com/@typescript-eslint/parser/-/parser-4.33.0.tgz#dfe797570d9694e560528d18eecad86c8c744899"
  integrity sha512-ZohdsbXadjGBSK0/r+d87X0SBmKzOq4/S5nzK6SBgJspFo9/CUDJ7hjayuze+JK7CZQLDMroqytp7pOcFKTxZA==
  dependencies:
    "@typescript-eslint/scope-manager" "4.33.0"
    "@typescript-eslint/types" "4.33.0"
    "@typescript-eslint/typescript-estree" "4.33.0"
    debug "^4.3.1"

"@typescript-eslint/parser@^5.5.0":
  version "5.29.0"
  resolved "https://registry.npmjs.org/@typescript-eslint/parser/-/parser-5.29.0.tgz"
  integrity sha512-ruKWTv+x0OOxbzIw9nW5oWlUopvP/IQDjB5ZqmTglLIoDTctLlAJpAQFpNPJP/ZI7hTT9sARBosEfaKbcFuECw==
  dependencies:
    "@typescript-eslint/scope-manager" "5.29.0"
    "@typescript-eslint/types" "5.29.0"
    "@typescript-eslint/typescript-estree" "5.29.0"
    debug "^4.3.4"

"@typescript-eslint/scope-manager@4.33.0":
  version "4.33.0"
  resolved "https://registry.npmjs.org/@typescript-eslint/scope-manager/-/scope-manager-4.33.0.tgz"
  integrity sha512-5IfJHpgTsTZuONKbODctL4kKuQje/bzBRkwHE8UOZ4f89Zeddg+EGZs8PD8NcN4LdM3ygHWYB3ukPAYjvl/qbQ==
  dependencies:
    "@typescript-eslint/types" "4.33.0"
    "@typescript-eslint/visitor-keys" "4.33.0"

"@typescript-eslint/scope-manager@5.29.0":
  version "5.29.0"
  resolved "https://registry.npmjs.org/@typescript-eslint/scope-manager/-/scope-manager-5.29.0.tgz"
  integrity sha512-etbXUT0FygFi2ihcxDZjz21LtC+Eps9V2xVx09zFoN44RRHPrkMflidGMI+2dUs821zR1tDS6Oc9IXxIjOUZwA==
  dependencies:
    "@typescript-eslint/types" "5.29.0"
    "@typescript-eslint/visitor-keys" "5.29.0"

"@typescript-eslint/type-utils@5.29.0":
  version "5.29.0"
  resolved "https://registry.npmjs.org/@typescript-eslint/type-utils/-/type-utils-5.29.0.tgz"
  integrity sha512-JK6bAaaiJozbox3K220VRfCzLa9n0ib/J+FHIwnaV3Enw/TO267qe0pM1b1QrrEuy6xun374XEAsRlA86JJnyg==
  dependencies:
    "@typescript-eslint/utils" "5.29.0"
    debug "^4.3.4"
    tsutils "^3.21.0"

"@typescript-eslint/types@4.33.0":
  version "4.33.0"
  resolved "https://registry.npmjs.org/@typescript-eslint/types/-/types-4.33.0.tgz"
  integrity sha512-zKp7CjQzLQImXEpLt2BUw1tvOMPfNoTAfb8l51evhYbOEEzdWyQNmHWWGPR6hwKJDAi+1VXSBmnhL9kyVTTOuQ==

"@typescript-eslint/types@5.29.0":
  version "5.29.0"
  resolved "https://registry.npmjs.org/@typescript-eslint/types/-/types-5.29.0.tgz"
  integrity sha512-X99VbqvAXOMdVyfFmksMy3u8p8yoRGITgU1joBJPzeYa0rhdf5ok9S56/itRoUSh99fiDoMtarSIJXo7H/SnOg==

"@typescript-eslint/typescript-estree@4.33.0":
  version "4.33.0"
  resolved "https://registry.npmjs.org/@typescript-eslint/typescript-estree/-/typescript-estree-4.33.0.tgz"
  integrity sha512-rkWRY1MPFzjwnEVHsxGemDzqqddw2QbTJlICPD9p9I9LfsO8fdmfQPOX3uKfUaGRDFJbfrtm/sXhVXN4E+bzCA==
  dependencies:
    "@typescript-eslint/types" "4.33.0"
    "@typescript-eslint/visitor-keys" "4.33.0"
    debug "^4.3.1"
    globby "^11.0.3"
    is-glob "^4.0.1"
    semver "^7.3.5"
    tsutils "^3.21.0"

"@typescript-eslint/typescript-estree@5.29.0":
  version "5.29.0"
  resolved "https://registry.npmjs.org/@typescript-eslint/typescript-estree/-/typescript-estree-5.29.0.tgz"
  integrity sha512-mQvSUJ/JjGBdvo+1LwC+GY2XmSYjK1nAaVw2emp/E61wEVYEyibRHCqm1I1vEKbXCpUKuW4G7u9ZCaZhJbLoNQ==
  dependencies:
    "@typescript-eslint/types" "5.29.0"
    "@typescript-eslint/visitor-keys" "5.29.0"
    debug "^4.3.4"
    globby "^11.1.0"
    is-glob "^4.0.3"
    semver "^7.3.7"
    tsutils "^3.21.0"

"@typescript-eslint/utils@5.29.0", "@typescript-eslint/utils@^5.13.0":
  version "5.29.0"
  resolved "https://registry.npmjs.org/@typescript-eslint/utils/-/utils-5.29.0.tgz"
  integrity sha512-3Eos6uP1nyLOBayc/VUdKZikV90HahXE5Dx9L5YlSd/7ylQPXhLk1BYb29SDgnBnTp+jmSZUU0QxUiyHgW4p7A==
  dependencies:
    "@types/json-schema" "^7.0.9"
    "@typescript-eslint/scope-manager" "5.29.0"
    "@typescript-eslint/types" "5.29.0"
    "@typescript-eslint/typescript-estree" "5.29.0"
    eslint-scope "^5.1.1"
    eslint-utils "^3.0.0"

"@typescript-eslint/visitor-keys@4.33.0":
  version "4.33.0"
  resolved "https://registry.npmjs.org/@typescript-eslint/visitor-keys/-/visitor-keys-4.33.0.tgz"
  integrity sha512-uqi/2aSz9g2ftcHWf8uLPJA70rUv6yuMW5Bohw+bwcuzaxQIHaKFZCKGoGXIrc9vkTJ3+0txM73K0Hq3d5wgIg==
  dependencies:
    "@typescript-eslint/types" "4.33.0"
    eslint-visitor-keys "^2.0.0"

"@typescript-eslint/visitor-keys@5.29.0":
  version "5.29.0"
  resolved "https://registry.npmjs.org/@typescript-eslint/visitor-keys/-/visitor-keys-5.29.0.tgz"
  integrity sha512-Hpb/mCWsjILvikMQoZIE3voc9wtQcS0A9FUw3h8bhr9UxBdtI/tw1ZDZUOXHXLOVMedKCH5NxyzATwnU78bWCQ==
  dependencies:
    "@typescript-eslint/types" "5.29.0"
    eslint-visitor-keys "^3.3.0"

"@webassemblyjs/ast@1.11.1":
  version "1.11.1"
  resolved "https://registry.npmjs.org/@webassemblyjs/ast/-/ast-1.11.1.tgz"
  integrity sha512-ukBh14qFLjxTQNTXocdyksN5QdM28S1CxHt2rdskFyL+xFV7VremuBLVbmCePj+URalXBENx/9Lm7lnhihtCSw==
  dependencies:
    "@webassemblyjs/helper-numbers" "1.11.1"
    "@webassemblyjs/helper-wasm-bytecode" "1.11.1"

"@webassemblyjs/floating-point-hex-parser@1.11.1":
  version "1.11.1"
  resolved "https://registry.npmjs.org/@webassemblyjs/floating-point-hex-parser/-/floating-point-hex-parser-1.11.1.tgz"
  integrity sha512-iGRfyc5Bq+NnNuX8b5hwBrRjzf0ocrJPI6GWFodBFzmFnyvrQ83SHKhmilCU/8Jv67i4GJZBMhEzltxzcNagtQ==

"@webassemblyjs/helper-api-error@1.11.1":
  version "1.11.1"
  resolved "https://registry.npmjs.org/@webassemblyjs/helper-api-error/-/helper-api-error-1.11.1.tgz"
  integrity sha512-RlhS8CBCXfRUR/cwo2ho9bkheSXG0+NwooXcc3PAILALf2QLdFyj7KGsKRbVc95hZnhnERon4kW/D3SZpp6Tcg==

"@webassemblyjs/helper-buffer@1.11.1":
  version "1.11.1"
  resolved "https://registry.npmjs.org/@webassemblyjs/helper-buffer/-/helper-buffer-1.11.1.tgz"
  integrity sha512-gwikF65aDNeeXa8JxXa2BAk+REjSyhrNC9ZwdT0f8jc4dQQeDQ7G4m0f2QCLPJiMTTO6wfDmRmj/pW0PsUvIcA==

"@webassemblyjs/helper-numbers@1.11.1":
  version "1.11.1"
  resolved "https://registry.npmjs.org/@webassemblyjs/helper-numbers/-/helper-numbers-1.11.1.tgz"
  integrity sha512-vDkbxiB8zfnPdNK9Rajcey5C0w+QJugEglN0of+kmO8l7lDb77AnlKYQF7aarZuCrv+l0UvqL+68gSDr3k9LPQ==
  dependencies:
    "@webassemblyjs/floating-point-hex-parser" "1.11.1"
    "@webassemblyjs/helper-api-error" "1.11.1"
    "@xtuc/long" "4.2.2"

"@webassemblyjs/helper-wasm-bytecode@1.11.1":
  version "1.11.1"
  resolved "https://registry.npmjs.org/@webassemblyjs/helper-wasm-bytecode/-/helper-wasm-bytecode-1.11.1.tgz"
  integrity sha512-PvpoOGiJwXeTrSf/qfudJhwlvDQxFgelbMqtq52WWiXC6Xgg1IREdngmPN3bs4RoO83PnL/nFrxucXj1+BX62Q==

"@webassemblyjs/helper-wasm-section@1.11.1":
  version "1.11.1"
  resolved "https://registry.npmjs.org/@webassemblyjs/helper-wasm-section/-/helper-wasm-section-1.11.1.tgz"
  integrity sha512-10P9No29rYX1j7F3EVPX3JvGPQPae+AomuSTPiF9eBQeChHI6iqjMIwR9JmOJXwpnn/oVGDk7I5IlskuMwU/pg==
  dependencies:
    "@webassemblyjs/ast" "1.11.1"
    "@webassemblyjs/helper-buffer" "1.11.1"
    "@webassemblyjs/helper-wasm-bytecode" "1.11.1"
    "@webassemblyjs/wasm-gen" "1.11.1"

"@webassemblyjs/ieee754@1.11.1":
  version "1.11.1"
  resolved "https://registry.npmjs.org/@webassemblyjs/ieee754/-/ieee754-1.11.1.tgz"
  integrity sha512-hJ87QIPtAMKbFq6CGTkZYJivEwZDbQUgYd3qKSadTNOhVY7p+gfP6Sr0lLRVTaG1JjFj+r3YchoqRYxNH3M0GQ==
  dependencies:
    "@xtuc/ieee754" "^1.2.0"

"@webassemblyjs/leb128@1.11.1":
  version "1.11.1"
  resolved "https://registry.npmjs.org/@webassemblyjs/leb128/-/leb128-1.11.1.tgz"
  integrity sha512-BJ2P0hNZ0u+Th1YZXJpzW6miwqQUGcIHT1G/sf72gLVD9DZ5AdYTqPNbHZh6K1M5VmKvFXwGSWZADz+qBWxeRw==
  dependencies:
    "@xtuc/long" "4.2.2"

"@webassemblyjs/utf8@1.11.1":
  version "1.11.1"
  resolved "https://registry.npmjs.org/@webassemblyjs/utf8/-/utf8-1.11.1.tgz"
  integrity sha512-9kqcxAEdMhiwQkHpkNiorZzqpGrodQQ2IGrHHxCy+Ozng0ofyMA0lTqiLkVs1uzTRejX+/O0EOT7KxqVPuXosQ==

"@webassemblyjs/wasm-edit@1.11.1":
  version "1.11.1"
  resolved "https://registry.npmjs.org/@webassemblyjs/wasm-edit/-/wasm-edit-1.11.1.tgz"
  integrity sha512-g+RsupUC1aTHfR8CDgnsVRVZFJqdkFHpsHMfJuWQzWU3tvnLC07UqHICfP+4XyL2tnr1amvl1Sdp06TnYCmVkA==
  dependencies:
    "@webassemblyjs/ast" "1.11.1"
    "@webassemblyjs/helper-buffer" "1.11.1"
    "@webassemblyjs/helper-wasm-bytecode" "1.11.1"
    "@webassemblyjs/helper-wasm-section" "1.11.1"
    "@webassemblyjs/wasm-gen" "1.11.1"
    "@webassemblyjs/wasm-opt" "1.11.1"
    "@webassemblyjs/wasm-parser" "1.11.1"
    "@webassemblyjs/wast-printer" "1.11.1"

"@webassemblyjs/wasm-gen@1.11.1":
  version "1.11.1"
  resolved "https://registry.npmjs.org/@webassemblyjs/wasm-gen/-/wasm-gen-1.11.1.tgz"
  integrity sha512-F7QqKXwwNlMmsulj6+O7r4mmtAlCWfO/0HdgOxSklZfQcDu0TpLiD1mRt/zF25Bk59FIjEuGAIyn5ei4yMfLhA==
  dependencies:
    "@webassemblyjs/ast" "1.11.1"
    "@webassemblyjs/helper-wasm-bytecode" "1.11.1"
    "@webassemblyjs/ieee754" "1.11.1"
    "@webassemblyjs/leb128" "1.11.1"
    "@webassemblyjs/utf8" "1.11.1"

"@webassemblyjs/wasm-opt@1.11.1":
  version "1.11.1"
  resolved "https://registry.npmjs.org/@webassemblyjs/wasm-opt/-/wasm-opt-1.11.1.tgz"
  integrity sha512-VqnkNqnZlU5EB64pp1l7hdm3hmQw7Vgqa0KF/KCNO9sIpI6Fk6brDEiX+iCOYrvMuBWDws0NkTOxYEb85XQHHw==
  dependencies:
    "@webassemblyjs/ast" "1.11.1"
    "@webassemblyjs/helper-buffer" "1.11.1"
    "@webassemblyjs/wasm-gen" "1.11.1"
    "@webassemblyjs/wasm-parser" "1.11.1"

"@webassemblyjs/wasm-parser@1.11.1":
  version "1.11.1"
  resolved "https://registry.npmjs.org/@webassemblyjs/wasm-parser/-/wasm-parser-1.11.1.tgz"
  integrity sha512-rrBujw+dJu32gYB7/Lup6UhdkPx9S9SnobZzRVL7VcBH9Bt9bCBLEuX/YXOOtBsOZ4NQrRykKhffRWHvigQvOA==
  dependencies:
    "@webassemblyjs/ast" "1.11.1"
    "@webassemblyjs/helper-api-error" "1.11.1"
    "@webassemblyjs/helper-wasm-bytecode" "1.11.1"
    "@webassemblyjs/ieee754" "1.11.1"
    "@webassemblyjs/leb128" "1.11.1"
    "@webassemblyjs/utf8" "1.11.1"

"@webassemblyjs/wast-printer@1.11.1":
  version "1.11.1"
  resolved "https://registry.npmjs.org/@webassemblyjs/wast-printer/-/wast-printer-1.11.1.tgz"
  integrity sha512-IQboUWM4eKzWW+N/jij2sRatKMh99QEelo3Eb2q0qXkvPRISAj8Qxtmw5itwqK+TTkBuUIE45AxYPToqPtL5gg==
  dependencies:
    "@webassemblyjs/ast" "1.11.1"
    "@xtuc/long" "4.2.2"

"@xtuc/ieee754@^1.2.0":
  version "1.2.0"
  resolved "https://registry.npmjs.org/@xtuc/ieee754/-/ieee754-1.2.0.tgz"
  integrity sha512-DX8nKgqcGwsc0eJSqYt5lwP4DH5FlHnmuWWBRy7X0NcaGR0ZtuyeESgMwTYVEtxmsNGY+qit4QYT/MIYTOTPeA==

"@xtuc/long@4.2.2":
  version "4.2.2"
  resolved "https://registry.npmjs.org/@xtuc/long/-/long-4.2.2.tgz"
  integrity sha512-NuHqBY1PB/D8xU6s/thBgOAiAP7HOYDQ32+BFZILJ8ivkUkAHQnWfn6WhL79Owj1qmUnoN/YPhktdIoucipkAQ==

abab@^2.0.3, abab@^2.0.5:
  version "2.0.6"
  resolved "https://registry.npmjs.org/abab/-/abab-2.0.6.tgz"
  integrity sha512-j2afSsaIENvHZN2B8GOpF566vZ5WVk5opAiMTvWgaQT8DkbOqsTfvNAvHoRGU2zzP8cPoqys+xHTRDWW8L+/BA==

accepts@~1.3.4, accepts@~1.3.5, accepts@~1.3.8:
  version "1.3.8"
  resolved "https://registry.npmjs.org/accepts/-/accepts-1.3.8.tgz"
  integrity sha512-PYAthTa2m2VKxuvSD3DPC/Gy+U+sOA1LAuT8mkmRuvw+NACSaeXEQ+NHcVF7rONl6qcaxV3Uuemwawk+7+SJLw==
  dependencies:
    mime-types "~2.1.34"
    negotiator "0.6.3"

acorn-globals@^6.0.0:
  version "6.0.0"
  resolved "https://registry.npmjs.org/acorn-globals/-/acorn-globals-6.0.0.tgz"
  integrity sha512-ZQl7LOWaF5ePqqcX4hLuv/bLXYQNfNWw2c0/yX/TsPRKamzHcTGQnlCjHT3TsmkOUVEPS3crCxiPfdzE/Trlhg==
  dependencies:
    acorn "^7.1.1"
    acorn-walk "^7.1.1"

acorn-import-assertions@^1.7.6:
  version "1.8.0"
  resolved "https://registry.npmjs.org/acorn-import-assertions/-/acorn-import-assertions-1.8.0.tgz"
  integrity sha512-m7VZ3jwz4eK6A4Vtt8Ew1/mNbP24u0FhdyfA7fSvnJR6LMdfOYnmuIrrJAgrYfYJ10F/otaHTtrtrtmHdMNzEw==

acorn-jsx@^5.3.1, acorn-jsx@^5.3.2:
  version "5.3.2"
  resolved "https://registry.npmjs.org/acorn-jsx/-/acorn-jsx-5.3.2.tgz"
  integrity sha512-rq9s+JNhf0IChjtDXxllJ7g41oZk5SlXtp0LHwyA5cejwn7vKmKp4pPri6YEePv2PU65sAsegbXtIinmDFDXgQ==

acorn-node@^1.8.2:
  version "1.8.2"
  resolved "https://registry.npmjs.org/acorn-node/-/acorn-node-1.8.2.tgz"
  integrity sha512-8mt+fslDufLYntIoPAaIMUe/lrbrehIiwmR3t2k9LljIzoigEPF27eLk2hy8zSGzmR/ogr7zbRKINMo1u0yh5A==
  dependencies:
    acorn "^7.0.0"
    acorn-walk "^7.0.0"
    xtend "^4.0.2"

acorn-walk@^7.0.0, acorn-walk@^7.1.1:
  version "7.2.0"
  resolved "https://registry.npmjs.org/acorn-walk/-/acorn-walk-7.2.0.tgz"
  integrity sha512-OPdCF6GsMIP+Az+aWfAAOEt2/+iVDKE7oy6lJ098aoe59oAmK76qV6Gw60SbZ8jHuG2wH058GF4pLFbYamYrVA==

acorn-walk@^8.1.1:
  version "8.2.0"
  resolved "https://registry.npmjs.org/acorn-walk/-/acorn-walk-8.2.0.tgz"
  integrity sha512-k+iyHEuPgSw6SbuDpGQM+06HQUa04DZ3o+F6CSzXMvvI5KMvnaEqXe+YVe555R9nn6GPt404fos4wcgpw12SDA==

acorn@^7.0.0, acorn@^7.1.1, acorn@^7.4.0, acorn@^7.4.1:
  version "7.4.1"
  resolved "https://registry.npmjs.org/acorn/-/acorn-7.4.1.tgz"
  integrity sha512-nQyp0o1/mNdbTO1PO6kHkwSrmgZ0MT/jCCpNiwbUjGoRN4dlBhqJtoQuCnEOKzgTVwg0ZWiCoQy6SxMebQVh8A==

acorn@^8.2.4, acorn@^8.4.1, acorn@^8.5.0, acorn@^8.8.0:
  version "8.8.0"
  resolved "https://registry.npmjs.org/acorn/-/acorn-8.8.0.tgz"
  integrity sha512-QOxyigPVrpZ2GXT+PFyZTl6TtOFc5egxHIP9IlQ+RbupQuX4RkT/Bee4/kQuC02Xkzg84JcT7oLYtDIQxp+v7w==

address@^1.0.1, address@^1.1.2:
  version "1.2.0"
  resolved "https://registry.npmjs.org/address/-/address-1.2.0.tgz"
  integrity sha512-tNEZYz5G/zYunxFm7sfhAxkXEuLj3K6BKwv6ZURlsF6yiUQ65z0Q2wZW9L5cPUl9ocofGvXOdFYbFHp0+6MOig==

adjust-sourcemap-loader@^4.0.0:
  version "4.0.0"
  resolved "https://registry.npmjs.org/adjust-sourcemap-loader/-/adjust-sourcemap-loader-4.0.0.tgz"
  integrity sha512-OXwN5b9pCUXNQHJpwwD2qP40byEmSgzj8B4ydSN0uMNYWiFmJ6x6KwUllMmfk8Rwu/HJDFR7U8ubsWBoN0Xp0A==
  dependencies:
    loader-utils "^2.0.0"
    regex-parser "^2.2.11"

agent-base@6:
  version "6.0.2"
  resolved "https://registry.npmjs.org/agent-base/-/agent-base-6.0.2.tgz"
  integrity sha512-RZNwNclF7+MS/8bDg70amg32dyeZGZxiDuQmZxKLAlQjr3jGyLx+4Kkk58UO7D2QdgFIQCovuSuZESne6RG6XQ==
  dependencies:
    debug "4"

ajv-formats@^2.1.1:
  version "2.1.1"
  resolved "https://registry.npmjs.org/ajv-formats/-/ajv-formats-2.1.1.tgz"
  integrity sha512-Wx0Kx52hxE7C18hkMEggYlEifqWZtYaRgouJor+WMdPnQyEK13vgEWyVNup7SoeeoLMsr4kf5h6dOW11I15MUA==
  dependencies:
    ajv "^8.0.0"

ajv-keywords@^3.4.1, ajv-keywords@^3.5.2:
  version "3.5.2"
  resolved "https://registry.npmjs.org/ajv-keywords/-/ajv-keywords-3.5.2.tgz"
  integrity sha512-5p6WTN0DdTGVQk6VjcEju19IgaHudalcfabD7yhDGeA6bcQnmL+CpveLJq/3hvfwd1aof6L386Ougkx6RfyMIQ==

ajv-keywords@^5.0.0:
  version "5.1.0"
  resolved "https://registry.npmjs.org/ajv-keywords/-/ajv-keywords-5.1.0.tgz"
  integrity sha512-YCS/JNFAUyr5vAuhk1DWm1CBxRHW9LbJ2ozWeemrIqpbsqKjHVxYPyi5GC0rjZIT5JxJ3virVTS8wk4i/Z+krw==
  dependencies:
    fast-deep-equal "^3.1.3"

ajv@^6.10.0, ajv@^6.12.2, ajv@^6.12.4, ajv@^6.12.5:
  version "6.12.6"
  resolved "https://registry.npmjs.org/ajv/-/ajv-6.12.6.tgz"
  integrity sha512-j3fVLgvTo527anyYyJOGTYJbG+vnnQYvE0m5mmkc1TK+nxAppkCLMIL0aZ4dblVCNoGShhm+kzE4ZUykBoMg4g==
  dependencies:
    fast-deep-equal "^3.1.1"
    fast-json-stable-stringify "^2.0.0"
    json-schema-traverse "^0.4.1"
    uri-js "^4.2.2"

ajv@^8.0.0, ajv@^8.0.1, ajv@^8.6.0, ajv@^8.8.0:
  version "8.11.0"
  resolved "https://registry.npmjs.org/ajv/-/ajv-8.11.0.tgz"
  integrity sha512-wGgprdCvMalC0BztXvitD2hC04YffAvtsUn93JbGXYLAtCUO4xd17mCCZQxUOItiBwZvJScWo8NIvQMQ71rdpg==
  dependencies:
    fast-deep-equal "^3.1.1"
    json-schema-traverse "^1.0.0"
    require-from-string "^2.0.2"
    uri-js "^4.2.2"

ansi-colors@^4.1.1:
  version "4.1.3"
  resolved "https://registry.npmjs.org/ansi-colors/-/ansi-colors-4.1.3.tgz"
  integrity sha512-/6w/C21Pm1A7aZitlI5Ni/2J6FFQN8i1Cvz3kHABAAbw93v/NlvKdVOqz7CCWz/3iv/JplRSEEZ83XION15ovw==

ansi-escapes@^4.2.1, ansi-escapes@^4.3.1:
  version "4.3.2"
  resolved "https://registry.npmjs.org/ansi-escapes/-/ansi-escapes-4.3.2.tgz"
  integrity sha512-gKXj5ALrKWQLsYG9jlTRmR/xKluxHV+Z9QEwNIgCfM1/uwPMCuzVVnh5mwTd+OuBZcwSIMbqssNWRm1lE51QaQ==
  dependencies:
    type-fest "^0.21.3"

ansi-html-community@^0.0.8:
  version "0.0.8"
  resolved "https://registry.npmjs.org/ansi-html-community/-/ansi-html-community-0.0.8.tgz"
  integrity sha512-1APHAyr3+PCamwNw3bXCPp4HFLONZt/yIH0sZp0/469KWNTEy+qN5jQ3GVX6DMZ1UXAi34yVwtTeaG/HpBuuzw==

ansi-regex@^5.0.0, ansi-regex@^5.0.1:
  version "5.0.1"
  resolved "https://registry.npmjs.org/ansi-regex/-/ansi-regex-5.0.1.tgz"
  integrity sha512-quJQXlTSUGL2LH9SUXo8VwsY4soanhgo6LNSm84E1LBcE8s3O0wpdiRzyR9z/ZZJMlMWv37qOOb9pdJlMUEKFQ==

ansi-regex@^6.0.1:
  version "6.0.1"
  resolved "https://registry.npmjs.org/ansi-regex/-/ansi-regex-6.0.1.tgz"
  integrity sha512-n5M855fKb2SsfMIiFFoVrABHJC8QtHwVx+mHWP3QcEqBHYienj5dHSgjbxtC0WEZXYt4wcD6zrQElDPhFuZgfA==

ansi-styles@^3.2.1:
  version "3.2.1"
  resolved "https://registry.npmjs.org/ansi-styles/-/ansi-styles-3.2.1.tgz"
  integrity sha512-VT0ZI6kZRdTh8YyJw3SMbYm/u+NqfsAxEpWO0Pf9sq8/e94WxxOpPKx9FR1FlyCtOVDNOQ+8ntlqFxiRc+r5qA==
  dependencies:
    color-convert "^1.9.0"

ansi-styles@^4.0.0, ansi-styles@^4.1.0:
  version "4.3.0"
  resolved "https://registry.npmjs.org/ansi-styles/-/ansi-styles-4.3.0.tgz"
  integrity sha512-zbB9rCJAT1rbjiVDb2hqKFHNYLxgtk8NURxZ3IZwD3F6NtxbXZQCnnSi1Lkx+IDohdPlFp222wVALIheZJQSEg==
  dependencies:
    color-convert "^2.0.1"

ansi-styles@^5.0.0:
  version "5.2.0"
  resolved "https://registry.npmjs.org/ansi-styles/-/ansi-styles-5.2.0.tgz"
  integrity sha512-Cxwpt2SfTzTtXcfOlzGEee8O+c+MmUgGrNiBcXnuWxuFJHe6a5Hz7qwhwe5OgaSYI0IJvkLqWX1ASG+cJOkEiA==

antd@^4.22.8:
  version "4.22.8"
  resolved "https://registry.npmjs.org/antd/-/antd-4.22.8.tgz"
  integrity sha512-mqHuCg9itZX+z6wk+mvRBcfz/U9iiIXS4LoNkyo8X/UBgdN8CoetFmrdvA1UQy1BuWa0/n62LiS1LatdvoTuHw==
  dependencies:
    "@ant-design/colors" "^6.0.0"
    "@ant-design/icons" "^4.7.0"
    "@ant-design/react-slick" "~0.29.1"
    "@babel/runtime" "^7.18.3"
    "@ctrl/tinycolor" "^3.4.0"
    classnames "^2.2.6"
    copy-to-clipboard "^3.2.0"
    lodash "^4.17.21"
    memoize-one "^6.0.0"
    moment "^2.29.2"
    rc-cascader "~3.6.0"
    rc-checkbox "~2.3.0"
    rc-collapse "~3.3.0"
    rc-dialog "~8.9.0"
    rc-drawer "~5.1.0"
    rc-dropdown "~4.0.0"
    rc-field-form "~1.27.0"
    rc-image "~5.7.0"
    rc-input "~0.0.1-alpha.5"
    rc-input-number "~7.3.5"
    rc-mentions "~1.9.1"
    rc-menu "~9.6.3"
    rc-motion "^2.6.1"
    rc-notification "~4.6.0"
    rc-pagination "~3.1.17"
    rc-picker "~2.6.10"
    rc-progress "~3.3.2"
    rc-rate "~2.9.0"
    rc-resize-observer "^1.2.0"
    rc-segmented "~2.1.0"
    rc-select "~14.1.1"
    rc-slider "~10.0.0"
    rc-steps "~4.1.0"
    rc-switch "~3.2.0"
    rc-table "~7.25.3"
    rc-tabs "~11.16.0"
    rc-textarea "~0.3.0"
    rc-tooltip "~5.2.0"
    rc-tree "~5.6.5"
    rc-tree-select "~5.4.0"
    rc-trigger "^5.2.10"
    rc-upload "~4.3.0"
    rc-util "^5.22.5"
    scroll-into-view-if-needed "^2.2.25"

anymatch@^3.0.3, anymatch@~3.1.2:
  version "3.1.2"
  resolved "https://registry.npmjs.org/anymatch/-/anymatch-3.1.2.tgz"
  integrity sha512-P43ePfOAIupkguHUycrc4qJ9kz8ZiuOUijaETwX7THt0Y/GNK7v0aa8rY816xWjZ7rJdA5XdMcpVFTKMq+RvWg==
  dependencies:
    normalize-path "^3.0.0"
    picomatch "^2.0.4"

arg@^4.1.0:
  version "4.1.3"
  resolved "https://registry.npmjs.org/arg/-/arg-4.1.3.tgz"
  integrity sha512-58S9QDqG0Xx27YwPSt9fJxivjYl432YCwfDMfZ+71RAqUrZef7LrKQZ3LHLOwCS4FLNBplP533Zx895SeOCHvA==

arg@^5.0.2:
  version "5.0.2"
  resolved "https://registry.npmjs.org/arg/-/arg-5.0.2.tgz"
  integrity sha512-PYjyFOLKQ9y57JvQ6QLo8dAgNqswh8M1RMJYdQduT6xbWSgK36P/Z/v+p888pM69jMMfS8Xd8F6I1kQ/I9HUGg==

argparse@^1.0.7:
  version "1.0.10"
  resolved "https://registry.npmjs.org/argparse/-/argparse-1.0.10.tgz"
  integrity sha512-o5Roy6tNG4SL/FOkCAN6RzjiakZS25RLYFrcMttJqbdd8BWrnA+fGz57iN5Pb06pvBGvl5gQ0B48dJlslXvoTg==
  dependencies:
    sprintf-js "~1.0.2"

argparse@^2.0.1:
  version "2.0.1"
  resolved "https://registry.npmjs.org/argparse/-/argparse-2.0.1.tgz"
  integrity sha512-8+9WqebbFzpX9OR+Wa6O29asIogeRMzcGtAINdpMHHyAg10f05aSFVBbcEqGf/PXw1EjAZ+q2/bEBg3DvurK3Q==

aria-query@^4.2.2:
  version "4.2.2"
  resolved "https://registry.npmjs.org/aria-query/-/aria-query-4.2.2.tgz"
  integrity sha512-o/HelwhuKpTj/frsOsbNLNgnNGVIFsVP/SW2BSF14gVl7kAfMOJ6/8wUAUvG1R1NHKrfG+2sHZTu0yauT1qBrA==
  dependencies:
    "@babel/runtime" "^7.10.2"
    "@babel/runtime-corejs3" "^7.10.2"

aria-query@^5.0.0:
  version "5.0.0"
  resolved "https://registry.npmjs.org/aria-query/-/aria-query-5.0.0.tgz"
  integrity sha512-V+SM7AbUwJ+EBnB8+DXs0hPZHO0W6pqBcc0dW90OwtVG02PswOu/teuARoLQjdDOH+t9pJgGnW5/Qmouf3gPJg==

array-flatten@1.1.1:
  version "1.1.1"
  resolved "https://registry.npmjs.org/array-flatten/-/array-flatten-1.1.1.tgz"
  integrity sha512-PCVAQswWemu6UdxsDFFX/+gVeYqKAod3D3UVm91jHwynguOwAvYPhx8nNlM++NqRcK6CxxpUafjmhIdKiHibqg==

array-flatten@^2.1.2:
  version "2.1.2"
  resolved "https://registry.npmjs.org/array-flatten/-/array-flatten-2.1.2.tgz"
  integrity sha512-hNfzcOV8W4NdualtqBFPyVO+54DSJuZGY9qT4pRroB6S9e3iiido2ISIC5h9R2sPJ8H3FHCIiEnsv1lPXO3KtQ==

array-includes@^3.1.4, array-includes@^3.1.5:
  version "3.1.5"
  resolved "https://registry.npmjs.org/array-includes/-/array-includes-3.1.5.tgz"
  integrity sha512-iSDYZMMyTPkiFasVqfuAQnWAYcvO/SeBSCGKePoEthjp4LEMTe4uLc7b025o4jAZpHhihh8xPo99TNWUWWkGDQ==
  dependencies:
    call-bind "^1.0.2"
    define-properties "^1.1.4"
    es-abstract "^1.19.5"
    get-intrinsic "^1.1.1"
    is-string "^1.0.7"

array-tree-filter@^2.1.0:
  version "2.1.0"
  resolved "https://registry.npmjs.org/array-tree-filter/-/array-tree-filter-2.1.0.tgz"
  integrity sha512-4ROwICNlNw/Hqa9v+rk5h22KjmzB1JGTMVKP2AKJBOCgb0yL0ASf0+YvCcLNNwquOHNX48jkeZIJ3a+oOQqKcw==

array-union@^1.0.1:
  version "1.0.2"
  resolved "https://registry.npmjs.org/array-union/-/array-union-1.0.2.tgz"
  integrity sha512-Dxr6QJj/RdU/hCaBjOfxW+q6lyuVE6JFWIrAUpuOOhoJJoQ99cUn3igRaHVB5P9WrgFVN0FfArM3x0cueOU8ng==
  dependencies:
    array-uniq "^1.0.1"

array-union@^2.1.0:
  version "2.1.0"
  resolved "https://registry.npmjs.org/array-union/-/array-union-2.1.0.tgz"
  integrity sha512-HGyxoOTYUyCM6stUe6EJgnd4EoewAI7zMdfqO+kGjnlZmBDz/cR5pf8r/cR4Wq60sL/p0IkcjUEEPwS3GFrIyw==

array-union@^3.0.1:
  version "3.0.1"
  resolved "https://registry.npmjs.org/array-union/-/array-union-3.0.1.tgz"
  integrity sha512-1OvF9IbWwaeiM9VhzYXVQacMibxpXOMYVNIvMtKRyX9SImBXpKcFr8XvFDeEslCyuH/t6KRt7HEO94AlP8Iatw==

array-uniq@^1.0.1:
  version "1.0.3"
  resolved "https://registry.npmjs.org/array-uniq/-/array-uniq-1.0.3.tgz"
  integrity sha512-MNha4BWQ6JbwhFhj03YK552f7cb3AzoE8SzeljgChvL1dl3IcvggXVz1DilzySZkCja+CXuZbdW7yATchWn8/Q==

array.prototype.flat@^1.2.5:
  version "1.3.0"
  resolved "https://registry.npmjs.org/array.prototype.flat/-/array.prototype.flat-1.3.0.tgz"
  integrity sha512-12IUEkHsAhA4DY5s0FPgNXIdc8VRSqD9Zp78a5au9abH/SOBrsp082JOWFNTjkMozh8mqcdiKuaLGhPeYztxSw==
  dependencies:
    call-bind "^1.0.2"
    define-properties "^1.1.3"
    es-abstract "^1.19.2"
    es-shim-unscopables "^1.0.0"

array.prototype.flatmap@^1.3.0:
  version "1.3.0"
  resolved "https://registry.npmjs.org/array.prototype.flatmap/-/array.prototype.flatmap-1.3.0.tgz"
  integrity sha512-PZC9/8TKAIxcWKdyeb77EzULHPrIX/tIZebLJUQOMR1OwYosT8yggdfWScfTBCDj5utONvOuPQQumYsU2ULbkg==
  dependencies:
    call-bind "^1.0.2"
    define-properties "^1.1.3"
    es-abstract "^1.19.2"
    es-shim-unscopables "^1.0.0"

array.prototype.reduce@^1.0.4:
  version "1.0.4"
  resolved "https://registry.npmjs.org/array.prototype.reduce/-/array.prototype.reduce-1.0.4.tgz"
  integrity sha512-WnM+AjG/DvLRLo4DDl+r+SvCzYtD2Jd9oeBYMcEaI7t3fFrHY9M53/wdLcTvmZNQ70IU6Htj0emFkZ5TS+lrdw==
  dependencies:
    call-bind "^1.0.2"
    define-properties "^1.1.3"
    es-abstract "^1.19.2"
    es-array-method-boxes-properly "^1.0.0"
    is-string "^1.0.7"

asap@~2.0.6:
  version "2.0.6"
  resolved "https://registry.npmjs.org/asap/-/asap-2.0.6.tgz"
  integrity sha512-BSHWgDSAiKs50o2Re8ppvp3seVHXSRM44cdSsT9FfNEUUZLOGWVCsiWaRPWM1Znn+mqZ1OfVZ3z3DWEzSp7hRA==

ast-types-flow@^0.0.7:
  version "0.0.7"
  resolved "https://registry.npmjs.org/ast-types-flow/-/ast-types-flow-0.0.7.tgz"
  integrity sha512-eBvWn1lvIApYMhzQMsu9ciLfkBY499mFZlNqG+/9WR7PVlroQw0vG30cOQQbaKz3sCEc44TAOu2ykzqXSNnwag==

astral-regex@^2.0.0:
  version "2.0.0"
  resolved "https://registry.npmjs.org/astral-regex/-/astral-regex-2.0.0.tgz"
  integrity sha512-Z7tMw1ytTXt5jqMcOP+OQteU1VuNK9Y02uuJtKQ1Sv69jXQKKg5cibLwGJow8yzZP+eAc18EmLGPal0bp36rvQ==

async-validator@^4.1.0:
  version "4.2.5"
  resolved "https://registry.npmjs.org/async-validator/-/async-validator-4.2.5.tgz"
  integrity sha512-7HhHjtERjqlNbZtqNqy2rckN/SpOOlmDliet+lP7k+eKZEjPk3DgyeU9lIXLdeLz0uBbbVp+9Qdow9wJWgwwfg==

async@^2.6.1:
  version "2.6.4"
  resolved "https://registry.npmjs.org/async/-/async-2.6.4.tgz"
  integrity sha512-mzo5dfJYwAn29PeiJ0zvwTo04zj8HDJj0Mn8TD7sno7q12prdbnasKJHhkm2c1LgrhlJ0teaea8860oxi51mGA==
  dependencies:
    lodash "^4.17.14"

async@^3.2.3:
  version "3.2.4"
  resolved "https://registry.npmjs.org/async/-/async-3.2.4.tgz"
  integrity sha512-iAB+JbDEGXhyIUavoDl9WP/Jj106Kz9DEn1DPgYw5ruDn0e3Wgi3sKFm55sASdGBNOQB8F59d9qQ7deqrHA8wQ==

asynckit@^0.4.0:
  version "0.4.0"
  resolved "https://registry.npmjs.org/asynckit/-/asynckit-0.4.0.tgz"
  integrity sha512-Oei9OH4tRh0YqU3GxhX79dM/mwVgvbZJaSNaRk+bshkj0S5cfHcgYakreBjrHwatXKbz+IoIdYLxrKim2MjW0Q==

at-least-node@^1.0.0:
  version "1.0.0"
  resolved "https://registry.npmjs.org/at-least-node/-/at-least-node-1.0.0.tgz"
  integrity sha512-+q/t7Ekv1EDY2l6Gda6LLiX14rU9TV20Wa3ofeQmwPFZbOMo9DXrLbOjFaaclkXKWidIaopwAObQDqwWtGUjqg==

atob@^2.1.2:
  version "2.1.2"
  resolved "https://registry.npmjs.org/atob/-/atob-2.1.2.tgz"
  integrity sha512-Wm6ukoaOGJi/73p/cl2GvLjTI5JM1k/O14isD73YML8StrH/7/lRFgmg8nICZgD3bZZvjwCGxtMOD3wWNAu8cg==

autoprefixer@^10.4.7:
  version "10.4.7"
  resolved "https://registry.npmjs.org/autoprefixer/-/autoprefixer-10.4.7.tgz"
  integrity sha512-ypHju4Y2Oav95SipEcCcI5J7CGPuvz8oat7sUtYj3ClK44bldfvtvcxK6IEK++7rqB7YchDGzweZIBG+SD0ZAA==
  dependencies:
    browserslist "^4.20.3"
    caniuse-lite "^1.0.30001335"
    fraction.js "^4.2.0"
    normalize-range "^0.1.2"
    picocolors "^1.0.0"
    postcss-value-parser "^4.2.0"

axe-core@^4.3.5:
  version "4.4.2"
  resolved "https://registry.npmjs.org/axe-core/-/axe-core-4.4.2.tgz"
  integrity sha512-LVAaGp/wkkgYJcjmHsoKx4juT1aQvJyPcW09MLCjVTh3V2cc6PnyempiLMNH5iMdfIX/zdbjUx2KDjMLCTdPeA==

axobject-query@^2.2.0:
  version "2.2.0"
  resolved "https://registry.npmjs.org/axobject-query/-/axobject-query-2.2.0.tgz"
  integrity sha512-Td525n+iPOOyUQIeBfcASuG6uJsDOITl7Mds5gFyerkWiX7qhUTdYUBlSgNMyVqtSJqwpt1kXGLdUt6SykLMRA==

babel-jest@^27.4.2, babel-jest@^27.5.1:
  version "27.5.1"
  resolved "https://registry.npmjs.org/babel-jest/-/babel-jest-27.5.1.tgz"
  integrity sha512-cdQ5dXjGRd0IBRATiQ4mZGlGlRE8kJpjPOixdNRdT+m3UcNqmYWN6rK6nvtXYfY3D76cb8s/O1Ss8ea24PIwcg==
  dependencies:
    "@jest/transform" "^27.5.1"
    "@jest/types" "^27.5.1"
    "@types/babel__core" "^7.1.14"
    babel-plugin-istanbul "^6.1.1"
    babel-preset-jest "^27.5.1"
    chalk "^4.0.0"
    graceful-fs "^4.2.9"
    slash "^3.0.0"

babel-loader@^8.2.3:
  version "8.2.5"
  resolved "https://registry.npmjs.org/babel-loader/-/babel-loader-8.2.5.tgz"
  integrity sha512-OSiFfH89LrEMiWd4pLNqGz4CwJDtbs2ZVc+iGu2HrkRfPxId9F2anQj38IxWpmRfsUY0aBZYi1EFcd3mhtRMLQ==
  dependencies:
    find-cache-dir "^3.3.1"
    loader-utils "^2.0.0"
    make-dir "^3.1.0"
    schema-utils "^2.6.5"

babel-plugin-dynamic-import-node@^2.3.3:
  version "2.3.3"
  resolved "https://registry.npmjs.org/babel-plugin-dynamic-import-node/-/babel-plugin-dynamic-import-node-2.3.3.tgz"
  integrity sha512-jZVI+s9Zg3IqA/kdi0i6UDCybUI3aSBLnglhYbSSjKlV7yF1F/5LWv8MakQmvYpnbJDS6fcBL2KzHSxNCMtWSQ==
  dependencies:
    object.assign "^4.1.0"

babel-plugin-istanbul@^6.1.1:
  version "6.1.1"
  resolved "https://registry.npmjs.org/babel-plugin-istanbul/-/babel-plugin-istanbul-6.1.1.tgz"
  integrity sha512-Y1IQok9821cC9onCx5otgFfRm7Lm+I+wwxOx738M/WLPZ9Q42m4IG5W0FNX8WLL2gYMZo3JkuXIH2DOpWM+qwA==
  dependencies:
    "@babel/helper-plugin-utils" "^7.0.0"
    "@istanbuljs/load-nyc-config" "^1.0.0"
    "@istanbuljs/schema" "^0.1.2"
    istanbul-lib-instrument "^5.0.4"
    test-exclude "^6.0.0"

babel-plugin-jest-hoist@^27.5.1:
  version "27.5.1"
  resolved "https://registry.npmjs.org/babel-plugin-jest-hoist/-/babel-plugin-jest-hoist-27.5.1.tgz"
  integrity sha512-50wCwD5EMNW4aRpOwtqzyZHIewTYNxLA4nhB+09d8BIssfNfzBRhkBIHiaPv1Si226TQSvp8gxAJm2iY2qs2hQ==
  dependencies:
    "@babel/template" "^7.3.3"
    "@babel/types" "^7.3.3"
    "@types/babel__core" "^7.0.0"
    "@types/babel__traverse" "^7.0.6"

babel-plugin-macros@^3.1.0:
  version "3.1.0"
  resolved "https://registry.npmjs.org/babel-plugin-macros/-/babel-plugin-macros-3.1.0.tgz"
  integrity sha512-Cg7TFGpIr01vOQNODXOOaGz2NpCU5gl8x1qJFbb6hbZxR7XrcE2vtbAsTAbJ7/xwJtUuJEw8K8Zr/AE0LHlesg==
  dependencies:
    "@babel/runtime" "^7.12.5"
    cosmiconfig "^7.0.0"
    resolve "^1.19.0"

babel-plugin-named-asset-import@^0.3.8:
  version "0.3.8"
  resolved "https://registry.npmjs.org/babel-plugin-named-asset-import/-/babel-plugin-named-asset-import-0.3.8.tgz"
  integrity sha512-WXiAc++qo7XcJ1ZnTYGtLxmBCVbddAml3CEXgWaBzNzLNoxtQ8AiGEFDMOhot9XjTCQbvP5E77Fj9Gk924f00Q==

babel-plugin-polyfill-corejs2@^0.3.0:
  version "0.3.1"
  resolved "https://registry.npmjs.org/babel-plugin-polyfill-corejs2/-/babel-plugin-polyfill-corejs2-0.3.1.tgz"
  integrity sha512-v7/T6EQcNfVLfcN2X8Lulb7DjprieyLWJK/zOWH5DUYcAgex9sP3h25Q+DLsX9TloXe3y1O8l2q2Jv9q8UVB9w==
  dependencies:
    "@babel/compat-data" "^7.13.11"
    "@babel/helper-define-polyfill-provider" "^0.3.1"
    semver "^6.1.1"

babel-plugin-polyfill-corejs3@^0.5.0:
  version "0.5.2"
  resolved "https://registry.npmjs.org/babel-plugin-polyfill-corejs3/-/babel-plugin-polyfill-corejs3-0.5.2.tgz"
  integrity sha512-G3uJih0XWiID451fpeFaYGVuxHEjzKTHtc9uGFEjR6hHrvNzeS/PX+LLLcetJcytsB5m4j+K3o/EpXJNb/5IEQ==
  dependencies:
    "@babel/helper-define-polyfill-provider" "^0.3.1"
    core-js-compat "^3.21.0"

babel-plugin-polyfill-regenerator@^0.3.0:
  version "0.3.1"
  resolved "https://registry.npmjs.org/babel-plugin-polyfill-regenerator/-/babel-plugin-polyfill-regenerator-0.3.1.tgz"
  integrity sha512-Y2B06tvgHYt1x0yz17jGkGeeMr5FeKUu+ASJ+N6nB5lQ8Dapfg42i0OVrf8PNGJ3zKL4A23snMi1IRwrqqND7A==
  dependencies:
    "@babel/helper-define-polyfill-provider" "^0.3.1"

babel-plugin-transform-react-remove-prop-types@^0.4.24:
  version "0.4.24"
  resolved "https://registry.npmjs.org/babel-plugin-transform-react-remove-prop-types/-/babel-plugin-transform-react-remove-prop-types-0.4.24.tgz"
  integrity sha512-eqj0hVcJUR57/Ug2zE1Yswsw4LhuqqHhD+8v120T1cl3kjg76QwtyBrdIk4WVwK+lAhBJVYCd/v+4nc4y+8JsA==

babel-preset-current-node-syntax@^1.0.0:
  version "1.0.1"
  resolved "https://registry.npmjs.org/babel-preset-current-node-syntax/-/babel-preset-current-node-syntax-1.0.1.tgz"
  integrity sha512-M7LQ0bxarkxQoN+vz5aJPsLBn77n8QgTFmo8WK0/44auK2xlCXrYcUxHFxgU7qW5Yzw/CjmLRK2uJzaCd7LvqQ==
  dependencies:
    "@babel/plugin-syntax-async-generators" "^7.8.4"
    "@babel/plugin-syntax-bigint" "^7.8.3"
    "@babel/plugin-syntax-class-properties" "^7.8.3"
    "@babel/plugin-syntax-import-meta" "^7.8.3"
    "@babel/plugin-syntax-json-strings" "^7.8.3"
    "@babel/plugin-syntax-logical-assignment-operators" "^7.8.3"
    "@babel/plugin-syntax-nullish-coalescing-operator" "^7.8.3"
    "@babel/plugin-syntax-numeric-separator" "^7.8.3"
    "@babel/plugin-syntax-object-rest-spread" "^7.8.3"
    "@babel/plugin-syntax-optional-catch-binding" "^7.8.3"
    "@babel/plugin-syntax-optional-chaining" "^7.8.3"
    "@babel/plugin-syntax-top-level-await" "^7.8.3"

babel-preset-jest@^27.5.1:
  version "27.5.1"
  resolved "https://registry.npmjs.org/babel-preset-jest/-/babel-preset-jest-27.5.1.tgz"
  integrity sha512-Nptf2FzlPCWYuJg41HBqXVT8ym6bXOevuCTbhxlUpjwtysGaIWFvDEjp4y+G7fl13FgOdjs7P/DmErqH7da0Ag==
  dependencies:
    babel-plugin-jest-hoist "^27.5.1"
    babel-preset-current-node-syntax "^1.0.0"

babel-preset-react-app@^10.0.1:
  version "10.0.1"
  resolved "https://registry.npmjs.org/babel-preset-react-app/-/babel-preset-react-app-10.0.1.tgz"
  integrity sha512-b0D9IZ1WhhCWkrTXyFuIIgqGzSkRIH5D5AmB0bXbzYAB1OBAwHcUeyWW2LorutLWF5btNo/N7r/cIdmvvKJlYg==
  dependencies:
    "@babel/core" "^7.16.0"
    "@babel/plugin-proposal-class-properties" "^7.16.0"
    "@babel/plugin-proposal-decorators" "^7.16.4"
    "@babel/plugin-proposal-nullish-coalescing-operator" "^7.16.0"
    "@babel/plugin-proposal-numeric-separator" "^7.16.0"
    "@babel/plugin-proposal-optional-chaining" "^7.16.0"
    "@babel/plugin-proposal-private-methods" "^7.16.0"
    "@babel/plugin-transform-flow-strip-types" "^7.16.0"
    "@babel/plugin-transform-react-display-name" "^7.16.0"
    "@babel/plugin-transform-runtime" "^7.16.4"
    "@babel/preset-env" "^7.16.4"
    "@babel/preset-react" "^7.16.0"
    "@babel/preset-typescript" "^7.16.0"
    "@babel/runtime" "^7.16.3"
    babel-plugin-macros "^3.1.0"
    babel-plugin-transform-react-remove-prop-types "^0.4.24"

balanced-match@^1.0.0:
  version "1.0.2"
  resolved "https://registry.npmjs.org/balanced-match/-/balanced-match-1.0.2.tgz"
  integrity sha512-3oSeUO0TMV67hN1AmbXsK4yaqU7tjiHlbxRDZOpH0KW9+CeX4bRAaX0Anxt0tx2MrpRpWwQaPwIlISEJhYU5Pw==

base64-js@^1.5.1:
  version "1.5.1"
  resolved "https://registry.npmjs.org/base64-js/-/base64-js-1.5.1.tgz"
  integrity sha512-AKpaYlHn8t4SVbOHCy+b5+KKgvR4vrsD8vbvrbiQJps7fKDTkjkDry6ji0rUJjC0kzbNePLwzxq8iypo41qeWA==

batch@0.6.1:
  version "0.6.1"
  resolved "https://registry.npmjs.org/batch/-/batch-0.6.1.tgz"
  integrity sha512-x+VAiMRL6UPkx+kudNvxTl6hB2XNNCG2r+7wixVfIYwu/2HKRXimwQyaumLjMveWvT2Hkd/cAJw+QBMfJ/EKVw==

bfj@^7.0.2:
  version "7.0.2"
  resolved "https://registry.npmjs.org/bfj/-/bfj-7.0.2.tgz"
  integrity sha512-+e/UqUzwmzJamNF50tBV6tZPTORow7gQ96iFow+8b562OdMpEK0BcJEq2OSPEDmAbSMBQ7PKZ87ubFkgxpYWgw==
  dependencies:
    bluebird "^3.5.5"
    check-types "^11.1.1"
    hoopy "^0.1.4"
    tryer "^1.0.1"

big.js@^5.2.2:
  version "5.2.2"
  resolved "https://registry.npmjs.org/big.js/-/big.js-5.2.2.tgz"
  integrity sha512-vyL2OymJxmarO8gxMr0mhChsO9QGwhynfuu4+MHTAW6czfq9humCB7rKpUjDd9YUiDPU4mzpyupFSvOClAwbmQ==

binary-extensions@^2.0.0:
  version "2.2.0"
  resolved "https://registry.npmjs.org/binary-extensions/-/binary-extensions-2.2.0.tgz"
  integrity sha512-jDctJ/IVQbZoJykoeHbhXpOlNBqGNcwXJKJog42E5HDPUwQTSdjCHdihjj0DlnheQ7blbT6dHOafNAiS8ooQKA==

bluebird@^3.5.5:
  version "3.7.2"
  resolved "https://registry.npmjs.org/bluebird/-/bluebird-3.7.2.tgz"
  integrity sha512-XpNj6GDQzdfW+r2Wnn7xiSAd7TM3jzkxGXBGTtWKuSXv1xUV+azxAm8jdWZN06QTQk+2N2XB9jRDkvbmQmcRtg==

body-parser@1.20.0:
  version "1.20.0"
  resolved "https://registry.npmjs.org/body-parser/-/body-parser-1.20.0.tgz"
  integrity sha512-DfJ+q6EPcGKZD1QWUjSpqp+Q7bDQTsQIF4zfUAtZ6qk+H/3/QRhg9CEp39ss+/T2vw0+HaidC0ecJj/DRLIaKg==
  dependencies:
    bytes "3.1.2"
    content-type "~1.0.4"
    debug "2.6.9"
    depd "2.0.0"
    destroy "1.2.0"
    http-errors "2.0.0"
    iconv-lite "0.4.24"
    on-finished "2.4.1"
    qs "6.10.3"
    raw-body "2.5.1"
    type-is "~1.6.18"
    unpipe "1.0.0"

bonjour-service@^1.0.11:
  version "1.0.13"
  resolved "https://registry.npmjs.org/bonjour-service/-/bonjour-service-1.0.13.tgz"
  integrity sha512-LWKRU/7EqDUC9CTAQtuZl5HzBALoCYwtLhffW3et7vZMwv3bWLpJf8bRYlMD5OCcDpTfnPgNCV4yo9ZIaJGMiA==
  dependencies:
    array-flatten "^2.1.2"
    dns-equal "^1.0.0"
    fast-deep-equal "^3.1.3"
    multicast-dns "^7.2.5"

boolbase@^1.0.0, boolbase@~1.0.0:
  version "1.0.0"
  resolved "https://registry.npmjs.org/boolbase/-/boolbase-1.0.0.tgz"
  integrity sha512-JZOSA7Mo9sNGB8+UjSgzdLtokWAky1zbztM3WRLCbZ70/3cTANmQmOdR7y2g+J0e2WXywy1yS468tY+IruqEww==

brace-expansion@^1.1.7:
  version "1.1.11"
  resolved "https://registry.npmjs.org/brace-expansion/-/brace-expansion-1.1.11.tgz"
  integrity sha512-iCuPHDFgrHX7H2vEI/5xpz07zSHB00TpugqhmYtVmMO6518mCuRMoOYFldEBl0g187ufozdaHgWKcYFb61qGiA==
  dependencies:
    balanced-match "^1.0.0"
    concat-map "0.0.1"

brace-expansion@^2.0.1:
  version "2.0.1"
  resolved "https://registry.npmjs.org/brace-expansion/-/brace-expansion-2.0.1.tgz"
  integrity sha512-XnAIvQ8eM+kC6aULx6wuQiwVsnzsi9d3WxzV3FpWTGA19F621kwdbsAcFKXgKUHZWsy+mY6iL1sHTxWEFCytDA==
  dependencies:
    balanced-match "^1.0.0"

braces@^3.0.2, braces@~3.0.2:
  version "3.0.2"
  resolved "https://registry.npmjs.org/braces/-/braces-3.0.2.tgz"
  integrity sha512-b8um+L1RzM3WDSzvhm6gIz1yfTbBt6YTlcEKAvsmqCZZFw46z626lVj9j1yEPW33H5H+lBQpZMP1k8l+78Ha0A==
  dependencies:
    fill-range "^7.0.1"

browser-process-hrtime@^1.0.0:
  version "1.0.0"
  resolved "https://registry.npmjs.org/browser-process-hrtime/-/browser-process-hrtime-1.0.0.tgz"
  integrity sha512-9o5UecI3GhkpM6DrXr69PblIuWxPKk9Y0jHBRhdocZ2y7YECBFCsHm79Pr3OyR2AvjhDkabFJaDJMYRazHgsow==

browserslist@^4.0.0, browserslist@^4.14.5, browserslist@^4.16.6, browserslist@^4.18.1, browserslist@^4.20.2, browserslist@^4.20.3, browserslist@^4.20.4:
  version "4.21.0"
  resolved "https://registry.npmjs.org/browserslist/-/browserslist-4.21.0.tgz"
  integrity sha512-UQxE0DIhRB5z/zDz9iA03BOfxaN2+GQdBYH/2WrSIWEUrnpzTPJbhqt+umq6r3acaPRTW1FNTkrcp0PXgtFkvA==
  dependencies:
    caniuse-lite "^1.0.30001358"
    electron-to-chromium "^1.4.164"
    node-releases "^2.0.5"
    update-browserslist-db "^1.0.0"

bser@2.1.1:
  version "2.1.1"
  resolved "https://registry.npmjs.org/bser/-/bser-2.1.1.tgz"
  integrity sha512-gQxTNE/GAfIIrmHLUE3oJyp5FO6HRBfhjnw4/wMmA63ZGDJnWBmgY/lyQBpnDUkGmAhbSe39tx2d/iTOAfglwQ==
  dependencies:
    node-int64 "^0.4.0"

buffer-from@^1.0.0:
  version "1.1.2"
  resolved "https://registry.npmjs.org/buffer-from/-/buffer-from-1.1.2.tgz"
  integrity sha512-E+XQCRwSbaaiChtv6k6Dwgc+bx+Bs6vuKJHHl5kox/BaKbhiXzqQOwK4cO22yElGp2OCmjwVhT3HmxgyPGnJfQ==

builtin-modules@^3.1.0:
  version "3.3.0"
  resolved "https://registry.npmjs.org/builtin-modules/-/builtin-modules-3.3.0.tgz"
  integrity sha512-zhaCDicdLuWN5UbN5IMnFqNMhNfo919sH85y2/ea+5Yg9TsTkeZxpL+JLbp6cgYFS4sRLp3YV4S6yDuqVWHYOw==

bytes@3.0.0:
  version "3.0.0"
  resolved "https://registry.npmjs.org/bytes/-/bytes-3.0.0.tgz"
  integrity sha512-pMhOfFDPiv9t5jjIXkHosWmkSyQbvsgEVNkz0ERHbuLh2T/7j4Mqqpz523Fe8MVY89KC6Sh/QfS2sM+SjgFDcw==

bytes@3.1.2:
  version "3.1.2"
  resolved "https://registry.npmjs.org/bytes/-/bytes-3.1.2.tgz"
  integrity sha512-/Nf7TyzTx6S3yRJObOAV7956r8cr2+Oj8AC5dt8wSP3BQAoeX58NoHyCU8P8zGkNXStjTSi6fzO6F0pBdcYbEg==

call-bind@^1.0.0, call-bind@^1.0.2:
  version "1.0.2"
  resolved "https://registry.npmjs.org/call-bind/-/call-bind-1.0.2.tgz"
  integrity sha512-7O+FbCihrB5WGbFYesctwmTKae6rOiIzmz1icreWJ+0aA7LJfuqhEso2T9ncpcFtzMQtzXf2QGGueWJGTYsqrA==
  dependencies:
    function-bind "^1.1.1"
    get-intrinsic "^1.0.2"

callsites@^3.0.0:
  version "3.1.0"
  resolved "https://registry.npmjs.org/callsites/-/callsites-3.1.0.tgz"
  integrity sha512-P8BjAsXvZS+VIDUI11hHCQEv74YT67YUi5JJFNWIqL235sBmjX4+qx9Muvls5ivyNENctx46xQLQ3aTuE7ssaQ==

camel-case@^4.1.2:
  version "4.1.2"
  resolved "https://registry.npmjs.org/camel-case/-/camel-case-4.1.2.tgz"
  integrity sha512-gxGWBrTT1JuMx6R+o5PTXMmUnhnVzLQ9SNutD4YqKtI6ap897t3tKECYla6gCWEkplXnlNybEkZg9GEGxKFCgw==
  dependencies:
    pascal-case "^3.1.2"
    tslib "^2.0.3"

camelcase-css@^2.0.1:
  version "2.0.1"
  resolved "https://registry.npmjs.org/camelcase-css/-/camelcase-css-2.0.1.tgz"
  integrity sha512-QOSvevhslijgYwRx6Rv7zKdMF8lbRmx+uQGx2+vDc+KI/eBnsy9kit5aj23AgGu3pa4t9AgwbnXWqS+iOY+2aA==

camelcase@^5.0.0, camelcase@^5.3.1:
  version "5.3.1"
  resolved "https://registry.npmjs.org/camelcase/-/camelcase-5.3.1.tgz"
  integrity sha512-L28STB170nwWS63UjtlEOE3dldQApaJXZkOI1uMFfzf3rRuPegHaHesyee+YxQ+W6SvRDQV6UrdOdRiR153wJg==

camelcase@^6.2.0, camelcase@^6.2.1:
  version "6.3.0"
  resolved "https://registry.npmjs.org/camelcase/-/camelcase-6.3.0.tgz"
  integrity sha512-Gmy6FhYlCY7uOElZUSbxo2UCDH8owEk996gkbrpsgGtrJLM3J7jGxl9Ic7Qwwj4ivOE5AWZWRMecDdF7hqGjFA==

caniuse-api@^3.0.0:
  version "3.0.0"
  resolved "https://registry.npmjs.org/caniuse-api/-/caniuse-api-3.0.0.tgz"
  integrity sha512-bsTwuIg/BZZK/vreVTYYbSWoe2F+71P7K5QGEX+pT250DZbfU1MQ5prOKpPR+LL6uWKK3KMwMCAS74QB3Um1uw==
  dependencies:
    browserslist "^4.0.0"
    caniuse-lite "^1.0.0"
    lodash.memoize "^4.1.2"
    lodash.uniq "^4.5.0"

caniuse-lite@^1.0.0, caniuse-lite@^1.0.30001335, caniuse-lite@^1.0.30001358:
  version "1.0.30001358"
  resolved "https://registry.npmjs.org/caniuse-lite/-/caniuse-lite-1.0.30001358.tgz"
  integrity sha512-hvp8PSRymk85R20bsDra7ZTCpSVGN/PAz9pSAjPSjKC+rNmnUk5vCRgJwiTT/O4feQ/yu/drvZYpKxxhbFuChw==

case-sensitive-paths-webpack-plugin@^2.4.0:
  version "2.4.0"
  resolved "https://registry.npmjs.org/case-sensitive-paths-webpack-plugin/-/case-sensitive-paths-webpack-plugin-2.4.0.tgz"
  integrity sha512-roIFONhcxog0JSSWbvVAh3OocukmSgpqOH6YpMkCvav/ySIV3JKg4Dc8vYtQjYi/UxpNE36r/9v+VqTQqgkYmw==

chalk@^2.0.0, chalk@^2.4.1:
  version "2.4.2"
  resolved "https://registry.npmjs.org/chalk/-/chalk-2.4.2.tgz"
  integrity sha512-Mti+f9lpJNcwF4tWV8/OrTTtF1gZi+f8FqlyAdouralcFWFQWF2+NgCHShjkCb+IFBLq9buZwE1xckQU4peSuQ==
  dependencies:
    ansi-styles "^3.2.1"
    escape-string-regexp "^1.0.5"
    supports-color "^5.3.0"

chalk@^3.0.0:
  version "3.0.0"
  resolved "https://registry.npmjs.org/chalk/-/chalk-3.0.0.tgz"
  integrity sha512-4D3B6Wf41KOYRFdszmDqMCGq5VV/uMAB273JILmO+3jAlh8X4qDtdtgCR3fxtbLEMzSx22QdhnDcJvu2u1fVwg==
  dependencies:
    ansi-styles "^4.1.0"
    supports-color "^7.1.0"

chalk@^4.0.0, chalk@^4.0.2, chalk@^4.1.0, chalk@^4.1.2:
  version "4.1.2"
  resolved "https://registry.npmjs.org/chalk/-/chalk-4.1.2.tgz"
  integrity sha512-oKnbhFyRIXpUuez8iBMmyEa4nbj4IOQyuhc/wy9kY7/WVPcwIO9VA668Pu8RkO7+0G76SLROeyw9CpQ061i4mA==
  dependencies:
    ansi-styles "^4.1.0"
    supports-color "^7.1.0"

char-regex@^1.0.2:
  version "1.0.2"
  resolved "https://registry.npmjs.org/char-regex/-/char-regex-1.0.2.tgz"
  integrity sha512-kWWXztvZ5SBQV+eRgKFeh8q5sLuZY2+8WUIzlxWVTg+oGwY14qylx1KbKzHd8P6ZYkAg0xyIDU9JMHhyJMZ1jw==

char-regex@^2.0.0:
  version "2.0.1"
  resolved "https://registry.npmjs.org/char-regex/-/char-regex-2.0.1.tgz"
  integrity sha512-oSvEeo6ZUD7NepqAat3RqoucZ5SeqLJgOvVIwkafu6IP3V0pO38s/ypdVUmDDK6qIIHNlYHJAKX9E7R7HoKElw==

charcodes@^0.2.0:
  version "0.2.0"
  resolved "https://registry.npmjs.org/charcodes/-/charcodes-0.2.0.tgz"
  integrity sha512-Y4kiDb+AM4Ecy58YkuZrrSRJBDQdQ2L+NyS1vHHFtNtUjgutcZfx3yp1dAONI/oPaPmyGfCLx5CxL+zauIMyKQ==

check-types@^11.1.1:
  version "11.1.2"
  resolved "https://registry.npmjs.org/check-types/-/check-types-11.1.2.tgz"
  integrity sha512-tzWzvgePgLORb9/3a0YenggReLKAIb2owL03H2Xdoe5pKcUyWRSEQ8xfCar8t2SIAuEDwtmx2da1YB52YuHQMQ==

chokidar@^3.4.2, chokidar@^3.5.3:
  version "3.5.3"
  resolved "https://registry.npmjs.org/chokidar/-/chokidar-3.5.3.tgz"
  integrity sha512-Dr3sfKRP6oTcjf2JmUmFJfeVMvXBdegxB0iVQ5eb2V10uFJUCAS8OByZdVAyVb8xXNz3GjjTgj9kLWsZTqE6kw==
  dependencies:
    anymatch "~3.1.2"
    braces "~3.0.2"
    glob-parent "~5.1.2"
    is-binary-path "~2.1.0"
    is-glob "~4.0.1"
    normalize-path "~3.0.0"
    readdirp "~3.6.0"
  optionalDependencies:
    fsevents "~2.3.2"

chrome-trace-event@^1.0.2:
  version "1.0.3"
  resolved "https://registry.npmjs.org/chrome-trace-event/-/chrome-trace-event-1.0.3.tgz"
  integrity sha512-p3KULyQg4S7NIHixdwbGX+nFHkoBiA4YQmyWtjb8XngSKV124nJmRysgAeujbUVb15vh+RvFUfCPqU7rXk+hZg==

ci-info@^3.2.0:
  version "3.3.2"
  resolved "https://registry.npmjs.org/ci-info/-/ci-info-3.3.2.tgz"
  integrity sha512-xmDt/QIAdeZ9+nfdPsaBCpMvHNLFiLdjj59qjqn+6iPe6YmHGQ35sBnQ8uslRBXFmXkiZQOJRjvQeoGppoTjjg==

cjs-module-lexer@^1.0.0:
  version "1.2.2"
  resolved "https://registry.npmjs.org/cjs-module-lexer/-/cjs-module-lexer-1.2.2.tgz"
  integrity sha512-cOU9usZw8/dXIXKtwa8pM0OTJQuJkxMN6w30csNRUerHfeQ5R6U3kkU/FtJeIf3M202OHfY2U8ccInBG7/xogA==

classnames@2.x, classnames@^2.2.1, classnames@^2.2.3, classnames@^2.2.5, classnames@^2.2.6, classnames@^2.3.1:
  version "2.3.1"
  resolved "https://registry.npmjs.org/classnames/-/classnames-2.3.1.tgz"
  integrity sha512-OlQdbZ7gLfGarSqxesMesDa5uz7KFbID8Kpq/SxIoNGDqY8lSYs0D+hhtBXhcdB3rcbXArFr7vlHheLk1voeNA==

clean-css@^5.2.2:
  version "5.3.0"
  resolved "https://registry.npmjs.org/clean-css/-/clean-css-5.3.0.tgz"
  integrity sha512-YYuuxv4H/iNb1Z/5IbMRoxgrzjWGhOEFfd+groZ5dMCVkpENiMZmwspdrzBo9286JjM1gZJPAyL7ZIdzuvu2AQ==
  dependencies:
    source-map "~0.6.0"

cliui@^7.0.2:
  version "7.0.4"
  resolved "https://registry.npmjs.org/cliui/-/cliui-7.0.4.tgz"
  integrity sha512-OcRE68cOsVMXp1Yvonl/fzkQOyjLSu/8bhPDfQt0e0/Eb283TKP20Fs2MqoPsr9SwA595rRCA+QMzYc9nBP+JQ==
  dependencies:
    string-width "^4.2.0"
    strip-ansi "^6.0.0"
    wrap-ansi "^7.0.0"

co@^4.6.0:
  version "4.6.0"
  resolved "https://registry.npmjs.org/co/-/co-4.6.0.tgz"
  integrity sha512-QVb0dM5HvG+uaxitm8wONl7jltx8dqhfU33DcqtOZcLSVIKSDDLDi7+0LbAKiyI8hD9u42m2YxXSkMGWThaecQ==

coa@^2.0.2:
  version "2.0.2"
  resolved "https://registry.npmjs.org/coa/-/coa-2.0.2.tgz"
  integrity sha512-q5/jG+YQnSy4nRTV4F7lPepBJZ8qBNJJDBuJdoejDyLXgmL7IEo+Le2JDZudFTFt7mrCqIRaSjws4ygRCTCAXA==
  dependencies:
    "@types/q" "^1.5.1"
    chalk "^2.4.1"
    q "^1.1.2"

collect-v8-coverage@^1.0.0:
  version "1.0.1"
  resolved "https://registry.npmjs.org/collect-v8-coverage/-/collect-v8-coverage-1.0.1.tgz"
  integrity sha512-iBPtljfCNcTKNAto0KEtDfZ3qzjJvqE3aTGZsbhjSBlorqpXJlaWWtPO35D+ZImoC3KWejX64o+yPGxhWSTzfg==

color-convert@^1.9.0:
  version "1.9.3"
  resolved "https://registry.npmjs.org/color-convert/-/color-convert-1.9.3.tgz"
  integrity sha512-QfAUtd+vFdAtFQcC8CCyYt1fYWxSqAiK2cSD6zDB8N3cpsEBAvRxp9zOGg6G/SHHJYAT88/az/IuDGALsNVbGg==
  dependencies:
    color-name "1.1.3"

color-convert@^2.0.1:
  version "2.0.1"
  resolved "https://registry.npmjs.org/color-convert/-/color-convert-2.0.1.tgz"
  integrity sha512-RRECPsj7iu/xb5oKYcsFHSppFNnsj/52OVTRKb4zP5onXwVF3zVmmToNcOfGC+CRDpfK/U584fMg38ZHCaElKQ==
  dependencies:
    color-name "~1.1.4"

color-name@1.1.3:
  version "1.1.3"
  resolved "https://registry.npmjs.org/color-name/-/color-name-1.1.3.tgz"
  integrity sha512-72fSenhMw2HZMTVHeCA9KCmpEIbzWiQsjN+BHcBbS9vr1mtt+vJjPdksIBNUmKAW8TFUDPJK5SUU3QhE9NEXDw==

color-name@^1.1.4, color-name@~1.1.4:
  version "1.1.4"
  resolved "https://registry.npmjs.org/color-name/-/color-name-1.1.4.tgz"
  integrity sha512-dOy+3AuW3a2wNbZHIuMZpTcgjGuLU/uBL/ubcZF9OXbDo8ff4O8yVp5Bf0efS8uEoYo5q4Fx7dY9OgQGXgAsQA==

colord@^2.9.1:
  version "2.9.2"
  resolved "https://registry.npmjs.org/colord/-/colord-2.9.2.tgz"
  integrity sha512-Uqbg+J445nc1TKn4FoDPS6ZZqAvEDnwrH42yo8B40JSOgSLxMZ/gt3h4nmCtPLQeXhjJJkqBx7SCY35WnIixaQ==

colorette@^2.0.10:
  version "2.0.19"
  resolved "https://registry.npmjs.org/colorette/-/colorette-2.0.19.tgz"
  integrity sha512-3tlv/dIP7FWvj3BsbHrGLJ6l/oKh1O3TcgBqMn+yyCagOxc23fyzDS6HypQbgxWbkpDnf52p1LuR4eWDQ/K9WQ==

colormap@^2.3:
  version "2.3.2"
  resolved "https://registry.npmjs.org/colormap/-/colormap-2.3.2.tgz"
  integrity sha512-jDOjaoEEmA9AgA11B/jCSAvYE95r3wRoAyTf3LEHGiUVlNHJaL1mRkf5AyLSpQBVGfTEPwGEqCIzL+kgr2WgNA==
  dependencies:
    lerp "^1.0.3"

combined-stream@^1.0.8:
  version "1.0.8"
  resolved "https://registry.npmjs.org/combined-stream/-/combined-stream-1.0.8.tgz"
  integrity sha512-FQN4MRfuJeHf7cBbBMJFXhKSDq+2kAArBlmRBvcvFE5BB1HZKXtSFASDhdlz9zOYwxh8lDdnvmMOe/+5cdoEdg==
  dependencies:
    delayed-stream "~1.0.0"

commander@^2.18.0, commander@^2.20.0:
  version "2.20.3"
  resolved "https://registry.npmjs.org/commander/-/commander-2.20.3.tgz"
  integrity sha512-GpVkmM8vF2vQUkj2LvZmD35JxeJOLCwJ9cUkugyk2nuhbv3+mJvpLYYt+0+USMxE+oj+ey/lJEnhZw75x/OMcQ==

commander@^7.2.0:
  version "7.2.0"
  resolved "https://registry.npmjs.org/commander/-/commander-7.2.0.tgz"
  integrity sha512-QrWXB+ZQSVPmIWIhtEO9H+gwHaMGYiF5ChvoJ+K9ZGHG/sVsa6yiesAD1GC/x46sET00Xlwo1u49RVVVzvcSkw==

commander@^8.3.0:
  version "8.3.0"
  resolved "https://registry.npmjs.org/commander/-/commander-8.3.0.tgz"
  integrity sha512-OkTL9umf+He2DZkUq8f8J9of7yL6RJKI24dVITBmNfZBmri9zYZQrKkuXiKhyfPSu8tUhnVBB1iKXevvnlR4Ww==

common-path-prefix@^3.0.0:
  version "3.0.0"
  resolved "https://registry.npmjs.org/common-path-prefix/-/common-path-prefix-3.0.0.tgz"
  integrity sha512-QE33hToZseCH3jS0qN96O/bSh3kaw/h+Tq7ngyY9eWDUnTlTNUyqfqvCXioLe5Na5jFsL78ra/wuBU4iuEgd4w==

common-tags@^1.8.0:
  version "1.8.2"
  resolved "https://registry.npmjs.org/common-tags/-/common-tags-1.8.2.tgz"
  integrity sha512-gk/Z852D2Wtb//0I+kRFNKKE9dIIVirjoqPoA1wJU+XePVXZfGeBpk45+A1rKO4Q43prqWBNY/MiIeRLbPWUaA==

commondir@^1.0.1:
  version "1.0.1"
  resolved "https://registry.npmjs.org/commondir/-/commondir-1.0.1.tgz"
  integrity sha512-W9pAhw0ja1Edb5GVdIF1mjZw/ASI0AlShXM83UUGe2DVr5TdAPEA1OA8m/g8zWp9x6On7gqufY+FatDbC3MDQg==

complex.js@^2.1.1:
  version "2.1.1"
  resolved "https://registry.npmjs.org/complex.js/-/complex.js-2.1.1.tgz"
  integrity sha512-8njCHOTtFFLtegk6zQo0kkVX1rngygb/KQI6z1qZxlFI3scluC+LVTCFbrkWjBv4vvLlbQ9t88IPMC6k95VTTg==

compressible@~2.0.16:
  version "2.0.18"
  resolved "https://registry.npmjs.org/compressible/-/compressible-2.0.18.tgz"
  integrity sha512-AF3r7P5dWxL8MxyITRMlORQNaOA2IkAFaTr4k7BUumjPtRpGDTZpl0Pb1XCO6JeDCBdp126Cgs9sMxqSjgYyRg==
  dependencies:
    mime-db ">= 1.43.0 < 2"

compression@^1.7.4:
  version "1.7.4"
  resolved "https://registry.npmjs.org/compression/-/compression-1.7.4.tgz"
  integrity sha512-jaSIDzP9pZVS4ZfQ+TzvtiWhdpFhE2RDHz8QJkpX9SIpLq88VueF5jJw6t+6CUQcAoA6t+x89MLrWAqpfDE8iQ==
  dependencies:
    accepts "~1.3.5"
    bytes "3.0.0"
    compressible "~2.0.16"
    debug "2.6.9"
    on-headers "~1.0.2"
    safe-buffer "5.1.2"
    vary "~1.1.2"

compute-scroll-into-view@^1.0.17:
  version "1.0.17"
  resolved "https://registry.npmjs.org/compute-scroll-into-view/-/compute-scroll-into-view-1.0.17.tgz"
  integrity sha512-j4dx+Fb0URmzbwwMUrhqWM2BEWHdFGx+qZ9qqASHRPqvTYdqvWnHg0H1hIbcyLnvgnoNAVMlwkepyqM3DaIFUg==

concat-map@0.0.1:
  version "0.0.1"
  resolved "https://registry.npmjs.org/concat-map/-/concat-map-0.0.1.tgz"
  integrity sha512-/Srv4dswyQNBfohGpz9o6Yb3Gz3SrUDqBH5rTuhGR7ahtlbYKnVxw2bCFMRljaA7EXHaXZ8wsHdodFvbkhKmqg==

confusing-browser-globals@^1.0.11:
  version "1.0.11"
  resolved "https://registry.npmjs.org/confusing-browser-globals/-/confusing-browser-globals-1.0.11.tgz"
  integrity sha512-JsPKdmh8ZkmnHxDk55FZ1TqVLvEQTvoByJZRN9jzI0UjxK/QgAmsphz7PGtqgPieQZ/CQcHWXCR7ATDNhGe+YA==

connect-history-api-fallback@^1.6.0:
  version "1.6.0"
  resolved "https://registry.npmjs.org/connect-history-api-fallback/-/connect-history-api-fallback-1.6.0.tgz"
  integrity sha512-e54B99q/OUoH64zYYRf3HBP5z24G38h5D3qXu23JGRoigpX5Ss4r9ZnDk3g0Z8uQC2x2lPaJ+UlWBc1ZWBWdLg==

content-disposition@0.5.4:
  version "0.5.4"
  resolved "https://registry.npmjs.org/content-disposition/-/content-disposition-0.5.4.tgz"
  integrity sha512-FveZTNuGw04cxlAiWbzi6zTAL/lhehaWbTtgluJh4/E95DqMwTmha3KZN1aAWA8cFIhHzMZUvLevkw5Rqk+tSQ==
  dependencies:
    safe-buffer "5.2.1"

content-type@~1.0.4:
  version "1.0.4"
  resolved "https://registry.npmjs.org/content-type/-/content-type-1.0.4.tgz"
  integrity sha512-hIP3EEPs8tB9AT1L+NUqtwOAps4mk2Zob89MWXMHjHWg9milF/j4osnnQLXBCBFBk/tvIG/tUc9mOUJiPBhPXA==

convert-source-map@^1.4.0, convert-source-map@^1.6.0, convert-source-map@^1.7.0:
  version "1.8.0"
  resolved "https://registry.npmjs.org/convert-source-map/-/convert-source-map-1.8.0.tgz"
  integrity sha512-+OQdjP49zViI/6i7nIJpA8rAl4sV/JdPfU9nZs3VqOwGIgizICvuN2ru6fMd+4llL0tar18UYJXfZ/TWtmhUjA==
  dependencies:
    safe-buffer "~5.1.1"

cookie-signature@1.0.6:
  version "1.0.6"
  resolved "https://registry.npmjs.org/cookie-signature/-/cookie-signature-1.0.6.tgz"
  integrity sha512-QADzlaHc8icV8I7vbaJXJwod9HWYp8uCqf1xa4OfNu1T7JVxQIrUgOWtHdNDtPiywmFbiS12VjotIXLrKM3orQ==

cookie@0.5.0:
  version "0.5.0"
  resolved "https://registry.npmjs.org/cookie/-/cookie-0.5.0.tgz"
  integrity sha512-YZ3GUyn/o8gfKJlnlX7g7xq4gyO6OSuhGPKaaGssGB2qgDUS0gPgtTvoyZLTt9Ab6dC4hfc9dV5arkvc/OCmrw==

copy-anything@^2.0.1:
  version "2.0.6"
  resolved "https://registry.npmjs.org/copy-anything/-/copy-anything-2.0.6.tgz"
  integrity sha512-1j20GZTsvKNkc4BY3NpMOM8tt///wY3FpIzozTOFO2ffuZcV61nojHXVKIy3WM+7ADCy5FVhdZYHYDdgTU0yJw==
  dependencies:
    is-what "^3.14.1"

copy-to-clipboard@^3.2.0:
  version "3.3.1"
  resolved "https://registry.npmjs.org/copy-to-clipboard/-/copy-to-clipboard-3.3.1.tgz"
  integrity sha512-i13qo6kIHTTpCm8/Wup+0b1mVWETvu2kIMzKoK8FpkLkFxlt0znUAHcMzox+T8sPlqtZXq3CulEjQHsYiGFJUw==
  dependencies:
    toggle-selection "^1.0.6"

copy-webpack-plugin@^10.2.4:
  version "10.2.4"
  resolved "https://registry.npmjs.org/copy-webpack-plugin/-/copy-webpack-plugin-10.2.4.tgz"
  integrity sha512-xFVltahqlsRcyyJqQbDY6EYTtyQZF9rf+JPjwHObLdPFMEISqkFkr7mFoVOC6BfYS/dNThyoQKvziugm+OnwBg==
  dependencies:
    fast-glob "^3.2.7"
    glob-parent "^6.0.1"
    globby "^12.0.2"
    normalize-path "^3.0.0"
    schema-utils "^4.0.0"
    serialize-javascript "^6.0.0"

core-js-compat@^3.21.0, core-js-compat@^3.22.1:
  version "3.23.2"
  resolved "https://registry.npmjs.org/core-js-compat/-/core-js-compat-3.23.2.tgz"
  integrity sha512-lrgZvxFwbQp9v7E8mX0rJ+JX7Bvh4eGULZXA1IAyjlsnWvCdw6TF8Tg6xtaSUSJMrSrMaLdpmk+V54LM1dvfOA==
  dependencies:
    browserslist "^4.20.4"
    semver "7.0.0"

core-js-pure@^3.20.2, core-js-pure@^3.8.1:
  version "3.23.2"
  resolved "https://registry.npmjs.org/core-js-pure/-/core-js-pure-3.23.2.tgz"
  integrity sha512-t6u7H4Ff/yZNk+zqTr74UjCcZ3k8ApBryeLLV4rYQd9aF3gqmjjGjjR44ENfeBMH8VVvSynIjAJ0mUuFhzQtrA==

core-js@^2.6.12, core-js@^2.6.5:
  version "2.6.12"
  resolved "https://registry.npmjs.org/core-js/-/core-js-2.6.12.tgz"
  integrity sha512-Kb2wC0fvsWfQrgk8HU5lW6U/Lcs8+9aaYcy4ZFc6DDlo4nZ7n70dEgE5rtR0oG6ufKDUnrwfWL1mXR5ljDatrQ==

core-js@^3.19.2, core-js@^3.8.3:
  version "3.23.2"
  resolved "https://registry.npmjs.org/core-js/-/core-js-3.23.2.tgz"
  integrity sha512-ELJOWxNrJfOH/WK4VJ3Qd+fOqZuOuDNDJz0xG6Bt4mGg2eO/UT9CljCrbqDGovjLKUrGajEEBcoTOc0w+yBYeQ==

core-util-is@~1.0.0:
  version "1.0.3"
  resolved "https://registry.npmjs.org/core-util-is/-/core-util-is-1.0.3.tgz"
  integrity sha512-ZQBvi1DcpJ4GDqanjucZ2Hj3wEO5pZDS89BWbkcrvdxksJorwUDDZamX9ldFkp9aw2lmBDLgkObEA4DWNJ9FYQ==

cosmiconfig-typescript-loader@^1.0.0:
  version "1.0.9"
  resolved "https://registry.npmjs.org/cosmiconfig-typescript-loader/-/cosmiconfig-typescript-loader-1.0.9.tgz"
  integrity sha512-tRuMRhxN4m1Y8hP9SNYfz7jRwt8lZdWxdjg/ohg5esKmsndJIn4yT96oJVcf5x0eA11taXl+sIp+ielu529k6g==
  dependencies:
    cosmiconfig "^7"
    ts-node "^10.7.0"

cosmiconfig@^6.0.0:
  version "6.0.0"
  resolved "https://registry.npmjs.org/cosmiconfig/-/cosmiconfig-6.0.0.tgz"
  integrity sha512-xb3ZL6+L8b9JLLCx3ZdoZy4+2ECphCMo2PwqgP1tlfVq6M6YReyzBJtvWWtbDSpNr9hn96pkCiZqUcFEc+54Qg==
  dependencies:
    "@types/parse-json" "^4.0.0"
    import-fresh "^3.1.0"
    parse-json "^5.0.0"
    path-type "^4.0.0"
    yaml "^1.7.2"

cosmiconfig@^7, cosmiconfig@^7.0.0, cosmiconfig@^7.0.1:
  version "7.0.1"
  resolved "https://registry.npmjs.org/cosmiconfig/-/cosmiconfig-7.0.1.tgz"
  integrity sha512-a1YWNUV2HwGimB7dU2s1wUMurNKjpx60HxBB6xUM8Re+2s1g1IIfJvFR0/iCF+XHdE0GMTKTuLR32UQff4TEyQ==
  dependencies:
    "@types/parse-json" "^4.0.0"
    import-fresh "^3.2.1"
    parse-json "^5.0.0"
    path-type "^4.0.0"
    yaml "^1.10.0"

craco-less@^2.0.0:
  version "2.0.0"
  resolved "https://registry.npmjs.org/craco-less/-/craco-less-2.0.0.tgz"
  integrity sha512-980mQaZVrC4ZsvOwvud6/AgvW7fLY3mW5m5+gR4sw4krxszgHb+qoRyOjqsYPD0F4oUmQoSiZSrlYY/bFGD9kQ==
  dependencies:
    less "^4.1.1"
    less-loader "^7.3.0"

create-require@^1.1.0:
  version "1.1.1"
  resolved "https://registry.npmjs.org/create-require/-/create-require-1.1.1.tgz"
  integrity sha512-dcKFX3jn0MpIaXjisoRvexIJVEKzaq7z2rZKxf+MSr9TkdmHmsU4m2lcLojrj/FHl8mk5VxMmYA+ftRkP/3oKQ==

cross-spawn@^7.0.0, cross-spawn@^7.0.2, cross-spawn@^7.0.3:
  version "7.0.3"
  resolved "https://registry.npmjs.org/cross-spawn/-/cross-spawn-7.0.3.tgz"
  integrity sha512-iRDPJKUPVEND7dHPO8rkbOnPpyDygcDFtWjpeWNCgy8WP2rXcxXL8TskReQl6OrB2G7+UJrags1q15Fudc7G6w==
  dependencies:
    path-key "^3.1.0"
    shebang-command "^2.0.0"
    which "^2.0.1"

crypto-js@^4.0.0:
  version "4.1.1"
  resolved "https://registry.npmjs.org/crypto-js/-/crypto-js-4.1.1.tgz"
  integrity sha512-o2JlM7ydqd3Qk9CA0L4NL6mTzU2sdx96a+oOfPu8Mkl/PK51vSyoi8/rQ8NknZtk44vq15lmhAj9CIAGwgeWKw==

crypto-random-string@^2.0.0:
  version "2.0.0"
  resolved "https://registry.npmjs.org/crypto-random-string/-/crypto-random-string-2.0.0.tgz"
  integrity sha512-v1plID3y9r/lPhviJ1wrXpLeyUIGAZ2SHNYTEapm7/8A9nLPoyvVp3RK/EPFqn5kEznyWgYZNsRtYYIWbuG8KA==

css-blank-pseudo@^3.0.3:
  version "3.0.3"
  resolved "https://registry.npmjs.org/css-blank-pseudo/-/css-blank-pseudo-3.0.3.tgz"
  integrity sha512-VS90XWtsHGqoM0t4KpH053c4ehxZ2E6HtGI7x68YFV0pTo/QmkV/YFA+NnlvK8guxZVNWGQhVNJGC39Q8XF4OQ==
  dependencies:
    postcss-selector-parser "^6.0.9"

css-declaration-sorter@^6.3.0:
  version "6.3.0"
  resolved "https://registry.npmjs.org/css-declaration-sorter/-/css-declaration-sorter-6.3.0.tgz"
  integrity sha512-OGT677UGHJTAVMRhPO+HJ4oKln3wkBTwtDFH0ojbqm+MJm6xuDMHp2nkhh/ThaBqq20IbraBQSWKfSLNHQO9Og==

css-has-pseudo@^3.0.4:
  version "3.0.4"
  resolved "https://registry.npmjs.org/css-has-pseudo/-/css-has-pseudo-3.0.4.tgz"
  integrity sha512-Vse0xpR1K9MNlp2j5w1pgWIJtm1a8qS0JwS9goFYcImjlHEmywP9VUF05aGBXzGpDJF86QXk4L0ypBmwPhGArw==
  dependencies:
    postcss-selector-parser "^6.0.9"

css-loader@^6.5.1:
  version "6.7.1"
  resolved "https://registry.npmjs.org/css-loader/-/css-loader-6.7.1.tgz"
  integrity sha512-yB5CNFa14MbPJcomwNh3wLThtkZgcNyI2bNMRt8iE5Z8Vwl7f8vQXFAzn2HDOJvtDq2NTZBUGMSUNNyrv3/+cw==
  dependencies:
    icss-utils "^5.1.0"
    postcss "^8.4.7"
    postcss-modules-extract-imports "^3.0.0"
    postcss-modules-local-by-default "^4.0.0"
    postcss-modules-scope "^3.0.0"
    postcss-modules-values "^4.0.0"
    postcss-value-parser "^4.2.0"
    semver "^7.3.5"

css-minimizer-webpack-plugin@^3.2.0:
  version "3.4.1"
  resolved "https://registry.npmjs.org/css-minimizer-webpack-plugin/-/css-minimizer-webpack-plugin-3.4.1.tgz"
  integrity sha512-1u6D71zeIfgngN2XNRJefc/hY7Ybsxd74Jm4qngIXyUEk7fss3VUzuHxLAq/R8NAba4QU9OUSaMZlbpRc7bM4Q==
  dependencies:
    cssnano "^5.0.6"
    jest-worker "^27.0.2"
    postcss "^8.3.5"
    schema-utils "^4.0.0"
    serialize-javascript "^6.0.0"
    source-map "^0.6.1"

css-prefers-color-scheme@^6.0.3:
  version "6.0.3"
  resolved "https://registry.npmjs.org/css-prefers-color-scheme/-/css-prefers-color-scheme-6.0.3.tgz"
  integrity sha512-4BqMbZksRkJQx2zAjrokiGMd07RqOa2IxIrrN10lyBe9xhn9DEvjUK79J6jkeiv9D9hQFXKb6g1jwU62jziJZA==

css-select-base-adapter@^0.1.1:
  version "0.1.1"
  resolved "https://registry.npmjs.org/css-select-base-adapter/-/css-select-base-adapter-0.1.1.tgz"
  integrity sha512-jQVeeRG70QI08vSTwf1jHxp74JoZsr2XSgETae8/xC8ovSnL2WF87GTLO86Sbwdt2lK4Umg4HnnwMO4YF3Ce7w==

css-select@^2.0.0:
  version "2.1.0"
  resolved "https://registry.npmjs.org/css-select/-/css-select-2.1.0.tgz"
  integrity sha512-Dqk7LQKpwLoH3VovzZnkzegqNSuAziQyNZUcrdDM401iY+R5NkGBXGmtO05/yaXQziALuPogeG0b7UAgjnTJTQ==
  dependencies:
    boolbase "^1.0.0"
    css-what "^3.2.1"
    domutils "^1.7.0"
    nth-check "^1.0.2"

css-select@^4.1.3:
  version "4.3.0"
  resolved "https://registry.npmjs.org/css-select/-/css-select-4.3.0.tgz"
  integrity sha512-wPpOYtnsVontu2mODhA19JrqWxNsfdatRKd64kmpRbQgh1KtItko5sTnEpPdpSaJszTOhEMlF/RPz28qj4HqhQ==
  dependencies:
    boolbase "^1.0.0"
    css-what "^6.0.1"
    domhandler "^4.3.1"
    domutils "^2.8.0"
    nth-check "^2.0.1"

css-tree@1.0.0-alpha.37:
  version "1.0.0-alpha.37"
  resolved "https://registry.npmjs.org/css-tree/-/css-tree-1.0.0-alpha.37.tgz"
  integrity sha512-DMxWJg0rnz7UgxKT0Q1HU/L9BeJI0M6ksor0OgqOnF+aRCDWg/N2641HmVyU9KVIu0OVVWOb2IpC9A+BJRnejg==
  dependencies:
    mdn-data "2.0.4"
    source-map "^0.6.1"

css-tree@^1.1.2, css-tree@^1.1.3:
  version "1.1.3"
  resolved "https://registry.npmjs.org/css-tree/-/css-tree-1.1.3.tgz"
  integrity sha512-tRpdppF7TRazZrjJ6v3stzv93qxRcSsFmW6cX0Zm2NVKpxE1WV1HblnghVv9TreireHkqI/VDEsfolRF1p6y7Q==
  dependencies:
    mdn-data "2.0.14"
    source-map "^0.6.1"

css-what@^3.2.1:
  version "3.4.2"
  resolved "https://registry.npmjs.org/css-what/-/css-what-3.4.2.tgz"
  integrity sha512-ACUm3L0/jiZTqfzRM3Hi9Q8eZqd6IK37mMWPLz9PJxkLWllYeRf+EHUSHYEtFop2Eqytaq1FizFVh7XfBnXCDQ==

css-what@^6.0.1:
  version "6.1.0"
  resolved "https://registry.npmjs.org/css-what/-/css-what-6.1.0.tgz"
  integrity sha512-HTUrgRJ7r4dsZKU6GjmpfRK1O76h97Z8MfS1G0FozR+oF2kG6Vfe8JE6zwrkbxigziPHinCJ+gCPjA9EaBDtRw==

css.escape@^1.5.1:
  version "1.5.1"
  resolved "https://registry.npmjs.org/css.escape/-/css.escape-1.5.1.tgz"
  integrity sha512-YUifsXXuknHlUsmlgyY0PKzgPOr7/FjCePfHNt0jxm83wHZi44VDMQ7/fGNkjY3/jV1MC+1CmZbaHzugyeRtpg==

css@^3.0.0:
  version "3.0.0"
  resolved "https://registry.npmjs.org/css/-/css-3.0.0.tgz"
  integrity sha512-DG9pFfwOrzc+hawpmqX/dHYHJG+Bsdb0klhyi1sDneOgGOXy9wQIC8hzyVp1e4NRYDBdxcylvywPkkXCHAzTyQ==
  dependencies:
    inherits "^2.0.4"
    source-map "^0.6.1"
    source-map-resolve "^0.6.0"

csscolorparser@~1.0.2:
  version "1.0.3"
  resolved "https://registry.npmjs.org/csscolorparser/-/csscolorparser-1.0.3.tgz"
  integrity sha512-umPSgYwZkdFoUrH5hIq5kf0wPSXiro51nPw0j2K/c83KflkPSTBGMz6NJvMB+07VlL0y7VPo6QJcDjcgKTTm3w==

cssdb@^6.6.3:
  version "6.6.3"
  resolved "https://registry.npmjs.org/cssdb/-/cssdb-6.6.3.tgz"
  integrity sha512-7GDvDSmE+20+WcSMhP17Q1EVWUrLlbxxpMDqG731n8P99JhnQZHR9YvtjPvEHfjFUjvQJvdpKCjlKOX+xe4UVA==

cssesc@^3.0.0:
  version "3.0.0"
  resolved "https://registry.npmjs.org/cssesc/-/cssesc-3.0.0.tgz"
  integrity sha512-/Tb/JcjK111nNScGob5MNtsntNM1aCNUDipB/TkwZFhyDrrE47SOx/18wF2bbjgc3ZzCSKW1T5nt5EbFoAz/Vg==

cssnano-preset-default@^5.2.12:
  version "5.2.12"
  resolved "https://registry.npmjs.org/cssnano-preset-default/-/cssnano-preset-default-5.2.12.tgz"
  integrity sha512-OyCBTZi+PXgylz9HAA5kHyoYhfGcYdwFmyaJzWnzxuGRtnMw/kR6ilW9XzlzlRAtB6PLT/r+prYgkef7hngFew==
  dependencies:
    css-declaration-sorter "^6.3.0"
    cssnano-utils "^3.1.0"
    postcss-calc "^8.2.3"
    postcss-colormin "^5.3.0"
    postcss-convert-values "^5.1.2"
    postcss-discard-comments "^5.1.2"
    postcss-discard-duplicates "^5.1.0"
    postcss-discard-empty "^5.1.1"
    postcss-discard-overridden "^5.1.0"
    postcss-merge-longhand "^5.1.6"
    postcss-merge-rules "^5.1.2"
    postcss-minify-font-values "^5.1.0"
    postcss-minify-gradients "^5.1.1"
    postcss-minify-params "^5.1.3"
    postcss-minify-selectors "^5.2.1"
    postcss-normalize-charset "^5.1.0"
    postcss-normalize-display-values "^5.1.0"
    postcss-normalize-positions "^5.1.1"
    postcss-normalize-repeat-style "^5.1.1"
    postcss-normalize-string "^5.1.0"
    postcss-normalize-timing-functions "^5.1.0"
    postcss-normalize-unicode "^5.1.0"
    postcss-normalize-url "^5.1.0"
    postcss-normalize-whitespace "^5.1.1"
    postcss-ordered-values "^5.1.3"
    postcss-reduce-initial "^5.1.0"
    postcss-reduce-transforms "^5.1.0"
    postcss-svgo "^5.1.0"
    postcss-unique-selectors "^5.1.1"

cssnano-utils@^3.1.0:
  version "3.1.0"
  resolved "https://registry.npmjs.org/cssnano-utils/-/cssnano-utils-3.1.0.tgz"
  integrity sha512-JQNR19/YZhz4psLX/rQ9M83e3z2Wf/HdJbryzte4a3NSuafyp9w/I4U+hx5C2S9g41qlstH7DEWnZaaj83OuEA==

cssnano@^5.0.6:
  version "5.1.12"
  resolved "https://registry.npmjs.org/cssnano/-/cssnano-5.1.12.tgz"
  integrity sha512-TgvArbEZu0lk/dvg2ja+B7kYoD7BBCmn3+k58xD0qjrGHsFzXY/wKTo9M5egcUCabPol05e/PVoIu79s2JN4WQ==
  dependencies:
    cssnano-preset-default "^5.2.12"
    lilconfig "^2.0.3"
    yaml "^1.10.2"

csso@^4.0.2, csso@^4.2.0:
  version "4.2.0"
  resolved "https://registry.npmjs.org/csso/-/csso-4.2.0.tgz"
  integrity sha512-wvlcdIbf6pwKEk7vHj8/Bkc0B4ylXZruLvOgs9doS5eOsOpuodOV2zJChSpkp+pRpYQLQMeF04nr3Z68Sta9jA==
  dependencies:
    css-tree "^1.1.2"

cssom@^0.4.4:
  version "0.4.4"
  resolved "https://registry.npmjs.org/cssom/-/cssom-0.4.4.tgz"
  integrity sha512-p3pvU7r1MyyqbTk+WbNJIgJjG2VmTIaB10rI93LzVPrmDJKkzKYMtxxyAvQXR/NS6otuzveI7+7BBq3SjBS2mw==

cssom@~0.3.6:
  version "0.3.8"
  resolved "https://registry.npmjs.org/cssom/-/cssom-0.3.8.tgz"
  integrity sha512-b0tGHbfegbhPJpxpiBPU2sCkigAqtM9O121le6bbOlgyV+NyGyCmVfJ6QW9eRjz8CpNfWEOYBIMIGRYkLwsIYg==

cssstyle@^2.3.0:
  version "2.3.0"
  resolved "https://registry.npmjs.org/cssstyle/-/cssstyle-2.3.0.tgz"
  integrity sha512-AZL67abkUzIuvcHqk7c09cezpGNcxUxU4Ioi/05xHk4DQeTkWmGYftIE6ctU6AEt+Gn4n1lDStOtj7FKycP71A==
  dependencies:
    cssom "~0.3.6"

csstype@^3.0.2:
  version "3.1.0"
  resolved "https://registry.npmjs.org/csstype/-/csstype-3.1.0.tgz"
  integrity sha512-uX1KG+x9h5hIJsaKR9xHUeUraxf8IODOwq9JLNPq6BwB04a/xgpq3rcx47l5BZu5zBPlgD342tdke3Hom/nJRA==

damerau-levenshtein@^1.0.7:
  version "1.0.8"
  resolved "https://registry.npmjs.org/damerau-levenshtein/-/damerau-levenshtein-1.0.8.tgz"
  integrity sha512-sdQSFB7+llfUcQHUQO3+B8ERRj0Oa4w9POWMI/puGtuf7gFywGmkaLCElnudfTiKZV+NvHqL0ifzdrI8Ro7ESA==

data-urls@^2.0.0:
  version "2.0.0"
  resolved "https://registry.npmjs.org/data-urls/-/data-urls-2.0.0.tgz"
  integrity sha512-X5eWTSXO/BJmpdIKCRuKUgSCgAN0OwliVK3yPKbwIWU1Tdw5BRajxlzMidvh+gwko9AfQ9zIj52pzF91Q3YAvQ==
  dependencies:
    abab "^2.0.3"
    whatwg-mimetype "^2.3.0"
    whatwg-url "^8.0.0"

date-fns@2.x:
  version "2.29.1"
  resolved "https://registry.npmjs.org/date-fns/-/date-fns-2.29.1.tgz"
  integrity sha512-dlLD5rKaKxpFdnjrs+5azHDFOPEu4ANy/LTh04A1DTzMM7qoajmKCBc8pkKRFT41CNzw+4gQh79X5C+Jq27HAw==

dayjs@1.x:
  version "1.11.4"
  resolved "https://registry.npmjs.org/dayjs/-/dayjs-1.11.4.tgz"
  integrity sha512-Zj/lPM5hOvQ1Bf7uAvewDaUcsJoI6JmNqmHhHl3nyumwe0XHwt8sWdOVAPACJzCebL8gQCi+K49w7iKWnGwX9g==

dcmjs@^0.19.1:
  version "0.19.9"
  resolved "https://registry.npmjs.org/dcmjs/-/dcmjs-0.19.9.tgz"
  integrity sha512-V+0tND+SPX5e7WFeLzeoooaTsZbiKmEP2i3AyERsojaXXfaDV5E+pta5IqId4Ok1yfRT5qfTFwLGstGT6nLplA==
  dependencies:
    "@babel/polyfill" "^7.8.3"
    "@babel/runtime" "^7.8.4"
    gl-matrix "^3.1.0"
    lodash.clonedeep "^4.5.0"
    loglevelnext "^3.0.1"
    ndarray "^1.0.19"

dcmjs@^0.27:
  version "0.27.0"
  resolved "https://registry.npmjs.org/dcmjs/-/dcmjs-0.27.0.tgz"
  integrity sha512-26wtatOLh+0b0aFy9iOg7PdOLG9EHevn9nEOn7Aoo5l7P9aFAMZ3XAa9Q+NULzLE2Q7DcIf2TQvfyVtdzhQzeg==
  dependencies:
    "@babel/runtime-corejs2" "^7.17.8"
    gl-matrix "^3.1.0"
    lodash.clonedeep "^4.5.0"
    loglevelnext "^3.0.1"
    ndarray "^1.0.19"

debug@2.6.9, debug@^2.6.0, debug@^2.6.9:
  version "2.6.9"
  resolved "https://registry.npmjs.org/debug/-/debug-2.6.9.tgz"
  integrity sha512-bC7ElrdJaJnPbAP+1EotYvqZsb3ecl5wi6Bfi6BJTUcNowp6cvspg0jXznRTKDjm/E7AdgFBVeAPVMNcKGsHMA==
  dependencies:
    ms "2.0.0"

debug@4, debug@^4.0.1, debug@^4.1.0, debug@^4.1.1, debug@^4.3.1, debug@^4.3.2, debug@^4.3.4:
  version "4.3.4"
  resolved "https://registry.npmjs.org/debug/-/debug-4.3.4.tgz"
  integrity sha512-PRWFHuSU3eDtQJPvnNY7Jcket1j0t5OuOsFzPPzsekD52Zl8qUfFIPEiswXqIvHWGVHOgX+7G/vCNNhehwxfkQ==
  dependencies:
    ms "2.1.2"

debug@^3.2.6, debug@^3.2.7:
  version "3.2.7"
  resolved "https://registry.npmjs.org/debug/-/debug-3.2.7.tgz"
  integrity sha512-CFjzYYAi4ThfiQvizrFQevTTXHtnCqWfe7x1AhgEscTz6ZbLbfoLRLPugTQyBth6f8ZERVUSyWHFD/7Wu4t1XQ==
  dependencies:
    ms "^2.1.1"

decimal.js@^10.2.1, decimal.js@^10.4.0:
  version "10.4.1"
  resolved "https://registry.npmjs.org/decimal.js/-/decimal.js-10.4.1.tgz"
  integrity sha512-F29o+vci4DodHYT9UrR5IEbfBw9pE5eSapIJdTqXK5+6hq+t8VRxwQyKlW2i+KDKFkkJQRvFyI/QXD83h8LyQw==

decode-uri-component@^0.2.0:
  version "0.2.0"
  resolved "https://registry.npmjs.org/decode-uri-component/-/decode-uri-component-0.2.0.tgz"
  integrity sha512-hjf+xovcEn31w/EUYdTXQh/8smFL/dzYjohQGEIgjyNavaJfBY2p5F527Bo1VPATxv0VYTUC2bOcXvqFwk78Og==

dedent@^0.7.0:
  version "0.7.0"
  resolved "https://registry.npmjs.org/dedent/-/dedent-0.7.0.tgz"
  integrity sha512-Q6fKUPqnAHAyhiUgFU7BUzLiv0kd8saH9al7tnu5Q/okj6dnupxyTgFIBjVzJATdfIAm9NAsvXNzjaKa+bxVyA==

deep-is@^0.1.3, deep-is@~0.1.3:
  version "0.1.4"
  resolved "https://registry.npmjs.org/deep-is/-/deep-is-0.1.4.tgz"
  integrity sha512-oIPzksmTg4/MriiaYGO+okXDT7ztn/w3Eptv/+gSIdMdKsJo0u4CfYNFJPy+4SKMuCqGw2wxnA+URMg3t8a/bQ==

deepmerge@^4.2.2:
  version "4.2.2"
  resolved "https://registry.npmjs.org/deepmerge/-/deepmerge-4.2.2.tgz"
  integrity sha512-FJ3UgI4gIl+PHZm53knsuSFpE+nESMr7M4v9QcgB7S63Kj/6WqMiFQJpBBYz1Pt+66bZpP3Q7Lye0Oo9MPKEdg==

default-gateway@^6.0.3:
  version "6.0.3"
  resolved "https://registry.npmjs.org/default-gateway/-/default-gateway-6.0.3.tgz"
  integrity sha512-fwSOJsbbNzZ/CUFpqFBqYfYNLj1NbMPm8MMCIzHjC83iSJRBEGmDUxU+WP661BaBQImeC2yHwXtz+P/O9o+XEg==
  dependencies:
    execa "^5.0.0"

define-lazy-prop@^2.0.0:
  version "2.0.0"
  resolved "https://registry.npmjs.org/define-lazy-prop/-/define-lazy-prop-2.0.0.tgz"
  integrity sha512-Ds09qNh8yw3khSjiJjiUInaGX9xlqZDY7JVryGxdxV7NPeuqQfplOpQ66yJFZut3jLa5zOwkXw1g9EI2uKh4Og==

define-properties@^1.1.3, define-properties@^1.1.4:
  version "1.1.4"
  resolved "https://registry.npmjs.org/define-properties/-/define-properties-1.1.4.tgz"
  integrity sha512-uckOqKcfaVvtBdsVkdPv3XjveQJsNQqmhXgRi8uhvWWuPYZCNlzT8qAyblUgNoXdHdjMTzAqeGjAoli8f+bzPA==
  dependencies:
    has-property-descriptors "^1.0.0"
    object-keys "^1.1.1"

defined@^1.0.0:
  version "1.0.0"
  resolved "https://registry.npmjs.org/defined/-/defined-1.0.0.tgz"
  integrity sha512-Y2caI5+ZwS5c3RiNDJ6u53VhQHv+hHKwhkI1iHvceKUHw9Df6EK2zRLfjejRgMuCuxK7PfSWIMwWecceVvThjQ==

delayed-stream@~1.0.0:
  version "1.0.0"
  resolved "https://registry.npmjs.org/delayed-stream/-/delayed-stream-1.0.0.tgz"
  integrity sha512-ZySD7Nf91aLB0RxL4KGrKHBXl7Eds1DAmEdcoVawXnLD7SDhpNgtuII2aAkg7a7QS41jxPSZ17p4VdGnMHk3MQ==

depd@2.0.0:
  version "2.0.0"
  resolved "https://registry.npmjs.org/depd/-/depd-2.0.0.tgz"
  integrity sha512-g7nH6P6dyDioJogAAGprGpCtVImJhpPk/roCzdb3fIh61/s/nPsfR6onyMwkCAR/OlC3yBC0lESvUoQEAssIrw==

depd@~1.1.2:
  version "1.1.2"
  resolved "https://registry.npmjs.org/depd/-/depd-1.1.2.tgz"
  integrity sha512-7emPTl6Dpo6JRXOXjLRxck+FlLRX5847cLKEn00PLAgc3g2hTZZgr+e4c2v6QpSmLeFP3n5yUo7ft6avBK/5jQ==

destroy@1.2.0:
  version "1.2.0"
  resolved "https://registry.npmjs.org/destroy/-/destroy-1.2.0.tgz"
  integrity sha512-2sJGJTaXIIaR1w4iJSNoN0hnMY7Gpc/n8D4qSCJw8QqFWXf7cuAgnEHxBpweaVcPevC2l3KpjYCx3NypQQgaJg==

detect-browser@^5.2.1:
  version "5.3.0"
  resolved "https://registry.npmjs.org/detect-browser/-/detect-browser-5.3.0.tgz"
  integrity sha512-53rsFbGdwMwlF7qvCt0ypLM5V5/Mbl0szB7GPN8y9NCcbknYOeVVXdrXEq+90IwAfrrzt6Hd+u2E2ntakICU8w==

detect-newline@^3.0.0:
  version "3.1.0"
  resolved "https://registry.npmjs.org/detect-newline/-/detect-newline-3.1.0.tgz"
  integrity sha512-TLz+x/vEXm/Y7P7wn1EJFNLxYpUD4TgMosxY6fAVJUnJMbupHBOncxyWUG9OpTaH9EBD7uFI5LfEgmMOc54DsA==

detect-node@^2.0.4:
  version "2.1.0"
  resolved "https://registry.npmjs.org/detect-node/-/detect-node-2.1.0.tgz"
  integrity sha512-T0NIuQpnTvFDATNuHN5roPwSBG83rFsuO+MXXH9/3N1eFbn4wcPjttvjMLEPWJ0RGUYgQE7cGgS3tNxbqCGM7g==

detect-port-alt@^1.1.6:
  version "1.1.6"
  resolved "https://registry.npmjs.org/detect-port-alt/-/detect-port-alt-1.1.6.tgz"
  integrity sha512-5tQykt+LqfJFBEYaDITx7S7cR7mJ/zQmLXZ2qt5w04ainYZw6tBf9dBunMjVeVOdYVRUzUOE4HkY5J7+uttb5Q==
  dependencies:
    address "^1.0.1"
    debug "^2.6.0"

detective@^5.2.1:
  version "5.2.1"
  resolved "https://registry.npmjs.org/detective/-/detective-5.2.1.tgz"
  integrity sha512-v9XE1zRnz1wRtgurGu0Bs8uHKFSTdteYZNbIPFVhUZ39L/S79ppMpdmVOZAnoz1jfEFodc48n6MX483Xo3t1yw==
  dependencies:
    acorn-node "^1.8.2"
    defined "^1.0.0"
    minimist "^1.2.6"

dicom-microscopy-viewer@^0.44.0:
  version "0.44.0"
  resolved "https://registry.npmjs.org/dicom-microscopy-viewer/-/dicom-microscopy-viewer-0.44.0.tgz"
  integrity sha512-7rcm8bXTcOLsXrhBPwWe5gf4Sj1Rz1lRh+ECcaznOEr/uvX6BTAYLqNJNmeAUMoKcadboEeDrmLihCwCteRSJQ==
  dependencies:
    "@cornerstonejs/codec-charls" "^0.1.1"
    "@cornerstonejs/codec-libjpeg-turbo-8bit" "^0.0.7"
    "@cornerstonejs/codec-openjpeg" "^0.1.1"
    colormap "^2.3"
    dcmjs "^0.27"
    dicomicc "^0.1"
    dicomweb-client "^0.8"
    image-type "^4.1"
    mathjs "^11.2"
    ol "^7.1"
    uuid "^9.0"

dicomicc@^0.1:
  version "0.1.0"
  resolved "https://registry.npmjs.org/dicomicc/-/dicomicc-0.1.0.tgz"
  integrity sha512-kZejPGjLQ9NsgovSyVsiAuCpq6LofNR9Erc8Tt/vQAYGYCoQnTyWDlg5D0TJJQATKul7cSr9k/q0TF8G9qdDkQ==

dicomweb-client@^0.8, dicomweb-client@^0.8.4:
  version "0.8.4"
  resolved "https://registry.npmjs.org/dicomweb-client/-/dicomweb-client-0.8.4.tgz"
  integrity sha512-/6oY3/Fg9JyAlbTWuJOYbVqici3+nlZt43+Z/Y47RNiqLc028JcxNlY28u4VQqksxfB59f1hhNbsqsHyDT4vhw==

didyoumean@^1.2.2:
  version "1.2.2"
  resolved "https://registry.npmjs.org/didyoumean/-/didyoumean-1.2.2.tgz"
  integrity sha512-gxtyfqMg7GKyhQmb056K7M3xszy/myH8w+B4RT+QXBQsvAOdc3XymqDDPHx1BgPgsdAA5SIifona89YtRATDzw==

diff-sequences@^27.5.1:
  version "27.5.1"
  resolved "https://registry.npmjs.org/diff-sequences/-/diff-sequences-27.5.1.tgz"
  integrity sha512-k1gCAXAsNgLwEL+Y8Wvl+M6oEFj5bgazfZULpS5CneoPPXRaCCW7dm+q21Ky2VEE5X+VeRDBVg1Pcvvsr4TtNQ==

diff-sequences@^28.1.1:
  version "28.1.1"
  resolved "https://registry.npmjs.org/diff-sequences/-/diff-sequences-28.1.1.tgz"
  integrity sha512-FU0iFaH/E23a+a718l8Qa/19bF9p06kgE0KipMOMadwa3SjnaElKzPaUC0vnibs6/B/9ni97s61mcejk8W1fQw==

diff@^4.0.1:
  version "4.0.2"
  resolved "https://registry.npmjs.org/diff/-/diff-4.0.2.tgz"
  integrity sha512-58lmxKSA4BNyLz+HHMUzlOEpg09FV+ev6ZMe3vJihgdxzgcwZ8VoEEPmALCZG9LmqfVoNMMKpttIYTVG6uDY7A==

dir-glob@^3.0.1:
  version "3.0.1"
  resolved "https://registry.npmjs.org/dir-glob/-/dir-glob-3.0.1.tgz"
  integrity sha512-WkrWp9GR4KXfKGYzOLmTuGVi1UWFfws377n9cc55/tb6DuqyF6pcQ5AbiHEshaDpY9v6oaSr2XCDidGmMwdzIA==
  dependencies:
    path-type "^4.0.0"

dlv@^1.1.3:
  version "1.1.3"
  resolved "https://registry.npmjs.org/dlv/-/dlv-1.1.3.tgz"
  integrity sha512-+HlytyjlPKnIG8XuRG8WvmBP8xs8P71y+SKKS6ZXWoEgLuePxtDoUEiH7WkdePWrQ5JBpE6aoVqfZfJUQkjXwA==

dns-equal@^1.0.0:
  version "1.0.0"
  resolved "https://registry.npmjs.org/dns-equal/-/dns-equal-1.0.0.tgz"
  integrity sha512-z+paD6YUQsk+AbGCEM4PrOXSss5gd66QfcVBFTKR/HpFL9jCqikS94HYwKww6fQyO7IxrIIyUu+g0Ka9tUS2Cg==

dns-packet@^5.2.2:
  version "5.4.0"
  resolved "https://registry.npmjs.org/dns-packet/-/dns-packet-5.4.0.tgz"
  integrity sha512-EgqGeaBB8hLiHLZtp/IbaDQTL8pZ0+IvwzSHA6d7VyMDM+B9hgddEMa9xjK5oYnw0ci0JQ6g2XCD7/f6cafU6g==
  dependencies:
    "@leichtgewicht/ip-codec" "^2.0.1"

doctrine@^2.1.0:
  version "2.1.0"
  resolved "https://registry.npmjs.org/doctrine/-/doctrine-2.1.0.tgz"
  integrity sha512-35mSku4ZXK0vfCuHEDAwt55dg2jNajHZ1odvF+8SSr82EsZY4QmXfuWso8oEd8zRhVObSN18aM0CjSdoBX7zIw==
  dependencies:
    esutils "^2.0.2"

doctrine@^3.0.0:
  version "3.0.0"
  resolved "https://registry.npmjs.org/doctrine/-/doctrine-3.0.0.tgz"
  integrity sha512-yS+Q5i3hBf7GBkd4KG8a7eBNNWNGLTaEwwYWUijIYM7zrlYDM0BFXHjjPWlWZ1Rg7UaddZeIDmi9jF3HmqiQ2w==
  dependencies:
    esutils "^2.0.2"

dom-accessibility-api@^0.5.6:
  version "0.5.14"
  resolved "https://registry.npmjs.org/dom-accessibility-api/-/dom-accessibility-api-0.5.14.tgz"
  integrity sha512-NMt+m9zFMPZe0JcY9gN224Qvk6qLIdqex29clBvc/y75ZBX9YA9wNK3frsYvu2DI1xcCIwxwnX+TlsJ2DSOADg==

dom-align@^1.7.0:
  version "1.12.3"
  resolved "https://registry.npmjs.org/dom-align/-/dom-align-1.12.3.tgz"
  integrity sha512-Gj9hZN3a07cbR6zviMUBOMPdWxYhbMI+x+WS0NAIu2zFZmbK8ys9R79g+iG9qLnlCwpFoaB+fKy8Pdv470GsPA==

dom-converter@^0.2.0:
  version "0.2.0"
  resolved "https://registry.npmjs.org/dom-converter/-/dom-converter-0.2.0.tgz"
  integrity sha512-gd3ypIPfOMr9h5jIKq8E3sHOTCjeirnl0WK5ZdS1AW0Odt0b1PaWaHdJ4Qk4klv+YB9aJBS7mESXjFoDQPu6DA==
  dependencies:
    utila "~0.4"

dom-serializer@0:
  version "0.2.2"
  resolved "https://registry.npmjs.org/dom-serializer/-/dom-serializer-0.2.2.tgz"
  integrity sha512-2/xPb3ORsQ42nHYiSunXkDjPLBaEj/xTwUO4B7XCZQTRk7EBtTOPaygh10YAAh2OI1Qrp6NWfpAhzswj0ydt9g==
  dependencies:
    domelementtype "^2.0.1"
    entities "^2.0.0"

dom-serializer@^1.0.1:
  version "1.4.1"
  resolved "https://registry.npmjs.org/dom-serializer/-/dom-serializer-1.4.1.tgz"
  integrity sha512-VHwB3KfrcOOkelEG2ZOfxqLZdfkil8PtJi4P8N2MMXucZq2yLp75ClViUlOVwyoHEDjYU433Aq+5zWP61+RGag==
  dependencies:
    domelementtype "^2.0.1"
    domhandler "^4.2.0"
    entities "^2.0.0"

domelementtype@1:
  version "1.3.1"
  resolved "https://registry.npmjs.org/domelementtype/-/domelementtype-1.3.1.tgz"
  integrity sha512-BSKB+TSpMpFI/HOxCNr1O8aMOTZ8hT3pM3GQ0w/mWRmkhEDSFJkkyzz4XQsBV44BChwGkrDfMyjVD0eA2aFV3w==

domelementtype@^2.0.1, domelementtype@^2.2.0:
  version "2.3.0"
  resolved "https://registry.npmjs.org/domelementtype/-/domelementtype-2.3.0.tgz"
  integrity sha512-OLETBj6w0OsagBwdXnPdN0cnMfF9opN69co+7ZrbfPGrdpPVNBUj02spi6B1N7wChLQiPn4CSH/zJvXw56gmHw==

domexception@^2.0.1:
  version "2.0.1"
  resolved "https://registry.npmjs.org/domexception/-/domexception-2.0.1.tgz"
  integrity sha512-yxJ2mFy/sibVQlu5qHjOkf9J3K6zgmCxgJ94u2EdvDOV09H+32LtRswEcUsmUWN72pVLOEnTSRaIVVzVQgS0dg==
  dependencies:
    webidl-conversions "^5.0.0"

domhandler@^4.0.0, domhandler@^4.2.0, domhandler@^4.3.1:
  version "4.3.1"
  resolved "https://registry.npmjs.org/domhandler/-/domhandler-4.3.1.tgz"
  integrity sha512-GrwoxYN+uWlzO8uhUXRl0P+kHE4GtVPfYzVLcUxPL7KNdHKj66vvlhiweIHqYYXWlw+T8iLMp42Lm67ghw4WMQ==
  dependencies:
    domelementtype "^2.2.0"

domutils@^1.7.0:
  version "1.7.0"
  resolved "https://registry.npmjs.org/domutils/-/domutils-1.7.0.tgz"
  integrity sha512-Lgd2XcJ/NjEw+7tFvfKxOzCYKZsdct5lczQ2ZaQY8Djz7pfAD3Gbp8ySJWtreII/vDlMVmxwa6pHmdxIYgttDg==
  dependencies:
    dom-serializer "0"
    domelementtype "1"

domutils@^2.5.2, domutils@^2.8.0:
  version "2.8.0"
  resolved "https://registry.npmjs.org/domutils/-/domutils-2.8.0.tgz"
  integrity sha512-w96Cjofp72M5IIhpjgobBimYEfoPjx1Vx0BSX9P30WBdZW2WIKU0T1Bd0kz2eNZ9ikjKgHbEyKx8BB6H1L3h3A==
  dependencies:
    dom-serializer "^1.0.1"
    domelementtype "^2.2.0"
    domhandler "^4.2.0"

dot-case@^3.0.4:
  version "3.0.4"
  resolved "https://registry.npmjs.org/dot-case/-/dot-case-3.0.4.tgz"
  integrity sha512-Kv5nKlh6yRrdrGvxeJ2e5y2eRUpkUosIW4A2AS38zwSz27zu7ufDwQPi5Jhs3XAlGNetl3bmnGhQsMtkKJnj3w==
  dependencies:
    no-case "^3.0.4"
    tslib "^2.0.3"

dotenv-expand@^5.1.0:
  version "5.1.0"
  resolved "https://registry.npmjs.org/dotenv-expand/-/dotenv-expand-5.1.0.tgz"
  integrity sha512-YXQl1DSa4/PQyRfgrv6aoNjhasp/p4qs9FjJ4q4cQk+8m4r6k4ZSiEyytKG8f8W9gi8WsQtIObNmKd+tMzNTmA==

dotenv@^10.0.0:
  version "10.0.0"
  resolved "https://registry.npmjs.org/dotenv/-/dotenv-10.0.0.tgz"
  integrity sha512-rlBi9d8jpv9Sf1klPjNfFAuWDjKLwTIJJ/VxtoTwIR6hnZxcEOQCZg2oIL3MWBYw5GpUDKOEnND7LXTbIpQ03Q==

duplexer@^0.1.2:
  version "0.1.2"
  resolved "https://registry.npmjs.org/duplexer/-/duplexer-0.1.2.tgz"
  integrity sha512-jtD6YG370ZCIi/9GTaJKQxWTZD045+4R4hTk/x1UyoqadyJ9x9CgSi1RlVDQF8U2sxLLSnFkCaMihqljHIWgMg==

earcut@^2.2.3:
  version "2.2.4"
  resolved "https://registry.npmjs.org/earcut/-/earcut-2.2.4.tgz"
  integrity sha512-/pjZsA1b4RPHbeWZQn66SWS8nZZWLQQ23oE3Eam7aroEFGEvwKAsJfZ9ytiEMycfzXWpca4FA9QIOehf7PocBQ==

ee-first@1.1.1:
  version "1.1.1"
  resolved "https://registry.npmjs.org/ee-first/-/ee-first-1.1.1.tgz"
  integrity sha512-WMwm9LhRUo+WUaRN+vRuETqG89IgZphVSNkdFgeb6sS/E4OrDIN7t48CAewSHXc6C8lefD8KKfr5vY61brQlow==

ejs@^3.1.6:
  version "3.1.8"
  resolved "https://registry.npmjs.org/ejs/-/ejs-3.1.8.tgz"
  integrity sha512-/sXZeMlhS0ArkfX2Aw780gJzXSMPnKjtspYZv+f3NiKLlubezAHDU5+9xz6gd3/NhG3txQCo6xlglmTS+oTGEQ==
  dependencies:
    jake "^10.8.5"

electron-to-chromium@^1.4.164:
  version "1.4.165"
  resolved "https://registry.npmjs.org/electron-to-chromium/-/electron-to-chromium-1.4.165.tgz"
  integrity sha512-DKQW1lqUSAYQvn9dnpK7mWaDpWbNOXQLXhfCi7Iwx0BKxdZOxkKcCyKw1l3ihWWW5iWSxKKbhEUoNRoHvl/hbA==

email-addresses@^3.0.1:
  version "3.1.0"
  resolved "https://registry.npmjs.org/email-addresses/-/email-addresses-3.1.0.tgz"
  integrity sha512-k0/r7GrWVL32kZlGwfPNgB2Y/mMXVTq/decgLczm/j34whdaspNrZO8CnXPf1laaHxI6ptUlsnAxN+UAPw+fzg==

emittery@^0.10.2:
  version "0.10.2"
  resolved "https://registry.npmjs.org/emittery/-/emittery-0.10.2.tgz"
  integrity sha512-aITqOwnLanpHLNXZJENbOgjUBeHocD+xsSJmNrjovKBW5HbSpW3d1pEls7GFQPUWXiwG9+0P4GtHfEqC/4M0Iw==

emittery@^0.8.1:
  version "0.8.1"
  resolved "https://registry.npmjs.org/emittery/-/emittery-0.8.1.tgz"
  integrity sha512-uDfvUjVrfGJJhymx/kz6prltenw1u7WrCg1oa94zYY8xxVpLLUu045LAT0dhDZdXG58/EpPL/5kA180fQ/qudg==

emoji-regex@^8.0.0:
  version "8.0.0"
  resolved "https://registry.npmjs.org/emoji-regex/-/emoji-regex-8.0.0.tgz"
  integrity sha512-MSjYzcWNOA0ewAHpz0MxpYFvwg6yjy1NG3xteoqz644VCo/RPgnr1/GGt+ic3iJTzQ8Eu3TdM14SawnVUmGE6A==

emoji-regex@^9.2.2:
  version "9.2.2"
  resolved "https://registry.npmjs.org/emoji-regex/-/emoji-regex-9.2.2.tgz"
  integrity sha512-L18DaJsXSUk2+42pv8mLs5jJT2hqFkFE4j21wOmgbUqsZ2hL72NsUU785g9RXgo3s0ZNgVl42TiHp3ZtOv/Vyg==

emojis-list@^3.0.0:
  version "3.0.0"
  resolved "https://registry.npmjs.org/emojis-list/-/emojis-list-3.0.0.tgz"
  integrity sha512-/kyM18EfinwXZbno9FyUGeFh87KC8HRQBQGildHZbEuRyWFOmv1U10o9BBp8XVZDVNNuQKyIGIu5ZYAAXJ0V2Q==

encodeurl@~1.0.2:
  version "1.0.2"
  resolved "https://registry.npmjs.org/encodeurl/-/encodeurl-1.0.2.tgz"
  integrity sha512-TPJXq8JqFaVYm2CWmPvnP2Iyo4ZSM7/QKcSmuMLDObfpH5fi7RUGmd/rTDf+rut/saiDiQEeVTNgAmJEdAOx0w==

enhanced-resolve@^5.9.3:
  version "5.9.3"
  resolved "https://registry.npmjs.org/enhanced-resolve/-/enhanced-resolve-5.9.3.tgz"
  integrity sha512-Bq9VSor+kjvW3f9/MiiR4eE3XYgOl7/rS8lnSxbRbF3kS0B2r+Y9w5krBWxZgDxASVZbdYrn5wT4j/Wb0J9qow==
  dependencies:
    graceful-fs "^4.2.4"
    tapable "^2.2.0"

enquirer@^2.3.5:
  version "2.3.6"
  resolved "https://registry.npmjs.org/enquirer/-/enquirer-2.3.6.tgz"
  integrity sha512-yjNnPr315/FjS4zIsUxYguYUPP2e1NK4d7E7ZOLiyYCcbFBiTMyID+2wvm2w6+pZ/odMA7cRkjhsPbltwBOrLg==
  dependencies:
    ansi-colors "^4.1.1"

entities@^2.0.0:
  version "2.2.0"
  resolved "https://registry.npmjs.org/entities/-/entities-2.2.0.tgz"
  integrity sha512-p92if5Nz619I0w+akJrLZH0MX0Pb5DX39XOwQTtXSdQQOaYH03S1uIQp4mhOZtAXrxq4ViO67YTiLBo2638o9A==

errno@^0.1.1:
  version "0.1.8"
  resolved "https://registry.npmjs.org/errno/-/errno-0.1.8.tgz"
  integrity sha512-dJ6oBr5SQ1VSd9qkk7ByRgb/1SH4JZjCHSW/mr63/QcXO9zLVxvJ6Oy13nio03rxpSnVDDjFor75SjVeZWPW/A==
  dependencies:
    prr "~1.0.1"

error-ex@^1.3.1:
  version "1.3.2"
  resolved "https://registry.npmjs.org/error-ex/-/error-ex-1.3.2.tgz"
  integrity sha512-7dFHNmqeFSEt2ZBsCriorKnn3Z2pj+fd9kmI6QoWw4//DL+icEBfc0U7qJCisqrTsKTjw4fNFy2pW9OqStD84g==
  dependencies:
    is-arrayish "^0.2.1"

error-stack-parser@^2.0.6:
  version "2.1.4"
  resolved "https://registry.npmjs.org/error-stack-parser/-/error-stack-parser-2.1.4.tgz"
  integrity sha512-Sk5V6wVazPhq5MhpO+AUxJn5x7XSXGl1R93Vn7i+zS15KDVxQijejNCrz8340/2bgLBjR9GtEG8ZVKONDjcqGQ==
  dependencies:
    stackframe "^1.3.4"

es-abstract@^1.17.2, es-abstract@^1.19.0, es-abstract@^1.19.1, es-abstract@^1.19.2, es-abstract@^1.19.5, es-abstract@^1.20.1:
  version "1.20.1"
  resolved "https://registry.npmjs.org/es-abstract/-/es-abstract-1.20.1.tgz"
  integrity sha512-WEm2oBhfoI2sImeM4OF2zE2V3BYdSF+KnSi9Sidz51fQHd7+JuF8Xgcj9/0o+OWeIeIS/MiuNnlruQrJf16GQA==
  dependencies:
    call-bind "^1.0.2"
    es-to-primitive "^1.2.1"
    function-bind "^1.1.1"
    function.prototype.name "^1.1.5"
    get-intrinsic "^1.1.1"
    get-symbol-description "^1.0.0"
    has "^1.0.3"
    has-property-descriptors "^1.0.0"
    has-symbols "^1.0.3"
    internal-slot "^1.0.3"
    is-callable "^1.2.4"
    is-negative-zero "^2.0.2"
    is-regex "^1.1.4"
    is-shared-array-buffer "^1.0.2"
    is-string "^1.0.7"
    is-weakref "^1.0.2"
    object-inspect "^1.12.0"
    object-keys "^1.1.1"
    object.assign "^4.1.2"
    regexp.prototype.flags "^1.4.3"
    string.prototype.trimend "^1.0.5"
    string.prototype.trimstart "^1.0.5"
    unbox-primitive "^1.0.2"

es-array-method-boxes-properly@^1.0.0:
  version "1.0.0"
  resolved "https://registry.npmjs.org/es-array-method-boxes-properly/-/es-array-method-boxes-properly-1.0.0.tgz"
  integrity sha512-wd6JXUmyHmt8T5a2xreUwKcGPq6f1f+WwIJkijUqiGcJz1qqnZgP6XIK+QyIWU5lT7imeNxUll48bziG+TSYcA==

es-module-lexer@^0.9.0:
  version "0.9.3"
  resolved "https://registry.npmjs.org/es-module-lexer/-/es-module-lexer-0.9.3.tgz"
  integrity sha512-1HQ2M2sPtxwnvOvT1ZClHyQDiggdNjURWpY2we6aMKCQiUVxTmVs2UYPLIrD84sS+kMdUwfBSylbJPwNnBrnHQ==

es-shim-unscopables@^1.0.0:
  version "1.0.0"
  resolved "https://registry.npmjs.org/es-shim-unscopables/-/es-shim-unscopables-1.0.0.tgz"
  integrity sha512-Jm6GPcCdC30eMLbZ2x8z2WuRwAws3zTBBKuusffYVUrNj/GVSUAZ+xKMaUpfNDR5IbyNA5LJbaecoUVbmUcB1w==
  dependencies:
    has "^1.0.3"

es-to-primitive@^1.2.1:
  version "1.2.1"
  resolved "https://registry.npmjs.org/es-to-primitive/-/es-to-primitive-1.2.1.tgz"
  integrity sha512-QCOllgZJtaUo9miYBcLChTUaHNjJF3PYs1VidD7AwiEj1kYxKeQTctLAezAOH5ZKRH0g2IgPn6KwB4IT8iRpvA==
  dependencies:
    is-callable "^1.1.4"
    is-date-object "^1.0.1"
    is-symbol "^1.0.2"

escalade@^3.1.1:
  version "3.1.1"
  resolved "https://registry.npmjs.org/escalade/-/escalade-3.1.1.tgz"
  integrity sha512-k0er2gUkLf8O0zKJiAhmkTnJlTvINGv7ygDNPbeIsX/TJjGJZHuh9B2UxbsaEkmlEo9MfhrSzmhIlhRlI2GXnw==

escape-html@~1.0.3:
  version "1.0.3"
  resolved "https://registry.npmjs.org/escape-html/-/escape-html-1.0.3.tgz"
  integrity sha512-NiSupZ4OeuGwr68lGIeym/ksIZMJodUGOSCZ/FSnTxcrekbvqrgdUxlJOMpijaKZVjAJrWrGs/6Jy8OMuyj9ow==

escape-latex@^1.2.0:
  version "1.2.0"
  resolved "https://registry.npmjs.org/escape-latex/-/escape-latex-1.2.0.tgz"
  integrity sha512-nV5aVWW1K0wEiUIEdZ4erkGGH8mDxGyxSeqPzRNtWP7ataw+/olFObw7hujFWlVjNsaDFw5VZ5NzVSIqRgfTiw==

escape-string-regexp@^1.0.2, escape-string-regexp@^1.0.5:
  version "1.0.5"
  resolved "https://registry.npmjs.org/escape-string-regexp/-/escape-string-regexp-1.0.5.tgz"
  integrity sha512-vbRorB5FUQWvla16U8R/qgaFIya2qGzwDrNmCZuYKrbdSUMG6I1ZCGQRefkRVhuOkIGVne7BQ35DSfo1qvJqFg==

escape-string-regexp@^2.0.0:
  version "2.0.0"
  resolved "https://registry.npmjs.org/escape-string-regexp/-/escape-string-regexp-2.0.0.tgz"
  integrity sha512-UpzcLCXolUWcNu5HtVMHYdXJjArjsF9C0aNnquZYY4uW/Vu0miy5YoWvbV345HauVvcAUnpRuhMMcqTcGOY2+w==

escape-string-regexp@^4.0.0:
  version "4.0.0"
  resolved "https://registry.npmjs.org/escape-string-regexp/-/escape-string-regexp-4.0.0.tgz"
  integrity sha512-TtpcNJ3XAzx3Gq8sWRzJaVajRs0uVxA2YAkdb1jm2YkPz4G6egUFAyA3n5vtEIZefPk5Wa4UXbKuS5fKkJWdgA==

escodegen@^2.0.0:
  version "2.0.0"
  resolved "https://registry.npmjs.org/escodegen/-/escodegen-2.0.0.tgz"
  integrity sha512-mmHKys/C8BFUGI+MAWNcSYoORYLMdPzjrknd2Vc+bUsjN5bXcr8EhrNB+UTqfL1y3I9c4fw2ihgtMPQLBRiQxw==
  dependencies:
    esprima "^4.0.1"
    estraverse "^5.2.0"
    esutils "^2.0.2"
    optionator "^0.8.1"
  optionalDependencies:
    source-map "~0.6.1"

eslint-config-react-app@^7.0.0:
  version "7.0.1"
  resolved "https://registry.npmjs.org/eslint-config-react-app/-/eslint-config-react-app-7.0.1.tgz"
  integrity sha512-K6rNzvkIeHaTd8m/QEh1Zko0KI7BACWkkneSs6s9cKZC/J27X3eZR6Upt1jkmZ/4FK+XUOPPxMEN7+lbUXfSlA==
  dependencies:
    "@babel/core" "^7.16.0"
    "@babel/eslint-parser" "^7.16.3"
    "@rushstack/eslint-patch" "^1.1.0"
    "@typescript-eslint/eslint-plugin" "^5.5.0"
    "@typescript-eslint/parser" "^5.5.0"
    babel-preset-react-app "^10.0.1"
    confusing-browser-globals "^1.0.11"
    eslint-plugin-flowtype "^8.0.3"
    eslint-plugin-import "^2.25.3"
    eslint-plugin-jest "^25.3.0"
    eslint-plugin-jsx-a11y "^6.5.1"
    eslint-plugin-react "^7.27.1"
    eslint-plugin-react-hooks "^4.3.0"
    eslint-plugin-testing-library "^5.0.1"

eslint-config-standard-jsx@^10.0.0:
  version "10.0.0"
  resolved "https://registry.npmjs.org/eslint-config-standard-jsx/-/eslint-config-standard-jsx-10.0.0.tgz"
  integrity sha512-hLeA2f5e06W1xyr/93/QJulN/rLbUVUmqTlexv9PRKHFwEC9ffJcH2LvJhMoEqYQBEYafedgGZXH2W8NUpt5lA==

eslint-config-standard-with-typescript@^21.0.1:
  version "21.0.1"
  resolved "https://registry.npmjs.org/eslint-config-standard-with-typescript/-/eslint-config-standard-with-typescript-21.0.1.tgz"
  integrity sha512-FeiMHljEJ346Y0I/HpAymNKdrgKEpHpcg/D93FvPHWfCzbT4QyUJba/0FwntZeGLXfUiWDSeKmdJD597d9wwiw==
  dependencies:
    "@typescript-eslint/parser" "^4.0.0"
    eslint-config-standard "^16.0.0"

eslint-config-standard@^16.0.0, eslint-config-standard@^16.0.3:
  version "16.0.3"
  resolved "https://registry.npmjs.org/eslint-config-standard/-/eslint-config-standard-16.0.3.tgz"
  integrity sha512-x4fmJL5hGqNJKGHSjnLdgA6U6h1YW/G2dW9fA+cyVur4SK6lyue8+UgNKWlZtUDTXvgKDD/Oa3GQjmB5kjtVvg==

eslint-import-resolver-node@^0.3.6:
  version "0.3.6"
  resolved "https://registry.npmjs.org/eslint-import-resolver-node/-/eslint-import-resolver-node-0.3.6.tgz"
  integrity sha512-0En0w03NRVMn9Uiyn8YRPDKvWjxCWkslUEhGNTdGx15RvPJYQ+lbOlqrlNI2vEAs4pDYK4f/HN2TbDmk5TP0iw==
  dependencies:
    debug "^3.2.7"
    resolve "^1.20.0"

eslint-module-utils@^2.7.3:
  version "2.7.3"
  resolved "https://registry.npmjs.org/eslint-module-utils/-/eslint-module-utils-2.7.3.tgz"
  integrity sha512-088JEC7O3lDZM9xGe0RerkOMd0EjFl+Yvd1jPWIkMT5u3H9+HC34mWWPnqPrN13gieT9pBOO+Qt07Nb/6TresQ==
  dependencies:
    debug "^3.2.7"
    find-up "^2.1.0"

eslint-plugin-es@^3.0.0:
  version "3.0.1"
  resolved "https://registry.npmjs.org/eslint-plugin-es/-/eslint-plugin-es-3.0.1.tgz"
  integrity sha512-GUmAsJaN4Fc7Gbtl8uOBlayo2DqhwWvEzykMHSCZHU3XdJ+NSzzZcVhXh3VxX5icqQ+oQdIEawXX8xkR3mIFmQ==
  dependencies:
    eslint-utils "^2.0.0"
    regexpp "^3.0.0"

eslint-plugin-flowtype@^8.0.3:
  version "8.0.3"
  resolved "https://registry.npmjs.org/eslint-plugin-flowtype/-/eslint-plugin-flowtype-8.0.3.tgz"
  integrity sha512-dX8l6qUL6O+fYPtpNRideCFSpmWOUVx5QcaGLVqe/vlDiBSe4vYljDWDETwnyFzpl7By/WVIu6rcrniCgH9BqQ==
  dependencies:
    lodash "^4.17.21"
    string-natural-compare "^3.0.1"

eslint-plugin-import@^2.23.4, eslint-plugin-import@^2.25.3:
  version "2.26.0"
  resolved "https://registry.npmjs.org/eslint-plugin-import/-/eslint-plugin-import-2.26.0.tgz"
  integrity sha512-hYfi3FXaM8WPLf4S1cikh/r4IxnO6zrhZbEGz2b660EJRbuxgpDS5gkCuYgGWg2xxh2rBuIr4Pvhve/7c31koA==
  dependencies:
    array-includes "^3.1.4"
    array.prototype.flat "^1.2.5"
    debug "^2.6.9"
    doctrine "^2.1.0"
    eslint-import-resolver-node "^0.3.6"
    eslint-module-utils "^2.7.3"
    has "^1.0.3"
    is-core-module "^2.8.1"
    is-glob "^4.0.3"
    minimatch "^3.1.2"
    object.values "^1.1.5"
    resolve "^1.22.0"
    tsconfig-paths "^3.14.1"

eslint-plugin-jest@^25.3.0:
  version "25.7.0"
  resolved "https://registry.npmjs.org/eslint-plugin-jest/-/eslint-plugin-jest-25.7.0.tgz"
  integrity sha512-PWLUEXeeF7C9QGKqvdSbzLOiLTx+bno7/HC9eefePfEb257QFHg7ye3dh80AZVkaa/RQsBB1Q/ORQvg2X7F0NQ==
  dependencies:
    "@typescript-eslint/experimental-utils" "^5.0.0"

eslint-plugin-jsx-a11y@^6.5.1:
  version "6.5.1"
  resolved "https://registry.npmjs.org/eslint-plugin-jsx-a11y/-/eslint-plugin-jsx-a11y-6.5.1.tgz"
  integrity sha512-sVCFKX9fllURnXT2JwLN5Qgo24Ug5NF6dxhkmxsMEUZhXRcGg+X3e1JbJ84YePQKBl5E0ZjAH5Q4rkdcGY99+g==
  dependencies:
    "@babel/runtime" "^7.16.3"
    aria-query "^4.2.2"
    array-includes "^3.1.4"
    ast-types-flow "^0.0.7"
    axe-core "^4.3.5"
    axobject-query "^2.2.0"
    damerau-levenshtein "^1.0.7"
    emoji-regex "^9.2.2"
    has "^1.0.3"
    jsx-ast-utils "^3.2.1"
    language-tags "^1.0.5"
    minimatch "^3.0.4"

eslint-plugin-node@^11.1.0:
  version "11.1.0"
  resolved "https://registry.npmjs.org/eslint-plugin-node/-/eslint-plugin-node-11.1.0.tgz"
  integrity sha512-oUwtPJ1W0SKD0Tr+wqu92c5xuCeQqB3hSCHasn/ZgjFdA9iDGNkNf2Zi9ztY7X+hNuMib23LNGRm6+uN+KLE3g==
  dependencies:
    eslint-plugin-es "^3.0.0"
    eslint-utils "^2.0.0"
    ignore "^5.1.1"
    minimatch "^3.0.4"
    resolve "^1.10.1"
    semver "^6.1.0"

eslint-plugin-promise@^5.1.0:
  version "5.2.0"
  resolved "https://registry.npmjs.org/eslint-plugin-promise/-/eslint-plugin-promise-5.2.0.tgz"
  integrity sha512-SftLb1pUG01QYq2A/hGAWfDRXqYD82zE7j7TopDOyNdU+7SvvoXREls/+PRTY17vUXzXnZA/zfnyKgRH6x4JJw==

eslint-plugin-react-hooks@^4.3.0:
  version "4.6.0"
  resolved "https://registry.npmjs.org/eslint-plugin-react-hooks/-/eslint-plugin-react-hooks-4.6.0.tgz"
  integrity sha512-oFc7Itz9Qxh2x4gNHStv3BqJq54ExXmfC+a1NjAta66IAN87Wu0R/QArgIS9qKzX3dXKPI9H5crl9QchNMY9+g==

eslint-plugin-react@^7.24.0, eslint-plugin-react@^7.27.1:
  version "7.30.0"
  resolved "https://registry.npmjs.org/eslint-plugin-react/-/eslint-plugin-react-7.30.0.tgz"
  integrity sha512-RgwH7hjW48BleKsYyHK5vUAvxtE9SMPDKmcPRQgtRCYaZA0XQPt5FSkrU3nhz5ifzMZcA8opwmRJ2cmOO8tr5A==
  dependencies:
    array-includes "^3.1.5"
    array.prototype.flatmap "^1.3.0"
    doctrine "^2.1.0"
    estraverse "^5.3.0"
    jsx-ast-utils "^2.4.1 || ^3.0.0"
    minimatch "^3.1.2"
    object.entries "^1.1.5"
    object.fromentries "^2.0.5"
    object.hasown "^1.1.1"
    object.values "^1.1.5"
    prop-types "^15.8.1"
    resolve "^2.0.0-next.3"
    semver "^6.3.0"
    string.prototype.matchall "^4.0.7"

eslint-plugin-testing-library@^5.0.1:
  version "5.5.1"
  resolved "https://registry.npmjs.org/eslint-plugin-testing-library/-/eslint-plugin-testing-library-5.5.1.tgz"
  integrity sha512-plLEkkbAKBjPxsLj7x4jNapcHAg2ernkQlKKrN2I8NrQwPISZHyCUNvg5Hv3EDqOQReToQb5bnqXYbkijJPE/g==
  dependencies:
    "@typescript-eslint/utils" "^5.13.0"

eslint-scope@5.1.1, eslint-scope@^5.1.1:
  version "5.1.1"
  resolved "https://registry.npmjs.org/eslint-scope/-/eslint-scope-5.1.1.tgz"
  integrity sha512-2NxwbF/hZ0KpepYN0cNbo+FN6XoK7GaHlQhgx/hIZl6Va0bF45RQOOwhLIy8lQDbuCiadSLCBnH2CFYquit5bw==
  dependencies:
    esrecurse "^4.3.0"
    estraverse "^4.1.1"

eslint-scope@^7.1.1:
  version "7.1.1"
  resolved "https://registry.npmjs.org/eslint-scope/-/eslint-scope-7.1.1.tgz"
  integrity sha512-QKQM/UXpIiHcLqJ5AOyIW7XZmzjkzQXYE54n1++wb0u9V/abW3l9uQnxX8Z5Xd18xyKIMTUAyQ0k1e8pz6LUrw==
  dependencies:
    esrecurse "^4.3.0"
    estraverse "^5.2.0"

eslint-utils@^2.0.0, eslint-utils@^2.1.0:
  version "2.1.0"
  resolved "https://registry.npmjs.org/eslint-utils/-/eslint-utils-2.1.0.tgz"
  integrity sha512-w94dQYoauyvlDc43XnGB8lU3Zt713vNChgt4EWwhXAP2XkBvndfxF0AgIqKOOasjPIPzj9JqgwkwbCYD0/V3Zg==
  dependencies:
    eslint-visitor-keys "^1.1.0"

eslint-utils@^3.0.0:
  version "3.0.0"
  resolved "https://registry.npmjs.org/eslint-utils/-/eslint-utils-3.0.0.tgz"
  integrity sha512-uuQC43IGctw68pJA1RgbQS8/NP7rch6Cwd4j3ZBtgo4/8Flj4eGE7ZYSZRN3iq5pVUv6GPdW5Z1RFleo84uLDA==
  dependencies:
    eslint-visitor-keys "^2.0.0"

eslint-visitor-keys@^1.1.0, eslint-visitor-keys@^1.3.0:
  version "1.3.0"
  resolved "https://registry.npmjs.org/eslint-visitor-keys/-/eslint-visitor-keys-1.3.0.tgz"
  integrity sha512-6J72N8UNa462wa/KFODt/PJ3IU60SDpC3QXC1Hjc1BXXpfL2C9R5+AU7jhe0F6GREqVMh4Juu+NY7xn+6dipUQ==

eslint-visitor-keys@^2.0.0, eslint-visitor-keys@^2.1.0:
  version "2.1.0"
  resolved "https://registry.npmjs.org/eslint-visitor-keys/-/eslint-visitor-keys-2.1.0.tgz"
  integrity sha512-0rSmRBzXgDzIsD6mGdJgevzgezI534Cer5L/vyMX0kHzT/jiB43jRhd9YUlMGYLQy2zprNmoT8qasCGtY+QaKw==

eslint-visitor-keys@^3.3.0:
  version "3.3.0"
  resolved "https://registry.npmjs.org/eslint-visitor-keys/-/eslint-visitor-keys-3.3.0.tgz"
  integrity sha512-mQ+suqKJVyeuwGYHAdjMFqjCyfl8+Ldnxuyp3ldiMBFKkvytrXUZWaiPCEav8qDHKty44bD+qV1IP4T+w+xXRA==

eslint-webpack-plugin@^3.1.1:
  version "3.1.1"
  resolved "https://registry.npmjs.org/eslint-webpack-plugin/-/eslint-webpack-plugin-3.1.1.tgz"
  integrity sha512-xSucskTN9tOkfW7so4EaiFIkulWLXwCB/15H917lR6pTv0Zot6/fetFucmENRb7J5whVSFKIvwnrnsa78SG2yg==
  dependencies:
    "@types/eslint" "^7.28.2"
    jest-worker "^27.3.1"
    micromatch "^4.0.4"
    normalize-path "^3.0.0"
    schema-utils "^3.1.1"

eslint@^7.28.0:
  version "7.32.0"
  resolved "https://registry.npmjs.org/eslint/-/eslint-7.32.0.tgz"
  integrity sha512-VHZ8gX+EDfz+97jGcgyGCyRia/dPOd6Xh9yPv8Bl1+SoaIwD+a/vlrOmGRUyOYu7MwUhc7CxqeaDZU13S4+EpA==
  dependencies:
    "@babel/code-frame" "7.12.11"
    "@eslint/eslintrc" "^0.4.3"
    "@humanwhocodes/config-array" "^0.5.0"
    ajv "^6.10.0"
    chalk "^4.0.0"
    cross-spawn "^7.0.2"
    debug "^4.0.1"
    doctrine "^3.0.0"
    enquirer "^2.3.5"
    escape-string-regexp "^4.0.0"
    eslint-scope "^5.1.1"
    eslint-utils "^2.1.0"
    eslint-visitor-keys "^2.0.0"
    espree "^7.3.1"
    esquery "^1.4.0"
    esutils "^2.0.2"
    fast-deep-equal "^3.1.3"
    file-entry-cache "^6.0.1"
    functional-red-black-tree "^1.0.1"
    glob-parent "^5.1.2"
    globals "^13.6.0"
    ignore "^4.0.6"
    import-fresh "^3.0.0"
    imurmurhash "^0.1.4"
    is-glob "^4.0.0"
    js-yaml "^3.13.1"
    json-stable-stringify-without-jsonify "^1.0.1"
    levn "^0.4.1"
    lodash.merge "^4.6.2"
    minimatch "^3.0.4"
    natural-compare "^1.4.0"
    optionator "^0.9.1"
    progress "^2.0.0"
    regexpp "^3.1.0"
    semver "^7.2.1"
    strip-ansi "^6.0.0"
    strip-json-comments "^3.1.0"
    table "^6.0.9"
    text-table "^0.2.0"
    v8-compile-cache "^2.0.3"

eslint@^8.3.0:
  version "8.24.0"
  resolved "https://registry.npmjs.org/eslint/-/eslint-8.24.0.tgz"
  integrity sha512-dWFaPhGhTAiPcCgm3f6LI2MBWbogMnTJzFBbhXVRQDJPkr9pGZvVjlVfXd+vyDcWPA2Ic9L2AXPIQM0+vk/cSQ==
  dependencies:
    "@eslint/eslintrc" "^1.3.2"
    "@humanwhocodes/config-array" "^0.10.5"
    "@humanwhocodes/gitignore-to-minimatch" "^1.0.2"
    "@humanwhocodes/module-importer" "^1.0.1"
    ajv "^6.10.0"
    chalk "^4.0.0"
    cross-spawn "^7.0.2"
    debug "^4.3.2"
    doctrine "^3.0.0"
    escape-string-regexp "^4.0.0"
    eslint-scope "^7.1.1"
    eslint-utils "^3.0.0"
    eslint-visitor-keys "^3.3.0"
    espree "^9.4.0"
    esquery "^1.4.0"
    esutils "^2.0.2"
    fast-deep-equal "^3.1.3"
    file-entry-cache "^6.0.1"
    find-up "^5.0.0"
    glob-parent "^6.0.1"
    globals "^13.15.0"
    globby "^11.1.0"
    grapheme-splitter "^1.0.4"
    ignore "^5.2.0"
    import-fresh "^3.0.0"
    imurmurhash "^0.1.4"
    is-glob "^4.0.0"
    js-sdsl "^4.1.4"
    js-yaml "^4.1.0"
    json-stable-stringify-without-jsonify "^1.0.1"
    levn "^0.4.1"
    lodash.merge "^4.6.2"
    minimatch "^3.1.2"
    natural-compare "^1.4.0"
    optionator "^0.9.1"
    regexpp "^3.2.0"
    strip-ansi "^6.0.1"
    strip-json-comments "^3.1.0"
    text-table "^0.2.0"

espree@^7.3.0, espree@^7.3.1:
  version "7.3.1"
  resolved "https://registry.npmjs.org/espree/-/espree-7.3.1.tgz"
  integrity sha512-v3JCNCE64umkFpmkFGqzVKsOT0tN1Zr+ueqLZfpV1Ob8e+CEgPWa+OxCoGH3tnhimMKIaBm4m/vaRpJ/krRz2g==
  dependencies:
    acorn "^7.4.0"
    acorn-jsx "^5.3.1"
    eslint-visitor-keys "^1.3.0"

espree@^9.4.0:
  version "9.4.0"
  resolved "https://registry.npmjs.org/espree/-/espree-9.4.0.tgz"
  integrity sha512-DQmnRpLj7f6TgN/NYb0MTzJXL+vJF9h3pHy4JhCIs3zwcgez8xmGg3sXHcEO97BrmO2OSvCwMdfdlyl+E9KjOw==
  dependencies:
    acorn "^8.8.0"
    acorn-jsx "^5.3.2"
    eslint-visitor-keys "^3.3.0"

esprima@^4.0.0, esprima@^4.0.1:
  version "4.0.1"
  resolved "https://registry.npmjs.org/esprima/-/esprima-4.0.1.tgz"
  integrity sha512-eGuFFw7Upda+g4p+QHvnW0RyTX/SVeJBDM/gCtMARO0cLuT2HcEKnTPvhjV6aGeqrCB/sbNop0Kszm0jsaWU4A==

esquery@^1.4.0:
  version "1.4.0"
  resolved "https://registry.npmjs.org/esquery/-/esquery-1.4.0.tgz"
  integrity sha512-cCDispWt5vHHtwMY2YrAQ4ibFkAL8RbH5YGBnZBc90MolvvfkkQcJro/aZiAQUlQ3qgrYS6D6v8Gc5G5CQsc9w==
  dependencies:
    estraverse "^5.1.0"

esrecurse@^4.3.0:
  version "4.3.0"
  resolved "https://registry.npmjs.org/esrecurse/-/esrecurse-4.3.0.tgz"
  integrity sha512-KmfKL3b6G+RXvP8N1vr3Tq1kL/oCFgn2NYXEtqP8/L3pKapUA4G8cFVaoF3SU323CD4XypR/ffioHmkti6/Tag==
  dependencies:
    estraverse "^5.2.0"

estraverse@^4.1.1:
  version "4.3.0"
  resolved "https://registry.npmjs.org/estraverse/-/estraverse-4.3.0.tgz"
  integrity sha512-39nnKffWz8xN1BU/2c79n9nB9HDzo0niYUqx6xyqUnyoAnQyyWpOTdZEeiCch8BBu515t4wp9ZmgVfVhn9EBpw==

estraverse@^5.1.0, estraverse@^5.2.0, estraverse@^5.3.0:
  version "5.3.0"
  resolved "https://registry.npmjs.org/estraverse/-/estraverse-5.3.0.tgz"
  integrity sha512-MMdARuVEQziNTeJD8DgMqmhwR11BRQ/cBP+pLtYdSTnf3MIO8fFeiINEbX36ZdNlfU/7A9f3gUw49B3oQsvwBA==

estree-walker@^1.0.1:
  version "1.0.1"
  resolved "https://registry.npmjs.org/estree-walker/-/estree-walker-1.0.1.tgz"
  integrity sha512-1fMXF3YP4pZZVozF8j/ZLfvnR8NSIljt56UhbZ5PeeDmmGHpgpdwQt7ITlGvYaQukCvuBRMLEiKiYC+oeIg4cg==

esutils@^2.0.2:
  version "2.0.3"
  resolved "https://registry.npmjs.org/esutils/-/esutils-2.0.3.tgz"
  integrity sha512-kVscqXk4OCp68SZ0dkgEKVi6/8ij300KBWTJq32P/dYeWTSwK41WyTxalN1eRmA5Z9UU/LX9D7FWSmV9SAYx6g==

etag@~1.8.1:
  version "1.8.1"
  resolved "https://registry.npmjs.org/etag/-/etag-1.8.1.tgz"
  integrity sha512-aIL5Fx7mawVa300al2BnEE4iNvo1qETxLrPI/o05L7z6go7fCw1J6EQmbK4FmJ2AS7kgVF/KEZWufBfdClMcPg==

eventemitter3@^4.0.0:
  version "4.0.7"
  resolved "https://registry.npmjs.org/eventemitter3/-/eventemitter3-4.0.7.tgz"
  integrity sha512-8guHBZCwKnFhYdHr2ysuRWErTwhoN2X8XELRlrRwpmfeY2jjuUN4taQMsULKUVo1K4DvZl+0pgfyoysHxvmvEw==

events@^3.2.0:
  version "3.3.0"
  resolved "https://registry.npmjs.org/events/-/events-3.3.0.tgz"
  integrity sha512-mQw+2fkQbALzQ7V0MY0IqdnXNOeTtP4r0lN9z7AAawCXgqea7bDii20AYrIBrFd/Hx0M2Ocz6S111CaFkUcb0Q==

execa@^5.0.0:
  version "5.1.1"
  resolved "https://registry.npmjs.org/execa/-/execa-5.1.1.tgz"
  integrity sha512-8uSpZZocAZRBAPIEINJj3Lo9HyGitllczc27Eh5YYojjMFMn8yHMDMaUHE2Jqfq05D/wucwI4JGURyXt1vchyg==
  dependencies:
    cross-spawn "^7.0.3"
    get-stream "^6.0.0"
    human-signals "^2.1.0"
    is-stream "^2.0.0"
    merge-stream "^2.0.0"
    npm-run-path "^4.0.1"
    onetime "^5.1.2"
    signal-exit "^3.0.3"
    strip-final-newline "^2.0.0"

exit@^0.1.2:
  version "0.1.2"
  resolved "https://registry.npmjs.org/exit/-/exit-0.1.2.tgz"
  integrity sha512-Zk/eNKV2zbjpKzrsQ+n1G6poVbErQxJ0LBOJXaKZ1EViLzH+hrLu9cdXI4zw9dBQJslwBEpbQ2P1oS7nDxs6jQ==

expect@^27.5.1:
  version "27.5.1"
  resolved "https://registry.npmjs.org/expect/-/expect-27.5.1.tgz"
  integrity sha512-E1q5hSUG2AmYQwQJ041nvgpkODHQvB+RKlB4IYdru6uJsyFTRyZAP463M+1lINorwbqAmUggi6+WwkD8lCS/Dw==
  dependencies:
    "@jest/types" "^27.5.1"
    jest-get-type "^27.5.1"
    jest-matcher-utils "^27.5.1"
    jest-message-util "^27.5.1"

express@^4.17.3:
  version "4.18.1"
  resolved "https://registry.npmjs.org/express/-/express-4.18.1.tgz"
  integrity sha512-zZBcOX9TfehHQhtupq57OF8lFZ3UZi08Y97dwFCkD8p9d/d2Y3M+ykKcwaMDEL+4qyUolgBDX6AblpR3fL212Q==
  dependencies:
    accepts "~1.3.8"
    array-flatten "1.1.1"
    body-parser "1.20.0"
    content-disposition "0.5.4"
    content-type "~1.0.4"
    cookie "0.5.0"
    cookie-signature "1.0.6"
    debug "2.6.9"
    depd "2.0.0"
    encodeurl "~1.0.2"
    escape-html "~1.0.3"
    etag "~1.8.1"
    finalhandler "1.2.0"
    fresh "0.5.2"
    http-errors "2.0.0"
    merge-descriptors "1.0.1"
    methods "~1.1.2"
    on-finished "2.4.1"
    parseurl "~1.3.3"
    path-to-regexp "0.1.7"
    proxy-addr "~2.0.7"
    qs "6.10.3"
    range-parser "~1.2.1"
    safe-buffer "5.2.1"
    send "0.18.0"
    serve-static "1.15.0"
    setprototypeof "1.2.0"
    statuses "2.0.1"
    type-is "~1.6.18"
    utils-merge "1.0.1"
    vary "~1.1.2"

fast-deep-equal@^3.1.1, fast-deep-equal@^3.1.3:
  version "3.1.3"
  resolved "https://registry.npmjs.org/fast-deep-equal/-/fast-deep-equal-3.1.3.tgz"
  integrity sha512-f3qQ9oQy9j2AhBe/H9VC91wLmKBCCU/gDOnKNAYG5hswO7BLKj09Hc5HYNz9cGI++xlpDCIgDaitVs03ATR84Q==

fast-glob@^3.2.11, fast-glob@^3.2.7, fast-glob@^3.2.9:
  version "3.2.11"
  resolved "https://registry.npmjs.org/fast-glob/-/fast-glob-3.2.11.tgz"
  integrity sha512-xrO3+1bxSo3ZVHAnqzyuewYT6aMFHRAd4Kcs92MAonjwQZLsK9d0SF1IyQ3k5PoirxTW0Oe/RqFgMQ6TcNE5Ew==
  dependencies:
    "@nodelib/fs.stat" "^2.0.2"
    "@nodelib/fs.walk" "^1.2.3"
    glob-parent "^5.1.2"
    merge2 "^1.3.0"
    micromatch "^4.0.4"

fast-json-stable-stringify@^2.0.0, fast-json-stable-stringify@^2.1.0:
  version "2.1.0"
  resolved "https://registry.npmjs.org/fast-json-stable-stringify/-/fast-json-stable-stringify-2.1.0.tgz"
  integrity sha512-lhd/wF+Lk98HZoTCtlVraHtfh5XYijIjalXck7saUtuanSDyLMxnHhSXEDJqHxD7msR8D0uCmqlkwjCV8xvwHw==

fast-levenshtein@^2.0.6, fast-levenshtein@~2.0.6:
  version "2.0.6"
  resolved "https://registry.npmjs.org/fast-levenshtein/-/fast-levenshtein-2.0.6.tgz"
  integrity sha512-DCXu6Ifhqcks7TZKY3Hxp3y6qphY5SJZmrWMDrKcERSOXWQdMhU9Ig/PYrzyw/ul9jOIyh0N4M0tbC5hodg8dw==

fastq@^1.6.0:
  version "1.13.0"
  resolved "https://registry.npmjs.org/fastq/-/fastq-1.13.0.tgz"
  integrity sha512-YpkpUnK8od0o1hmeSc7UUs/eB/vIPWJYjKck2QKIzAf71Vm1AAQ3EbuZB3g2JIy+pg+ERD0vqI79KyZiB2e2Nw==
  dependencies:
    reusify "^1.0.4"

faye-websocket@^0.11.3:
  version "0.11.4"
  resolved "https://registry.npmjs.org/faye-websocket/-/faye-websocket-0.11.4.tgz"
  integrity sha512-CzbClwlXAuiRQAlUyfqPgvPoNKTckTPGfwZV4ZdAhVcP2lh9KUxJg2b5GkE7XbjKQ3YJnQ9z6D9ntLAlB+tP8g==
  dependencies:
    websocket-driver ">=0.5.1"

fb-watchman@^2.0.0:
  version "2.0.1"
  resolved "https://registry.npmjs.org/fb-watchman/-/fb-watchman-2.0.1.tgz"
  integrity sha512-DkPJKQeY6kKwmuMretBhr7G6Vodr7bFwDYTXIkfG1gjvNpaxBTQV3PbXg6bR1c1UP4jPOX0jHUbbHANL9vRjVg==
  dependencies:
    bser "2.1.1"

file-entry-cache@^6.0.1:
  version "6.0.1"
  resolved "https://registry.npmjs.org/file-entry-cache/-/file-entry-cache-6.0.1.tgz"
  integrity sha512-7Gps/XWymbLk2QLYK4NzpMOrYjMhdIxXuIvy2QBsLE6ljuodKvdkWs/cpyJJ3CVIVpH0Oi1Hvg1ovbMzLdFBBg==
  dependencies:
    flat-cache "^3.0.4"

file-loader@^6.2.0:
  version "6.2.0"
  resolved "https://registry.npmjs.org/file-loader/-/file-loader-6.2.0.tgz"
  integrity sha512-qo3glqyTa61Ytg4u73GultjHGjdRyig3tG6lPtyX/jOEJvHif9uB0/OCI2Kif6ctF3caQTW2G5gym21oAsI4pw==
  dependencies:
    loader-utils "^2.0.0"
    schema-utils "^3.0.0"

file-type@^10.10.0:
  version "10.11.0"
  resolved "https://registry.npmjs.org/file-type/-/file-type-10.11.0.tgz"
  integrity sha512-uzk64HRpUZyTGZtVuvrjP0FYxzQrBf4rojot6J65YMEbwBLB0CWm0CLojVpwpmFmxcE/lkvYICgfcGozbBq6rw==

filelist@^1.0.1:
  version "1.0.4"
  resolved "https://registry.npmjs.org/filelist/-/filelist-1.0.4.tgz"
  integrity sha512-w1cEuf3S+DrLCQL7ET6kz+gmlJdbq9J7yXCSjK/OZCPA+qEN1WyF4ZAf0YYJa4/shHJra2t/d/r8SV4Ji+x+8Q==
  dependencies:
    minimatch "^5.0.1"

filename-reserved-regex@^2.0.0:
  version "2.0.0"
  resolved "https://registry.npmjs.org/filename-reserved-regex/-/filename-reserved-regex-2.0.0.tgz"
  integrity sha512-lc1bnsSr4L4Bdif8Xb/qrtokGbq5zlsms/CYH8PP+WtCkGNF65DPiQY8vG3SakEdRn8Dlnm+gW/qWKKjS5sZzQ==

filenamify@^4.3.0:
  version "4.3.0"
  resolved "https://registry.npmjs.org/filenamify/-/filenamify-4.3.0.tgz"
  integrity sha512-hcFKyUG57yWGAzu1CMt/dPzYZuv+jAJUT85bL8mrXvNe6hWj6yEHEc4EdcgiA6Z3oi1/9wXJdZPXF2dZNgwgOg==
  dependencies:
    filename-reserved-regex "^2.0.0"
    strip-outer "^1.0.1"
    trim-repeated "^1.0.0"

filesize@^8.0.6:
  version "8.0.7"
  resolved "https://registry.npmjs.org/filesize/-/filesize-8.0.7.tgz"
  integrity sha512-pjmC+bkIF8XI7fWaH8KxHcZL3DPybs1roSKP4rKDvy20tAWwIObE4+JIseG2byfGKhud5ZnM4YSGKBz7Sh0ndQ==

fill-range@^7.0.1:
  version "7.0.1"
  resolved "https://registry.npmjs.org/fill-range/-/fill-range-7.0.1.tgz"
  integrity sha512-qOo9F+dMUmC2Lcb4BbVvnKJxTPjCm+RRpe4gDuGrzkL7mEVl/djYSu2OdQ2Pa302N4oqkSg9ir6jaLWJ2USVpQ==
  dependencies:
    to-regex-range "^5.0.1"

finalhandler@1.2.0:
  version "1.2.0"
  resolved "https://registry.npmjs.org/finalhandler/-/finalhandler-1.2.0.tgz"
  integrity sha512-5uXcUVftlQMFnWC9qu/svkWv3GTd2PfUhK/3PLkYNAe7FbqJMt3515HaxE6eRL74GdsriiwujiawdaB1BpEISg==
  dependencies:
    debug "2.6.9"
    encodeurl "~1.0.2"
    escape-html "~1.0.3"
    on-finished "2.4.1"
    parseurl "~1.3.3"
    statuses "2.0.1"
    unpipe "~1.0.0"

find-cache-dir@^3.3.1:
  version "3.3.2"
  resolved "https://registry.npmjs.org/find-cache-dir/-/find-cache-dir-3.3.2.tgz"
  integrity sha512-wXZV5emFEjrridIgED11OoUKLxiYjAcqot/NJdAkOhlJ+vGzwhOAfcG5OX1jP+S0PcjEn8bdMJv+g2jwQ3Onig==
  dependencies:
    commondir "^1.0.1"
    make-dir "^3.0.2"
    pkg-dir "^4.1.0"

find-up@^2.1.0:
  version "2.1.0"
  resolved "https://registry.npmjs.org/find-up/-/find-up-2.1.0.tgz"
  integrity sha512-NWzkk0jSJtTt08+FBFMvXoeZnOJD+jTtsRmBYbAIzJdX6l7dLgR7CTubCM5/eDdPUBvLCeVasP1brfVR/9/EZQ==
  dependencies:
    locate-path "^2.0.0"

find-up@^3.0.0:
  version "3.0.0"
  resolved "https://registry.npmjs.org/find-up/-/find-up-3.0.0.tgz"
  integrity sha512-1yD6RmLI1XBfxugvORwlck6f75tYL+iR0jqwsOrOxMZyGYqUuDhJ0l4AXdO1iX/FTs9cBAMEk1gWSEx1kSbylg==
  dependencies:
    locate-path "^3.0.0"

find-up@^4.0.0, find-up@^4.1.0:
  version "4.1.0"
  resolved "https://registry.npmjs.org/find-up/-/find-up-4.1.0.tgz"
  integrity sha512-PpOwAdQ/YlXQ2vj8a3h8IipDuYRi3wceVQQGYWxNINccq40Anw7BlsEXCMbt1Zt+OLA6Fq9suIpIWD0OsnISlw==
  dependencies:
    locate-path "^5.0.0"
    path-exists "^4.0.0"

find-up@^5.0.0:
  version "5.0.0"
  resolved "https://registry.npmjs.org/find-up/-/find-up-5.0.0.tgz"
  integrity sha512-78/PXT1wlLLDgTzDs7sjq9hzz0vXD+zn+7wypEe4fXQxCmdmqfGsEPQxmiCSQI3ajFV91bVSsvNtrJRiW6nGng==
  dependencies:
    locate-path "^6.0.0"
    path-exists "^4.0.0"

flat-cache@^3.0.4:
  version "3.0.4"
  resolved "https://registry.npmjs.org/flat-cache/-/flat-cache-3.0.4.tgz"
  integrity sha512-dm9s5Pw7Jc0GvMYbshN6zchCA9RgQlzzEZX3vylR9IqFfS8XciblUXOKfW6SiuJ0e13eDYZoZV5wdrev7P3Nwg==
  dependencies:
    flatted "^3.1.0"
    rimraf "^3.0.2"

flatted@^3.1.0:
  version "3.2.5"
  resolved "https://registry.npmjs.org/flatted/-/flatted-3.2.5.tgz"
  integrity sha512-WIWGi2L3DyTUvUrwRKgGi9TwxQMUEqPOPQBVi71R96jZXJdFskXEmf54BoZaS1kknGODoIGASGEzBUYdyMCBJg==

follow-redirects@^1.0.0:
  version "1.15.1"
  resolved "https://registry.npmjs.org/follow-redirects/-/follow-redirects-1.15.1.tgz"
  integrity sha512-yLAMQs+k0b2m7cVxpS1VKJVvoz7SS9Td1zss3XRwXj+ZDH00RJgnuLx7E44wx02kQLrdM3aOOy+FpzS7+8OizA==

fork-ts-checker-webpack-plugin@^6.5.0:
  version "6.5.2"
  resolved "https://registry.npmjs.org/fork-ts-checker-webpack-plugin/-/fork-ts-checker-webpack-plugin-6.5.2.tgz"
  integrity sha512-m5cUmF30xkZ7h4tWUgTAcEaKmUW7tfyUyTqNNOz7OxWJ0v1VWKTcOvH8FWHUwSjlW/356Ijc9vi3XfcPstpQKA==
  dependencies:
    "@babel/code-frame" "^7.8.3"
    "@types/json-schema" "^7.0.5"
    chalk "^4.1.0"
    chokidar "^3.4.2"
    cosmiconfig "^6.0.0"
    deepmerge "^4.2.2"
    fs-extra "^9.0.0"
    glob "^7.1.6"
    memfs "^3.1.2"
    minimatch "^3.0.4"
    schema-utils "2.7.0"
    semver "^7.3.2"
    tapable "^1.0.0"

form-data@^3.0.0:
  version "3.0.1"
  resolved "https://registry.npmjs.org/form-data/-/form-data-3.0.1.tgz"
  integrity sha512-RHkBKtLWUVwd7SqRIvCZMEvAMoGUp0XU+seQiZejj0COz3RI3hWP4sCv3gZWWLjJTd7rGwcsF5eKZGii0r/hbg==
  dependencies:
    asynckit "^0.4.0"
    combined-stream "^1.0.8"
    mime-types "^2.1.12"

forwarded@0.2.0:
  version "0.2.0"
  resolved "https://registry.npmjs.org/forwarded/-/forwarded-0.2.0.tgz"
  integrity sha512-buRG0fpBtRHSTCOASe6hD258tEubFoRLb4ZNA6NxMVHNw2gOcwHo9wyablzMzOA5z9xA9L1KNjk/Nt6MT9aYow==

fraction.js@^4.2.0:
  version "4.2.0"
  resolved "https://registry.npmjs.org/fraction.js/-/fraction.js-4.2.0.tgz"
  integrity sha512-MhLuK+2gUcnZe8ZHlaaINnQLl0xRIGRfcGk2yl8xoQAfHrSsL3rYu6FCmBdkdbhc9EPlwyGHewaRsvwRMJtAlA==

fresh@0.5.2:
  version "0.5.2"
  resolved "https://registry.npmjs.org/fresh/-/fresh-0.5.2.tgz"
  integrity sha512-zJ2mQYM18rEFOudeV4GShTGIQ7RbzA7ozbU9I/XBpm7kqgMywgmylMwXHxZJmkVoYkna9d2pVXVXPdYTP9ej8Q==

fs-extra@^10.0.0:
  version "10.1.0"
  resolved "https://registry.npmjs.org/fs-extra/-/fs-extra-10.1.0.tgz"
  integrity sha512-oRXApq54ETRj4eMiFzGnHWGy+zo5raudjuxN0b8H7s/RU2oW0Wvsx9O0ACRN/kRq9E8Vu/ReskGB5o3ji+FzHQ==
  dependencies:
    graceful-fs "^4.2.0"
    jsonfile "^6.0.1"
    universalify "^2.0.0"

fs-extra@^8.1.0:
  version "8.1.0"
  resolved "https://registry.npmjs.org/fs-extra/-/fs-extra-8.1.0.tgz"
  integrity sha512-yhlQgA6mnOJUKOsRUFsgJdQCvkKhcz8tlZG5HBQfReYZy46OwLcY+Zia0mtdHsOo9y/hP+CxMN0TU9QxoOtG4g==
  dependencies:
    graceful-fs "^4.2.0"
    jsonfile "^4.0.0"
    universalify "^0.1.0"

fs-extra@^9.0.0, fs-extra@^9.0.1:
  version "9.1.0"
  resolved "https://registry.npmjs.org/fs-extra/-/fs-extra-9.1.0.tgz"
  integrity sha512-hcg3ZmepS30/7BSFqRvoo3DOMQu7IjqxO5nCDt+zM9XWjb33Wg7ziNT+Qvqbuc3+gWpzO02JubVyk2G4Zvo1OQ==
  dependencies:
    at-least-node "^1.0.0"
    graceful-fs "^4.2.0"
    jsonfile "^6.0.1"
    universalify "^2.0.0"

fs-monkey@^1.0.3:
  version "1.0.3"
  resolved "https://registry.npmjs.org/fs-monkey/-/fs-monkey-1.0.3.tgz"
  integrity sha512-cybjIfiiE+pTWicSCLFHSrXZ6EilF30oh91FDP9S2B051prEa7QWfrVTQm10/dDpswBDXZugPa1Ogu8Yh+HV0Q==

fs.realpath@^1.0.0:
  version "1.0.0"
  resolved "https://registry.npmjs.org/fs.realpath/-/fs.realpath-1.0.0.tgz"
  integrity sha512-OO0pH2lK6a0hZnAdau5ItzHPI6pUlvI7jMVnxUQRtw4owF2wk8lOSabtGDCTP4Ggrg2MbGnWO9X8K1t4+fGMDw==

fsevents@^2.3.2, fsevents@~2.3.2:
  version "2.3.2"
  resolved "https://registry.npmjs.org/fsevents/-/fsevents-2.3.2.tgz"
  integrity sha512-xiqMQR4xAeHTuB9uWm+fFRcIOgKBMiOBP+eXiyT7jsgVCq1bkVygt00oASowB7EdtpOHaaPgKt812P9ab+DDKA==

function-bind@^1.1.1:
  version "1.1.1"
  resolved "https://registry.npmjs.org/function-bind/-/function-bind-1.1.1.tgz"
  integrity sha512-yIovAzMX49sF8Yl58fSCWJ5svSLuaibPxXQJFLmBObTuCr0Mf1KiPopGM9NiFjiYBCbfaa2Fh6breQ6ANVTI0A==

function.prototype.name@^1.1.5:
  version "1.1.5"
  resolved "https://registry.npmjs.org/function.prototype.name/-/function.prototype.name-1.1.5.tgz"
  integrity sha512-uN7m/BzVKQnCUF/iW8jYea67v++2u7m5UgENbHRtdDVclOUP+FMPlCNdmk0h/ysGyo2tavMJEDqJAkJdRa1vMA==
  dependencies:
    call-bind "^1.0.2"
    define-properties "^1.1.3"
    es-abstract "^1.19.0"
    functions-have-names "^1.2.2"

functional-red-black-tree@^1.0.1:
  version "1.0.1"
  resolved "https://registry.npmjs.org/functional-red-black-tree/-/functional-red-black-tree-1.0.1.tgz"
  integrity sha512-dsKNQNdj6xA3T+QlADDA7mOSlX0qiMINjn0cgr+eGHGsbSHzTabcIogz2+p/iqP1Xs6EP/sS2SbqH+brGTbq0g==

functions-have-names@^1.2.2:
  version "1.2.3"
  resolved "https://registry.npmjs.org/functions-have-names/-/functions-have-names-1.2.3.tgz"
  integrity sha512-xckBUXyTIqT97tq2x2AMb+g163b5JFysYk0x4qxNFwbfQkmNZoiRHb6sPzI9/QV33WeuvVYBUIiD4NzNIyqaRQ==

gensync@^1.0.0-beta.2:
  version "1.0.0-beta.2"
  resolved "https://registry.npmjs.org/gensync/-/gensync-1.0.0-beta.2.tgz"
  integrity sha512-3hN7NaskYvMDLQY55gnW3NQ+mesEAepTqlg+VEbj7zzqEMBVNhzcGYYeqFo/TlYz6eQiFcp1HcsCZO+nGgS8zg==

geotiff@2.0.4:
  version "2.0.4"
  resolved "https://registry.npmjs.org/geotiff/-/geotiff-2.0.4.tgz"
  integrity sha512-aG8h9bJccGusioPsEWsEqx8qdXpZN71A20WCvRKGxcnHSOWLKmC5ZmsAmodfxb9TRQvs+89KikGuPzxchhA+Uw==
  dependencies:
    "@petamoriken/float16" "^3.4.7"
    lerc "^3.0.0"
    lru-cache "^6.0.0"
    pako "^2.0.4"
    parse-headers "^2.0.2"
    web-worker "^1.2.0"
    xml-utils "^1.0.2"

get-caller-file@^2.0.5:
  version "2.0.5"
  resolved "https://registry.npmjs.org/get-caller-file/-/get-caller-file-2.0.5.tgz"
  integrity sha512-DyFP3BM/3YHTQOCUL/w0OZHR0lpKeGrxotcHWcqNEdnltqFwXVfhEBQ94eIo34AfQpo0rGki4cyIiftY06h2Fg==

get-intrinsic@^1.0.2, get-intrinsic@^1.1.0, get-intrinsic@^1.1.1:
  version "1.1.2"
  resolved "https://registry.npmjs.org/get-intrinsic/-/get-intrinsic-1.1.2.tgz"
  integrity sha512-Jfm3OyCxHh9DJyc28qGk+JmfkpO41A4XkneDSujN9MDXrm4oDKdHvndhZ2dN94+ERNfkYJWDclW6k2L/ZGHjXA==
  dependencies:
    function-bind "^1.1.1"
    has "^1.0.3"
    has-symbols "^1.0.3"

get-own-enumerable-property-symbols@^3.0.0:
  version "3.0.2"
  resolved "https://registry.npmjs.org/get-own-enumerable-property-symbols/-/get-own-enumerable-property-symbols-3.0.2.tgz"
  integrity sha512-I0UBV/XOz1XkIJHEUDMZAbzCThU/H8DxmSfmdGcKPnVhu2VfFqr34jr9777IyaTYvxjedWhqVIilEDsCdP5G6g==

get-package-type@^0.1.0:
  version "0.1.0"
  resolved "https://registry.npmjs.org/get-package-type/-/get-package-type-0.1.0.tgz"
  integrity sha512-pjzuKtY64GYfWizNAJ0fr9VqttZkNiK2iS430LtIHzjBEr6bX8Am2zm4sW4Ro5wjWW5cAlRL1qAMTcXbjNAO2Q==

get-stdin@^8.0.0:
  version "8.0.0"
  resolved "https://registry.npmjs.org/get-stdin/-/get-stdin-8.0.0.tgz"
  integrity sha512-sY22aA6xchAzprjyqmSEQv4UbAAzRN0L2dQB0NlN5acTTK9Don6nhoc3eAbUnpZiCANAMfd/+40kVdKfFygohg==

get-stream@^6.0.0:
  version "6.0.1"
  resolved "https://registry.npmjs.org/get-stream/-/get-stream-6.0.1.tgz"
  integrity sha512-ts6Wi+2j3jQjqi70w5AlN8DFnkSwC+MqmxEzdEALB2qXZYV3X/b1CTfgPLGJNMeAWxdPfU8FO1ms3NUfaHCPYg==

get-symbol-description@^1.0.0:
  version "1.0.0"
  resolved "https://registry.npmjs.org/get-symbol-description/-/get-symbol-description-1.0.0.tgz"
  integrity sha512-2EmdH1YvIQiZpltCNgkuiUnyukzxM/R6NDJX31Ke3BG1Nq5b0S2PhX59UKi9vZpPDQVdqn+1IcaAwnzTT5vCjw==
  dependencies:
    call-bind "^1.0.2"
    get-intrinsic "^1.1.1"

gh-pages@^3.2.3:
  version "3.2.3"
  resolved "https://registry.npmjs.org/gh-pages/-/gh-pages-3.2.3.tgz"
  integrity sha512-jA1PbapQ1jqzacECfjUaO9gV8uBgU6XNMV0oXLtfCX3haGLe5Atq8BxlrADhbD6/UdG9j6tZLWAkAybndOXTJg==
  dependencies:
    async "^2.6.1"
    commander "^2.18.0"
    email-addresses "^3.0.1"
    filenamify "^4.3.0"
    find-cache-dir "^3.3.1"
    fs-extra "^8.1.0"
    globby "^6.1.0"

gl-matrix@^3.1.0:
  version "3.4.3"
  resolved "https://registry.npmjs.org/gl-matrix/-/gl-matrix-3.4.3.tgz"
  integrity sha512-wcCp8vu8FT22BnvKVPjXa/ICBWRq/zjFfdofZy1WSpQZpphblv12/bOQLBC1rMM7SGOFS9ltVmKOHil5+Ml7gA==

glob-parent@^5.1.2, glob-parent@~5.1.2:
  version "5.1.2"
  resolved "https://registry.npmjs.org/glob-parent/-/glob-parent-5.1.2.tgz"
  integrity sha512-AOIgSQCepiJYwP3ARnGx+5VnTu2HBYdzbGP45eLw1vr3zB3vZLeyed1sC9hnbcOc9/SrMyM5RPQrkGz4aS9Zow==
  dependencies:
    is-glob "^4.0.1"

glob-parent@^6.0.1, glob-parent@^6.0.2:
  version "6.0.2"
  resolved "https://registry.npmjs.org/glob-parent/-/glob-parent-6.0.2.tgz"
  integrity sha512-XxwI8EOhVQgWp6iDL+3b0r86f4d6AX6zSU55HfB4ydCEuXLXc5FcYeOu+nnGftS4TEju/11rt4KJPTMgbfmv4A==
  dependencies:
    is-glob "^4.0.3"

glob-to-regexp@^0.4.1:
  version "0.4.1"
  resolved "https://registry.npmjs.org/glob-to-regexp/-/glob-to-regexp-0.4.1.tgz"
  integrity sha512-lkX1HJXwyMcprw/5YUZc2s7DrpAiHB21/V+E1rHUrVNokkvB6bqMzT0VfV6/86ZNabt1k14YOIaT7nDvOX3Iiw==

glob@^7.0.3, glob@^7.1.1, glob@^7.1.2, glob@^7.1.3, glob@^7.1.4, glob@^7.1.6:
  version "7.2.3"
  resolved "https://registry.npmjs.org/glob/-/glob-7.2.3.tgz"
  integrity sha512-nFR0zLpU2YCaRxwoCJvL6UvCH2JFyFVIvwTLsIf21AuHlMskA1hhTdk+LlYJtOlYt9v6dvszD2BGRqBL+iQK9Q==
  dependencies:
    fs.realpath "^1.0.0"
    inflight "^1.0.4"
    inherits "2"
    minimatch "^3.1.1"
    once "^1.3.0"
    path-is-absolute "^1.0.0"

global-modules@^2.0.0:
  version "2.0.0"
  resolved "https://registry.npmjs.org/global-modules/-/global-modules-2.0.0.tgz"
  integrity sha512-NGbfmJBp9x8IxyJSd1P+otYK8vonoJactOogrVfFRIAEY1ukil8RSKDz2Yo7wh1oihl51l/r6W4epkeKJHqL8A==
  dependencies:
    global-prefix "^3.0.0"

global-prefix@^3.0.0:
  version "3.0.0"
  resolved "https://registry.npmjs.org/global-prefix/-/global-prefix-3.0.0.tgz"
  integrity sha512-awConJSVCHVGND6x3tmMaKcQvwXLhjdkmomy2W+Goaui8YPgYgXJZewhg3fWC+DlfqqQuWg8AwqjGTD2nAPVWg==
  dependencies:
    ini "^1.3.5"
    kind-of "^6.0.2"
    which "^1.3.1"

globals@^11.1.0:
  version "11.12.0"
  resolved "https://registry.npmjs.org/globals/-/globals-11.12.0.tgz"
  integrity sha512-WOBp/EEGUiIsJSp7wcv/y6MO+lV9UoncWqxuFfm8eBwzWNgyfBd6Gz+IeKQ9jCmyhoH99g15M3T+QaVHFjizVA==

globals@^13.15.0, globals@^13.6.0, globals@^13.9.0:
  version "13.15.0"
  resolved "https://registry.npmjs.org/globals/-/globals-13.15.0.tgz"
  integrity sha512-bpzcOlgDhMG070Av0Vy5Owklpv1I6+j96GhUI7Rh7IzDCKLzboflLrrfqMu8NquDbiR4EOQk7XzJwqVJxicxog==
  dependencies:
    type-fest "^0.20.2"

globby@^11.0.3, globby@^11.0.4, globby@^11.1.0:
  version "11.1.0"
  resolved "https://registry.npmjs.org/globby/-/globby-11.1.0.tgz"
  integrity sha512-jhIXaOzy1sb8IyocaruWSn1TjmnBVs8Ayhcy83rmxNJ8q2uWKCAj3CnJY+KpGSXCueAPc0i05kVvVKtP1t9S3g==
  dependencies:
    array-union "^2.1.0"
    dir-glob "^3.0.1"
    fast-glob "^3.2.9"
    ignore "^5.2.0"
    merge2 "^1.4.1"
    slash "^3.0.0"

globby@^12.0.2:
  version "12.2.0"
  resolved "https://registry.npmjs.org/globby/-/globby-12.2.0.tgz"
  integrity sha512-wiSuFQLZ+urS9x2gGPl1H5drc5twabmm4m2gTR27XDFyjUHJUNsS8o/2aKyIF6IoBaR630atdher0XJ5g6OMmA==
  dependencies:
    array-union "^3.0.1"
    dir-glob "^3.0.1"
    fast-glob "^3.2.7"
    ignore "^5.1.9"
    merge2 "^1.4.1"
    slash "^4.0.0"

globby@^6.1.0:
  version "6.1.0"
  resolved "https://registry.npmjs.org/globby/-/globby-6.1.0.tgz"
  integrity sha512-KVbFv2TQtbzCoxAnfD6JcHZTYCzyliEaaeM/gH8qQdkKr5s0OP9scEgvdcngyk7AVdY6YVW/TJHd+lQ/Df3Daw==
  dependencies:
    array-union "^1.0.1"
    glob "^7.0.3"
    object-assign "^4.0.1"
    pify "^2.0.0"
    pinkie-promise "^2.0.0"

graceful-fs@^4.1.15, graceful-fs@^4.1.2, graceful-fs@^4.1.6, graceful-fs@^4.2.0, graceful-fs@^4.2.4, graceful-fs@^4.2.6, graceful-fs@^4.2.9:
  version "4.2.10"
  resolved "https://registry.npmjs.org/graceful-fs/-/graceful-fs-4.2.10.tgz"
  integrity sha512-9ByhssR2fPVsNZj478qUUbKfmL0+t5BDVyjShtyZZLiK7ZDAArFFfopyOTj0M05wE2tJPisA4iTnnXl2YoPvOA==

grapheme-splitter@^1.0.4:
  version "1.0.4"
  resolved "https://registry.npmjs.org/grapheme-splitter/-/grapheme-splitter-1.0.4.tgz"
  integrity sha512-bzh50DW9kTPM00T8y4o8vQg89Di9oLJVLW/KaOGIXJWP/iqCN6WKYkbNOF04vFLJhwcpYUh9ydh/+5vpOqV4YQ==

gzip-size@^6.0.0:
  version "6.0.0"
  resolved "https://registry.npmjs.org/gzip-size/-/gzip-size-6.0.0.tgz"
  integrity sha512-ax7ZYomf6jqPTQ4+XCpUGyXKHk5WweS+e05MBO4/y3WJ5RkmPXNKvX+bx1behVILVwr6JSQvZAku021CHPXG3Q==
  dependencies:
    duplexer "^0.1.2"

handle-thing@^2.0.0:
  version "2.0.1"
  resolved "https://registry.npmjs.org/handle-thing/-/handle-thing-2.0.1.tgz"
  integrity sha512-9Qn4yBxelxoh2Ow62nP+Ka/kMnOXRi8BXnRaUwezLNhqelnN49xKz4F/dPP8OYLxLxq6JDtZb2i9XznUQbNPTg==

harmony-reflect@^1.4.6:
  version "1.6.2"
  resolved "https://registry.npmjs.org/harmony-reflect/-/harmony-reflect-1.6.2.tgz"
  integrity sha512-HIp/n38R9kQjDEziXyDTuW3vvoxxyxjxFzXLrBr18uB47GnSt+G9D29fqrpM5ZkspMcPICud3XsBJQ4Y2URg8g==

has-bigints@^1.0.1, has-bigints@^1.0.2:
  version "1.0.2"
  resolved "https://registry.npmjs.org/has-bigints/-/has-bigints-1.0.2.tgz"
  integrity sha512-tSvCKtBr9lkF0Ex0aQiP9N+OpV4zi2r/Nee5VkRDbaqv35RLYMzbwQfFSZZH0kR+Rd6302UJZ2p/bJCEoR3VoQ==

has-flag@^3.0.0:
  version "3.0.0"
  resolved "https://registry.npmjs.org/has-flag/-/has-flag-3.0.0.tgz"
  integrity sha512-sKJf1+ceQBr4SMkvQnBDNDtf4TXpVhVGateu0t918bl30FnbE2m4vNLX+VWe/dpjlb+HugGYzW7uQXH98HPEYw==

has-flag@^4.0.0:
  version "4.0.0"
  resolved "https://registry.npmjs.org/has-flag/-/has-flag-4.0.0.tgz"
  integrity sha512-EykJT/Q1KjTWctppgIAgfSO0tKVuZUjhgMr17kqTumMl6Afv3EISleU7qZUzoXDFTAHTDC4NOoG/ZxU3EvlMPQ==

has-property-descriptors@^1.0.0:
  version "1.0.0"
  resolved "https://registry.npmjs.org/has-property-descriptors/-/has-property-descriptors-1.0.0.tgz"
  integrity sha512-62DVLZGoiEBDHQyqG4w9xCuZ7eJEwNmJRWw2VY84Oedb7WFcA27fiEVe8oUQx9hAUJ4ekurquucTGwsyO1XGdQ==
  dependencies:
    get-intrinsic "^1.1.1"

has-symbols@^1.0.1, has-symbols@^1.0.2, has-symbols@^1.0.3:
  version "1.0.3"
  resolved "https://registry.npmjs.org/has-symbols/-/has-symbols-1.0.3.tgz"
  integrity sha512-l3LCuF6MgDNwTDKkdYGEihYjt5pRPbEg46rtlmnSPlUbgmB8LOIrKJbYYFBSbnPaJexMKtiPO8hmeRjRz2Td+A==

has-tostringtag@^1.0.0:
  version "1.0.0"
  resolved "https://registry.npmjs.org/has-tostringtag/-/has-tostringtag-1.0.0.tgz"
  integrity sha512-kFjcSNhnlGV1kyoGk7OXKSawH5JOb/LzUc5w9B02hOTO0dfFRjbHQKvg1d6cf3HbeUmtU9VbbV3qzZ2Teh97WQ==
  dependencies:
    has-symbols "^1.0.2"

has@^1.0.3:
  version "1.0.3"
  resolved "https://registry.npmjs.org/has/-/has-1.0.3.tgz"
  integrity sha512-f2dvO0VU6Oej7RkWJGrehjbzMAjFp5/VKPp5tTpWIV4JHHZK1/BxbFRtf/siA2SWTe09caDmVtYYzWEIbBS4zw==
  dependencies:
    function-bind "^1.1.1"

he@^1.2.0:
  version "1.2.0"
  resolved "https://registry.npmjs.org/he/-/he-1.2.0.tgz"
  integrity sha512-F/1DnUGPopORZi0ni+CvrCgHQ5FyEAHRLSApuYWMmrbSwoN2Mn/7k+Gl38gJnR7yyDZk6WLXwiGod1JOWNDKGw==

history@^5.2.0:
  version "5.3.0"
  resolved "https://registry.npmjs.org/history/-/history-5.3.0.tgz"
  integrity sha512-ZqaKwjjrAYUYfLG+htGaIIZ4nioX2L70ZUMIFysS3xvBsSG4x/n1V6TXV3N8ZYNuFGlDirFg32T7B6WOUPDYcQ==
  dependencies:
    "@babel/runtime" "^7.7.6"

hoopy@^0.1.4:
  version "0.1.4"
  resolved "https://registry.npmjs.org/hoopy/-/hoopy-0.1.4.tgz"
  integrity sha512-HRcs+2mr52W0K+x8RzcLzuPPmVIKMSv97RGHy0Ea9y/mpcaK+xTrjICA04KAHi4GRzxliNqNJEFYWHghy3rSfQ==

hpack.js@^2.1.6:
  version "2.1.6"
  resolved "https://registry.npmjs.org/hpack.js/-/hpack.js-2.1.6.tgz"
  integrity sha512-zJxVehUdMGIKsRaNt7apO2Gqp0BdqW5yaiGHXXmbpvxgBYVZnAql+BJb4RO5ad2MgpbZKn5G6nMnegrH1FcNYQ==
  dependencies:
    inherits "^2.0.1"
    obuf "^1.0.0"
    readable-stream "^2.0.1"
    wbuf "^1.1.0"

html-encoding-sniffer@^2.0.1:
  version "2.0.1"
  resolved "https://registry.npmjs.org/html-encoding-sniffer/-/html-encoding-sniffer-2.0.1.tgz"
  integrity sha512-D5JbOMBIR/TVZkubHT+OyT2705QvogUW4IBn6nHd756OwieSF9aDYFj4dv6HHEVGYbHaLETa3WggZYWWMyy3ZQ==
  dependencies:
    whatwg-encoding "^1.0.5"

html-entities@^2.1.0, html-entities@^2.3.2:
  version "2.3.3"
  resolved "https://registry.npmjs.org/html-entities/-/html-entities-2.3.3.tgz"
  integrity sha512-DV5Ln36z34NNTDgnz0EWGBLZENelNAtkiFA4kyNOG2tDI6Mz1uSWiq1wAKdyjnJwyDiDO7Fa2SO1CTxPXL8VxA==

html-escaper@^2.0.0:
  version "2.0.2"
  resolved "https://registry.npmjs.org/html-escaper/-/html-escaper-2.0.2.tgz"
  integrity sha512-H2iMtd0I4Mt5eYiapRdIDjp+XzelXQ0tFE4JS7YFwFevXXMmOp9myNrUvCg0D6ws8iqkRPBfKHgbwig1SmlLfg==

html-minifier-terser@^6.0.2:
  version "6.1.0"
  resolved "https://registry.npmjs.org/html-minifier-terser/-/html-minifier-terser-6.1.0.tgz"
  integrity sha512-YXxSlJBZTP7RS3tWnQw74ooKa6L9b9i9QYXY21eUEvhZ3u9XLfv6OnFsQq6RxkhHygsaUMvYsZRV5rU/OVNZxw==
  dependencies:
    camel-case "^4.1.2"
    clean-css "^5.2.2"
    commander "^8.3.0"
    he "^1.2.0"
    param-case "^3.0.4"
    relateurl "^0.2.7"
    terser "^5.10.0"

html-webpack-plugin@^5.5.0:
  version "5.5.0"
  resolved "https://registry.npmjs.org/html-webpack-plugin/-/html-webpack-plugin-5.5.0.tgz"
  integrity sha512-sy88PC2cRTVxvETRgUHFrL4No3UxvcH8G1NepGhqaTT+GXN2kTamqasot0inS5hXeg1cMbFDt27zzo9p35lZVw==
  dependencies:
    "@types/html-minifier-terser" "^6.0.0"
    html-minifier-terser "^6.0.2"
    lodash "^4.17.21"
    pretty-error "^4.0.0"
    tapable "^2.0.0"

htmlparser2@^6.1.0:
  version "6.1.0"
  resolved "https://registry.npmjs.org/htmlparser2/-/htmlparser2-6.1.0.tgz"
  integrity sha512-gyyPk6rgonLFEDGoeRgQNaEUvdJ4ktTmmUh/h2t7s+M8oPpIPxgNACWa+6ESR57kXstwqPiCut0V8NRpcwgU7A==
  dependencies:
    domelementtype "^2.0.1"
    domhandler "^4.0.0"
    domutils "^2.5.2"
    entities "^2.0.0"

http-deceiver@^1.2.7:
  version "1.2.7"
  resolved "https://registry.npmjs.org/http-deceiver/-/http-deceiver-1.2.7.tgz"
  integrity sha512-LmpOGxTfbpgtGVxJrj5k7asXHCgNZp5nLfp+hWc8QQRqtb7fUy6kRY3BO1h9ddF6yIPYUARgxGOwB42DnxIaNw==

http-errors@2.0.0:
  version "2.0.0"
  resolved "https://registry.npmjs.org/http-errors/-/http-errors-2.0.0.tgz"
  integrity sha512-FtwrG/euBzaEjYeRqOgly7G0qviiXoJWnvEH2Z1plBdXgbyjv34pHTSb9zoeHMyDy33+DWy5Wt9Wo+TURtOYSQ==
  dependencies:
    depd "2.0.0"
    inherits "2.0.4"
    setprototypeof "1.2.0"
    statuses "2.0.1"
    toidentifier "1.0.1"

http-errors@~1.6.2:
  version "1.6.3"
  resolved "https://registry.npmjs.org/http-errors/-/http-errors-1.6.3.tgz"
  integrity sha512-lks+lVC8dgGyh97jxvxeYTWQFvh4uw4yC12gVl63Cg30sjPX4wuGcdkICVXDAESr6OJGjqGA8Iz5mkeN6zlD7A==
  dependencies:
    depd "~1.1.2"
    inherits "2.0.3"
    setprototypeof "1.1.0"
    statuses ">= 1.4.0 < 2"

http-parser-js@>=0.5.1:
  version "0.5.6"
  resolved "https://registry.npmjs.org/http-parser-js/-/http-parser-js-0.5.6.tgz"
  integrity sha512-vDlkRPDJn93swjcjqMSaGSPABbIarsr1TLAui/gLDXzV5VsJNdXNzMYDyNBLQkjWQCJ1uizu8T2oDMhmGt0PRA==

http-proxy-agent@^4.0.1:
  version "4.0.1"
  resolved "https://registry.npmjs.org/http-proxy-agent/-/http-proxy-agent-4.0.1.tgz"
  integrity sha512-k0zdNgqWTGA6aeIRVpvfVob4fL52dTfaehylg0Y4UvSySvOq/Y+BOyPrgpUrA7HylqvU8vIZGsRuXmspskV0Tg==
  dependencies:
    "@tootallnate/once" "1"
    agent-base "6"
    debug "4"

http-proxy-middleware@^2.0.3:
  version "2.0.6"
  resolved "https://registry.npmjs.org/http-proxy-middleware/-/http-proxy-middleware-2.0.6.tgz"
  integrity sha512-ya/UeJ6HVBYxrgYotAZo1KvPWlgB48kUJLDePFeneHsVujFaW5WNj2NgWCAE//B1Dl02BIfYlpNgBy8Kf8Rjmw==
  dependencies:
    "@types/http-proxy" "^1.17.8"
    http-proxy "^1.18.1"
    is-glob "^4.0.1"
    is-plain-obj "^3.0.0"
    micromatch "^4.0.2"

http-proxy@^1.18.1:
  version "1.18.1"
  resolved "https://registry.npmjs.org/http-proxy/-/http-proxy-1.18.1.tgz"
  integrity sha512-7mz/721AbnJwIVbnaSv1Cz3Am0ZLT/UBwkC92VlxhXv/k/BBQfM2fXElQNC27BVGr0uwUpplYPQM9LnaBMR5NQ==
  dependencies:
    eventemitter3 "^4.0.0"
    follow-redirects "^1.0.0"
    requires-port "^1.0.0"

https-proxy-agent@^5.0.0:
  version "5.0.1"
  resolved "https://registry.npmjs.org/https-proxy-agent/-/https-proxy-agent-5.0.1.tgz"
  integrity sha512-dFcAjpTQFgoLMzC2VwU+C/CbS7uRL0lWmxDITmqm7C+7F0Odmj6s9l6alZc6AELXhrnggM2CeWSXHGOdX2YtwA==
  dependencies:
    agent-base "6"
    debug "4"

human-signals@^2.1.0:
  version "2.1.0"
  resolved "https://registry.npmjs.org/human-signals/-/human-signals-2.1.0.tgz"
  integrity sha512-B4FFZ6q/T2jhhksgkbEW3HBvWIfDW85snkQgawt07S7J5QXTk6BkNV+0yAeZrM5QpMAdYlocGoljn0sJ/WQkFw==

iconv-lite@0.4.24:
  version "0.4.24"
  resolved "https://registry.npmjs.org/iconv-lite/-/iconv-lite-0.4.24.tgz"
  integrity sha512-v3MXnZAcvnywkTUEZomIActle7RXXeedOR31wwl7VlyoXO4Qi9arvSenNQWne1TcRwhCL1HwLI21bEqdpj8/rA==
  dependencies:
    safer-buffer ">= 2.1.2 < 3"

iconv-lite@^0.6.3:
  version "0.6.3"
  resolved "https://registry.npmjs.org/iconv-lite/-/iconv-lite-0.6.3.tgz"
  integrity sha512-4fCk79wshMdzMp2rH06qWrJE4iolqLhCUH+OiuIgU++RB0+94NlDL81atO7GX55uUKueo0txHNtvEyI6D7WdMw==
  dependencies:
    safer-buffer ">= 2.1.2 < 3.0.0"

icss-utils@^5.0.0, icss-utils@^5.1.0:
  version "5.1.0"
  resolved "https://registry.npmjs.org/icss-utils/-/icss-utils-5.1.0.tgz"
  integrity sha512-soFhflCVWLfRNOPU3iv5Z9VUdT44xFRbzjLsEzSr5AQmgqPMTHdU3PMT1Cf1ssx8fLNJDA1juftYl+PUcv3MqA==

idb@^6.1.4:
  version "6.1.5"
  resolved "https://registry.npmjs.org/idb/-/idb-6.1.5.tgz"
  integrity sha512-IJtugpKkiVXQn5Y+LteyBCNk1N8xpGV3wWZk9EVtZWH8DYkjBn0bX1XnGP9RkyZF0sAcywa6unHqSWKe7q4LGw==

identity-obj-proxy@^3.0.0:
  version "3.0.0"
  resolved "https://registry.npmjs.org/identity-obj-proxy/-/identity-obj-proxy-3.0.0.tgz"
  integrity sha512-00n6YnVHKrinT9t0d9+5yZC6UBNJANpYEQvL2LlX6Ab9lnmxzIRcEmTPuyGScvl1+jKuCICX1Z0Ab1pPKKdikA==
  dependencies:
    harmony-reflect "^1.4.6"

ieee754@^1.1.12:
  version "1.2.1"
  resolved "https://registry.npmjs.org/ieee754/-/ieee754-1.2.1.tgz"
  integrity sha512-dcyqhDvX1C46lXZcVqCpK+FtMRQVdIMN6/Df5js2zouUsqG7I6sFxitIC+7KYK29KdXOLHdu9zL4sFnoVQnqaA==

ignore@^4.0.6:
  version "4.0.6"
  resolved "https://registry.npmjs.org/ignore/-/ignore-4.0.6.tgz"
  integrity sha512-cyFDKrqc/YdcWFniJhzI42+AzS+gNwmUzOSFcRCQYwySuBBBy/KjuxWLZ/FHEH6Moq1NizMOBWyTcv8O4OZIMg==

ignore@^5.1.1, ignore@^5.1.8, ignore@^5.1.9, ignore@^5.2.0:
  version "5.2.0"
  resolved "https://registry.npmjs.org/ignore/-/ignore-5.2.0.tgz"
  integrity sha512-CmxgYGiEPCLhfLnpPp1MoRmifwEIOgjcHXxOBjv7mY96c+eWScsOP9c112ZyLdWHi0FxHjI+4uVhKYp/gcdRmQ==

image-size@~0.5.0:
  version "0.5.5"
  resolved "https://registry.npmjs.org/image-size/-/image-size-0.5.5.tgz"
  integrity sha512-6TDAlDPZxUFCv+fuOkIoXT/V/f3Qbq8e37p+YOiYrUv3v9cc3/6x78VdfPgFVaB9dZYeLUfKgHRebpkm/oP2VQ==

image-type@^4.1:
  version "4.1.0"
  resolved "https://registry.npmjs.org/image-type/-/image-type-4.1.0.tgz"
  integrity sha512-CFJMJ8QK8lJvRlTCEgarL4ro6hfDQKif2HjSvYCdQZESaIPV4v9imrf7BQHK+sQeTeNeMpWciR9hyC/g8ybXEg==
  dependencies:
    file-type "^10.10.0"

immer@^9.0.7:
  version "9.0.15"
  resolved "https://registry.npmjs.org/immer/-/immer-9.0.15.tgz"
  integrity sha512-2eB/sswms9AEUSkOm4SbV5Y7Vmt/bKRwByd52jfLkW4OLYeaTP3EEiJ9agqU0O/tq6Dk62Zfj+TJSqfm1rLVGQ==

import-fresh@^3.0.0, import-fresh@^3.1.0, import-fresh@^3.2.1:
  version "3.3.0"
  resolved "https://registry.npmjs.org/import-fresh/-/import-fresh-3.3.0.tgz"
  integrity sha512-veYYhQa+D1QBKznvhUHxb8faxlrwUnxseDAbAp457E0wLNio2bOSKnjYDhMj+YiAq61xrMGhQk9iXVk5FzgQMw==
  dependencies:
    parent-module "^1.0.0"
    resolve-from "^4.0.0"

import-local@^3.0.2:
  version "3.1.0"
  resolved "https://registry.npmjs.org/import-local/-/import-local-3.1.0.tgz"
  integrity sha512-ASB07uLtnDs1o6EHjKpX34BKYDSqnFerfTOJL2HvMqF70LnxpjkzDB8J44oT9pu4AMPkQwf8jl6szgvNd2tRIg==
  dependencies:
    pkg-dir "^4.2.0"
    resolve-cwd "^3.0.0"

imurmurhash@^0.1.4:
  version "0.1.4"
  resolved "https://registry.npmjs.org/imurmurhash/-/imurmurhash-0.1.4.tgz"
  integrity sha512-JmXMZ6wuvDmLiHEml9ykzqO6lwFbof0GG4IkcGaENdCRDDmMVnny7s5HsIgHCbaq0w2MyPhDqkhTUgS2LU2PHA==

indent-string@^4.0.0:
  version "4.0.0"
  resolved "https://registry.npmjs.org/indent-string/-/indent-string-4.0.0.tgz"
  integrity sha512-EdDDZu4A2OyIK7Lr/2zG+w5jmbuk1DVBnEwREQvBzspBJkCEbRa8GxU1lghYcaGJCnRWibjDXlq779X1/y5xwg==

inflight@^1.0.4:
  version "1.0.6"
  resolved "https://registry.npmjs.org/inflight/-/inflight-1.0.6.tgz"
  integrity sha512-k92I/b08q4wvFscXCLvqfsHCrjrF7yiXsQuIVvVE7N82W3+aqpzuUdBbfhWcy/FZR3/4IgflMgKLOsvPDrGCJA==
  dependencies:
    once "^1.3.0"
    wrappy "1"

inherits@2, inherits@2.0.4, inherits@^2.0.1, inherits@^2.0.3, inherits@^2.0.4, inherits@~2.0.3:
  version "2.0.4"
  resolved "https://registry.npmjs.org/inherits/-/inherits-2.0.4.tgz"
  integrity sha512-k/vGaX4/Yla3WzyMCvTQOXYeIHvqOKtnqBduzTHpzpQZzAskKMhZ2K+EnBiSM9zGSoIFeMpXKxa4dYeZIQqewQ==

inherits@2.0.3:
  version "2.0.3"
  resolved "https://registry.npmjs.org/inherits/-/inherits-2.0.3.tgz"
  integrity sha512-x00IRNXNy63jwGkJmzPigoySHbaqpNuzKbBOmzK+g2OdZpQ9w+sxCN+VSB3ja7IAge2OP2qpfxTjeNcyjmW1uw==

ini@^1.3.5:
  version "1.3.8"
  resolved "https://registry.npmjs.org/ini/-/ini-1.3.8.tgz"
  integrity sha512-JV/yugV2uzW5iMRSiZAyDtQd+nxtUnjeLt0acNdw98kKLrvuRVyB80tsREOE7yvGVgalhZ6RNXCmEHkUKBKxew==

internal-slot@^1.0.3:
  version "1.0.3"
  resolved "https://registry.npmjs.org/internal-slot/-/internal-slot-1.0.3.tgz"
  integrity sha512-O0DB1JC/sPyZl7cIo78n5dR7eUSwwpYPiXRhTzNxZVAMUuB8vlnRFyLxdrVToks6XPLVnFfbzaVd5WLjhgg+vA==
  dependencies:
    get-intrinsic "^1.1.0"
    has "^1.0.3"
    side-channel "^1.0.4"

iota-array@^1.0.0:
  version "1.0.0"
  resolved "https://registry.npmjs.org/iota-array/-/iota-array-1.0.0.tgz"
  integrity sha512-pZ2xT+LOHckCatGQ3DcG/a+QuEqvoxqkiL7tvE8nn3uuu+f6i1TtpB5/FtWFbxUuVr5PZCx8KskuGatbJDXOWA==

ipaddr.js@1.9.1:
  version "1.9.1"
  resolved "https://registry.npmjs.org/ipaddr.js/-/ipaddr.js-1.9.1.tgz"
  integrity sha512-0KI/607xoxSToH7GjN1FfSbLoU0+btTicjsQSWQlh/hZykN8KpmMf7uYwPW3R+akZ6R/w18ZlXSHBYXiYUPO3g==

ipaddr.js@^2.0.1:
  version "2.0.1"
  resolved "https://registry.npmjs.org/ipaddr.js/-/ipaddr.js-2.0.1.tgz"
  integrity sha512-1qTgH9NG+IIJ4yfKs2e6Pp1bZg8wbDbKHT21HrLIeYBTRLgMYKnMTPAuI3Lcs61nfx5h1xlXnbJtH1kX5/d/ng==

is-arrayish@^0.2.1:
  version "0.2.1"
  resolved "https://registry.npmjs.org/is-arrayish/-/is-arrayish-0.2.1.tgz"
  integrity sha512-zz06S8t0ozoDXMG+ube26zeCTNXcKIPJZJi8hBrF4idCLms4CG9QtK7qBl1boi5ODzFpjswb5JPmHCbMpjaYzg==

is-bigint@^1.0.1:
  version "1.0.4"
  resolved "https://registry.npmjs.org/is-bigint/-/is-bigint-1.0.4.tgz"
  integrity sha512-zB9CruMamjym81i2JZ3UMn54PKGsQzsJeo6xvN3HJJ4CAsQNB6iRutp2To77OfCNuoxspsIhzaPoO1zyCEhFOg==
  dependencies:
    has-bigints "^1.0.1"

is-binary-path@~2.1.0:
  version "2.1.0"
  resolved "https://registry.npmjs.org/is-binary-path/-/is-binary-path-2.1.0.tgz"
  integrity sha512-ZMERYes6pDydyuGidse7OsHxtbI7WVeUEozgR/g7rd0xUimYNlvZRE/K2MgZTjWy725IfelLeVcEM97mmtRGXw==
  dependencies:
    binary-extensions "^2.0.0"

is-boolean-object@^1.1.0:
  version "1.1.2"
  resolved "https://registry.npmjs.org/is-boolean-object/-/is-boolean-object-1.1.2.tgz"
  integrity sha512-gDYaKHJmnj4aWxyj6YHyXVpdQawtVLHU5cb+eztPGczf6cjuTdwve5ZIEfgXqH4e57An1D1AKf8CZ3kYrQRqYA==
  dependencies:
    call-bind "^1.0.2"
    has-tostringtag "^1.0.0"

is-buffer@^1.0.2:
  version "1.1.6"
  resolved "https://registry.npmjs.org/is-buffer/-/is-buffer-1.1.6.tgz"
  integrity sha512-NcdALwpXkTm5Zvvbk7owOUSvVvBKDgKP5/ewfXEznmQFfs4ZRmanOeKBTjRVjka3QFoN6XJ+9F3USqfHqTaU5w==

is-callable@^1.1.4, is-callable@^1.2.4:
  version "1.2.4"
  resolved "https://registry.npmjs.org/is-callable/-/is-callable-1.2.4.tgz"
  integrity sha512-nsuwtxZfMX67Oryl9LCQ+upnC0Z0BgpwntpS89m1H/TLF0zNfzfLMV/9Wa/6MZsj0acpEjAO0KF1xT6ZdLl95w==

is-core-module@^2.8.1, is-core-module@^2.9.0:
  version "2.9.0"
  resolved "https://registry.npmjs.org/is-core-module/-/is-core-module-2.9.0.tgz"
  integrity sha512-+5FPy5PnwmO3lvfMb0AsoPaBG+5KHUI0wYFXOtYPnVVVspTFUuMZNfNaNVRt3FZadstu2c8x23vykRW/NBoU6A==
  dependencies:
    has "^1.0.3"

is-date-object@^1.0.1:
  version "1.0.5"
  resolved "https://registry.npmjs.org/is-date-object/-/is-date-object-1.0.5.tgz"
  integrity sha512-9YQaSxsAiSwcvS33MBk3wTCVnWK+HhF8VZR2jRxehM16QcVOdHqPn4VPHmRK4lSr38n9JriurInLcP90xsYNfQ==
  dependencies:
    has-tostringtag "^1.0.0"

is-docker@^2.0.0, is-docker@^2.1.1:
  version "2.2.1"
  resolved "https://registry.npmjs.org/is-docker/-/is-docker-2.2.1.tgz"
  integrity sha512-F+i2BKsFrH66iaUFc0woD8sLy8getkwTwtOBjvs56Cx4CgJDeKQeqfz8wAYiSb8JOprWhHH5p77PbmYCvvUuXQ==

is-extglob@^2.1.1:
  version "2.1.1"
  resolved "https://registry.npmjs.org/is-extglob/-/is-extglob-2.1.1.tgz"
  integrity sha512-SbKbANkN603Vi4jEZv49LeVJMn4yGwsbzZworEoyEiutsN3nJYdbO36zfhGJ6QEDpOZIFkDtnq5JRxmvl3jsoQ==

is-fullwidth-code-point@^3.0.0:
  version "3.0.0"
  resolved "https://registry.npmjs.org/is-fullwidth-code-point/-/is-fullwidth-code-point-3.0.0.tgz"
  integrity sha512-zymm5+u+sCsSWyD9qNaejV3DFvhCKclKdizYaJUuHA83RLjb7nSuGnddCHGv0hk+KY7BMAlsWeK4Ueg6EV6XQg==

is-generator-fn@^2.0.0:
  version "2.1.0"
  resolved "https://registry.npmjs.org/is-generator-fn/-/is-generator-fn-2.1.0.tgz"
  integrity sha512-cTIB4yPYL/Grw0EaSzASzg6bBy9gqCofvWN8okThAYIxKJZC+udlRAmGbM0XLeniEJSs8uEgHPGuHSe1XsOLSQ==

is-glob@^4.0.0, is-glob@^4.0.1, is-glob@^4.0.3, is-glob@~4.0.1:
  version "4.0.3"
  resolved "https://registry.npmjs.org/is-glob/-/is-glob-4.0.3.tgz"
  integrity sha512-xelSayHH36ZgE7ZWhli7pW34hNbNl8Ojv5KVmkJD4hBdD3th8Tfk9vYasLM+mXWOZhFkgZfxhLSnrwRr4elSSg==
  dependencies:
    is-extglob "^2.1.1"

is-module@^1.0.0:
  version "1.0.0"
  resolved "https://registry.npmjs.org/is-module/-/is-module-1.0.0.tgz"
  integrity sha512-51ypPSPCoTEIN9dy5Oy+h4pShgJmPCygKfyRCISBI+JoWT/2oJvK8QPxmwv7b/p239jXrm9M1mlQbyKJ5A152g==

is-negative-zero@^2.0.2:
  version "2.0.2"
  resolved "https://registry.npmjs.org/is-negative-zero/-/is-negative-zero-2.0.2.tgz"
  integrity sha512-dqJvarLawXsFbNDeJW7zAz8ItJ9cd28YufuuFzh0G8pNHjJMnY08Dv7sYX2uF5UpQOwieAeOExEYAWWfu7ZZUA==

is-number-object@^1.0.4:
  version "1.0.7"
  resolved "https://registry.npmjs.org/is-number-object/-/is-number-object-1.0.7.tgz"
  integrity sha512-k1U0IRzLMo7ZlYIfzRu23Oh6MiIFasgpb9X76eqfFZAqwH44UI4KTBvBYIZ1dSL9ZzChTB9ShHfLkR4pdW5krQ==
  dependencies:
    has-tostringtag "^1.0.0"

is-number@^7.0.0:
  version "7.0.0"
  resolved "https://registry.npmjs.org/is-number/-/is-number-7.0.0.tgz"
  integrity sha512-41Cifkg6e8TylSpdtTpeLVMqvSBEVzTttHvERD741+pnZ8ANv0004MRL43QKPDlK9cGvNp6NZWZUBlbGXYxxng==

is-obj@^1.0.1:
  version "1.0.1"
  resolved "https://registry.npmjs.org/is-obj/-/is-obj-1.0.1.tgz"
  integrity sha512-l4RyHgRqGN4Y3+9JHVrNqO+tN0rV5My76uW5/nuO4K1b6vw5G8d/cmFjP9tRfEsdhZNt0IFdZuK/c2Vr4Nb+Qg==

is-plain-obj@^3.0.0:
  version "3.0.0"
  resolved "https://registry.npmjs.org/is-plain-obj/-/is-plain-obj-3.0.0.tgz"
  integrity sha512-gwsOE28k+23GP1B6vFl1oVh/WOzmawBrKwo5Ev6wMKzPkaXaCDIQKzLnvsA42DRlbVTWorkgTKIviAKCWkfUwA==

is-potential-custom-element-name@^1.0.1:
  version "1.0.1"
  resolved "https://registry.npmjs.org/is-potential-custom-element-name/-/is-potential-custom-element-name-1.0.1.tgz"
  integrity sha512-bCYeRA2rVibKZd+s2625gGnGF/t7DSqDs4dP7CrLA1m7jKWz6pps0LpYLJN8Q64HtmPKJ1hrN3nzPNKFEKOUiQ==

is-regex@^1.1.4:
  version "1.1.4"
  resolved "https://registry.npmjs.org/is-regex/-/is-regex-1.1.4.tgz"
  integrity sha512-kvRdxDsxZjhzUX07ZnLydzS1TU/TJlTUHHY4YLL87e37oUA49DfkLqgy+VjFocowy29cKvcSiu+kIv728jTTVg==
  dependencies:
    call-bind "^1.0.2"
    has-tostringtag "^1.0.0"

is-regexp@^1.0.0:
  version "1.0.0"
  resolved "https://registry.npmjs.org/is-regexp/-/is-regexp-1.0.0.tgz"
  integrity sha512-7zjFAPO4/gwyQAAgRRmqeEeyIICSdmCqa3tsVHMdBzaXXRiqopZL4Cyghg/XulGWrtABTpbnYYzzIRffLkP4oA==

is-root@^2.1.0:
  version "2.1.0"
  resolved "https://registry.npmjs.org/is-root/-/is-root-2.1.0.tgz"
  integrity sha512-AGOriNp96vNBd3HtU+RzFEc75FfR5ymiYv8E553I71SCeXBiMsVDUtdio1OEFvrPyLIQ9tVR5RxXIFe5PUFjMg==

is-shared-array-buffer@^1.0.2:
  version "1.0.2"
  resolved "https://registry.npmjs.org/is-shared-array-buffer/-/is-shared-array-buffer-1.0.2.tgz"
  integrity sha512-sqN2UDu1/0y6uvXyStCOzyhAjCSlHceFoMKJW8W9EU9cvic/QdsZ0kEU93HEy3IUEFZIiH/3w+AH/UQbPHNdhA==
  dependencies:
    call-bind "^1.0.2"

is-stream@^2.0.0:
  version "2.0.1"
  resolved "https://registry.npmjs.org/is-stream/-/is-stream-2.0.1.tgz"
  integrity sha512-hFoiJiTl63nn+kstHGBtewWSKnQLpyb155KHheA1l39uvtO9nWIop1p3udqPcUd/xbF1VLMO4n7OI6p7RbngDg==

is-string@^1.0.5, is-string@^1.0.7:
  version "1.0.7"
  resolved "https://registry.npmjs.org/is-string/-/is-string-1.0.7.tgz"
  integrity sha512-tE2UXzivje6ofPW7l23cjDOMa09gb7xlAqG6jG5ej6uPV32TlWP3NKPigtaGeHNu9fohccRYvIiZMfOOnOYUtg==
  dependencies:
    has-tostringtag "^1.0.0"

is-symbol@^1.0.2, is-symbol@^1.0.3:
  version "1.0.4"
  resolved "https://registry.npmjs.org/is-symbol/-/is-symbol-1.0.4.tgz"
  integrity sha512-C/CPBqKWnvdcxqIARxyOh4v1UUEOCHpgDa0WYgpKDFMszcrPcffg5uhwSgPCLD2WWxmq6isisz87tzT01tuGhg==
  dependencies:
    has-symbols "^1.0.2"

is-typedarray@^1.0.0:
  version "1.0.0"
  resolved "https://registry.npmjs.org/is-typedarray/-/is-typedarray-1.0.0.tgz"
  integrity sha512-cyA56iCMHAh5CdzjJIa4aohJyeO1YbwLi3Jc35MmRU6poroFjIGZzUzupGiRPOjgHg9TLu43xbpwXk523fMxKA==

is-weakref@^1.0.2:
  version "1.0.2"
  resolved "https://registry.npmjs.org/is-weakref/-/is-weakref-1.0.2.tgz"
  integrity sha512-qctsuLZmIQ0+vSSMfoVvyFe2+GSEvnmZ2ezTup1SBse9+twCCeial6EEi3Nc2KFcf6+qz2FBPnjXsk8xhKSaPQ==
  dependencies:
    call-bind "^1.0.2"

is-what@^3.14.1:
  version "3.14.1"
  resolved "https://registry.npmjs.org/is-what/-/is-what-3.14.1.tgz"
  integrity sha512-sNxgpk9793nzSs7bA6JQJGeIuRBQhAaNGG77kzYQgMkrID+lS6SlK07K5LaptscDlSaIgH+GPFzf+d75FVxozA==

is-wsl@^2.2.0:
  version "2.2.0"
  resolved "https://registry.npmjs.org/is-wsl/-/is-wsl-2.2.0.tgz"
  integrity sha512-fKzAra0rGJUUBwGBgNkHZuToZcn+TtXHpeCgmkMJMMYx1sQDYaCSyjJBSCa2nH1DGm7s3n1oBnohoVTBaN7Lww==
  dependencies:
    is-docker "^2.0.0"

isarray@~1.0.0:
  version "1.0.0"
  resolved "https://registry.npmjs.org/isarray/-/isarray-1.0.0.tgz"
  integrity sha512-VLghIWNM6ELQzo7zwmcg0NmTVyWKYjvIeM83yjp0wRDTmUnrM678fQbcKBo6n2CJEF0szoG//ytg+TKla89ALQ==

isexe@^2.0.0:
  version "2.0.0"
  resolved "https://registry.npmjs.org/isexe/-/isexe-2.0.0.tgz"
  integrity sha512-RHxMLp9lnKHGHRng9QFhRCMbYAcVpn69smSGcq3f36xjgVVWThj4qqLbTLlq7Ssj8B+fIQ1EuCEGI2lKsyQeIw==

istanbul-lib-coverage@^3.0.0, istanbul-lib-coverage@^3.2.0:
  version "3.2.0"
  resolved "https://registry.npmjs.org/istanbul-lib-coverage/-/istanbul-lib-coverage-3.2.0.tgz"
  integrity sha512-eOeJ5BHCmHYvQK7xt9GkdHuzuCGS1Y6g9Gvnx3Ym33fz/HpLRYxiS0wHNr+m/MBC8B647Xt608vCDEvhl9c6Mw==

istanbul-lib-instrument@^5.0.4, istanbul-lib-instrument@^5.1.0:
  version "5.2.0"
  resolved "https://registry.npmjs.org/istanbul-lib-instrument/-/istanbul-lib-instrument-5.2.0.tgz"
  integrity sha512-6Lthe1hqXHBNsqvgDzGO6l03XNeu3CrG4RqQ1KM9+l5+jNGpEJfIELx1NS3SEHmJQA8np/u+E4EPRKRiu6m19A==
  dependencies:
    "@babel/core" "^7.12.3"
    "@babel/parser" "^7.14.7"
    "@istanbuljs/schema" "^0.1.2"
    istanbul-lib-coverage "^3.2.0"
    semver "^6.3.0"

istanbul-lib-report@^3.0.0:
  version "3.0.0"
  resolved "https://registry.npmjs.org/istanbul-lib-report/-/istanbul-lib-report-3.0.0.tgz"
  integrity sha512-wcdi+uAKzfiGT2abPpKZ0hSU1rGQjUQnLvtY5MpQ7QCTahD3VODhcu4wcfY1YtkGaDD5yuydOLINXsfbus9ROw==
  dependencies:
    istanbul-lib-coverage "^3.0.0"
    make-dir "^3.0.0"
    supports-color "^7.1.0"

istanbul-lib-source-maps@^4.0.0:
  version "4.0.1"
  resolved "https://registry.npmjs.org/istanbul-lib-source-maps/-/istanbul-lib-source-maps-4.0.1.tgz"
  integrity sha512-n3s8EwkdFIJCG3BPKBYvskgXGoy88ARzvegkitk60NxRdwltLOTaH7CUiMRXvwYorl0Q712iEjcWB+fK/MrWVw==
  dependencies:
    debug "^4.1.1"
    istanbul-lib-coverage "^3.0.0"
    source-map "^0.6.1"

istanbul-reports@^3.1.3:
  version "3.1.4"
  resolved "https://registry.npmjs.org/istanbul-reports/-/istanbul-reports-3.1.4.tgz"
  integrity sha512-r1/DshN4KSE7xWEknZLLLLDn5CJybV3nw01VTkp6D5jzLuELlcbudfj/eSQFvrKsJuTVCGnePO7ho82Nw9zzfw==
  dependencies:
    html-escaper "^2.0.0"
    istanbul-lib-report "^3.0.0"

jake@^10.8.5:
  version "10.8.5"
  resolved "https://registry.npmjs.org/jake/-/jake-10.8.5.tgz"
  integrity sha512-sVpxYeuAhWt0OTWITwT98oyV0GsXyMlXCF+3L1SuafBVUIr/uILGRB+NqwkzhgXKvoJpDIpQvqkUALgdmQsQxw==
  dependencies:
    async "^3.2.3"
    chalk "^4.0.2"
    filelist "^1.0.1"
    minimatch "^3.0.4"

javascript-natural-sort@^0.7.1:
  version "0.7.1"
  resolved "https://registry.npmjs.org/javascript-natural-sort/-/javascript-natural-sort-0.7.1.tgz"
  integrity sha512-nO6jcEfZWQXDhOiBtG2KvKyEptz7RVbpGP4vTD2hLBdmNQSsCiicO2Ioinv6UI4y9ukqnBpy+XZ9H6uLNgJTlw==

jest-changed-files@^27.5.1:
  version "27.5.1"
  resolved "https://registry.npmjs.org/jest-changed-files/-/jest-changed-files-27.5.1.tgz"
  integrity sha512-buBLMiByfWGCoMsLLzGUUSpAmIAGnbR2KJoMN10ziLhOLvP4e0SlypHnAel8iqQXTrcbmfEY9sSqae5sgUsTvw==
  dependencies:
    "@jest/types" "^27.5.1"
    execa "^5.0.0"
    throat "^6.0.1"

jest-circus@^27.5.1:
  version "27.5.1"
  resolved "https://registry.npmjs.org/jest-circus/-/jest-circus-27.5.1.tgz"
  integrity sha512-D95R7x5UtlMA5iBYsOHFFbMD/GVA4R/Kdq15f7xYWUfWHBto9NYRsOvnSauTgdF+ogCpJ4tyKOXhUifxS65gdw==
  dependencies:
    "@jest/environment" "^27.5.1"
    "@jest/test-result" "^27.5.1"
    "@jest/types" "^27.5.1"
    "@types/node" "*"
    chalk "^4.0.0"
    co "^4.6.0"
    dedent "^0.7.0"
    expect "^27.5.1"
    is-generator-fn "^2.0.0"
    jest-each "^27.5.1"
    jest-matcher-utils "^27.5.1"
    jest-message-util "^27.5.1"
    jest-runtime "^27.5.1"
    jest-snapshot "^27.5.1"
    jest-util "^27.5.1"
    pretty-format "^27.5.1"
    slash "^3.0.0"
    stack-utils "^2.0.3"
    throat "^6.0.1"

jest-cli@^27.5.1:
  version "27.5.1"
  resolved "https://registry.npmjs.org/jest-cli/-/jest-cli-27.5.1.tgz"
  integrity sha512-Hc6HOOwYq4/74/c62dEE3r5elx8wjYqxY0r0G/nFrLDPMFRu6RA/u8qINOIkvhxG7mMQ5EJsOGfRpI8L6eFUVw==
  dependencies:
    "@jest/core" "^27.5.1"
    "@jest/test-result" "^27.5.1"
    "@jest/types" "^27.5.1"
    chalk "^4.0.0"
    exit "^0.1.2"
    graceful-fs "^4.2.9"
    import-local "^3.0.2"
    jest-config "^27.5.1"
    jest-util "^27.5.1"
    jest-validate "^27.5.1"
    prompts "^2.0.1"
    yargs "^16.2.0"

jest-config@^27.5.1:
  version "27.5.1"
  resolved "https://registry.npmjs.org/jest-config/-/jest-config-27.5.1.tgz"
  integrity sha512-5sAsjm6tGdsVbW9ahcChPAFCk4IlkQUknH5AvKjuLTSlcO/wCZKyFdn7Rg0EkC+OGgWODEy2hDpWB1PgzH0JNA==
  dependencies:
    "@babel/core" "^7.8.0"
    "@jest/test-sequencer" "^27.5.1"
    "@jest/types" "^27.5.1"
    babel-jest "^27.5.1"
    chalk "^4.0.0"
    ci-info "^3.2.0"
    deepmerge "^4.2.2"
    glob "^7.1.1"
    graceful-fs "^4.2.9"
    jest-circus "^27.5.1"
    jest-environment-jsdom "^27.5.1"
    jest-environment-node "^27.5.1"
    jest-get-type "^27.5.1"
    jest-jasmine2 "^27.5.1"
    jest-regex-util "^27.5.1"
    jest-resolve "^27.5.1"
    jest-runner "^27.5.1"
    jest-util "^27.5.1"
    jest-validate "^27.5.1"
    micromatch "^4.0.4"
    parse-json "^5.2.0"
    pretty-format "^27.5.1"
    slash "^3.0.0"
    strip-json-comments "^3.1.1"

jest-diff@^27.5.1:
  version "27.5.1"
  resolved "https://registry.npmjs.org/jest-diff/-/jest-diff-27.5.1.tgz"
  integrity sha512-m0NvkX55LDt9T4mctTEgnZk3fmEg3NRYutvMPWM/0iPnkFj2wIeF45O1718cMSOFO1vINkqmxqD8vE37uTEbqw==
  dependencies:
    chalk "^4.0.0"
    diff-sequences "^27.5.1"
    jest-get-type "^27.5.1"
    pretty-format "^27.5.1"

jest-diff@^28.1.1:
  version "28.1.1"
  resolved "https://registry.npmjs.org/jest-diff/-/jest-diff-28.1.1.tgz"
  integrity sha512-/MUUxeR2fHbqHoMMiffe/Afm+U8U4olFRJ0hiVG2lZatPJcnGxx292ustVu7bULhjV65IYMxRdploAKLbcrsyg==
  dependencies:
    chalk "^4.0.0"
    diff-sequences "^28.1.1"
    jest-get-type "^28.0.2"
    pretty-format "^28.1.1"

jest-docblock@^27.5.1:
  version "27.5.1"
  resolved "https://registry.npmjs.org/jest-docblock/-/jest-docblock-27.5.1.tgz"
  integrity sha512-rl7hlABeTsRYxKiUfpHrQrG4e2obOiTQWfMEH3PxPjOtdsfLQO4ReWSZaQ7DETm4xu07rl4q/h4zcKXyU0/OzQ==
  dependencies:
    detect-newline "^3.0.0"

jest-each@^27.5.1:
  version "27.5.1"
  resolved "https://registry.npmjs.org/jest-each/-/jest-each-27.5.1.tgz"
  integrity sha512-1Ff6p+FbhT/bXQnEouYy00bkNSY7OUpfIcmdl8vZ31A1UUaurOLPA8a8BbJOF2RDUElwJhmeaV7LnagI+5UwNQ==
  dependencies:
    "@jest/types" "^27.5.1"
    chalk "^4.0.0"
    jest-get-type "^27.5.1"
    jest-util "^27.5.1"
    pretty-format "^27.5.1"

jest-environment-jsdom@^27.5.1:
  version "27.5.1"
  resolved "https://registry.npmjs.org/jest-environment-jsdom/-/jest-environment-jsdom-27.5.1.tgz"
  integrity sha512-TFBvkTC1Hnnnrka/fUb56atfDtJ9VMZ94JkjTbggl1PEpwrYtUBKMezB3inLmWqQsXYLcMwNoDQwoBTAvFfsfw==
  dependencies:
    "@jest/environment" "^27.5.1"
    "@jest/fake-timers" "^27.5.1"
    "@jest/types" "^27.5.1"
    "@types/node" "*"
    jest-mock "^27.5.1"
    jest-util "^27.5.1"
    jsdom "^16.6.0"

jest-environment-node@^27.5.1:
  version "27.5.1"
  resolved "https://registry.npmjs.org/jest-environment-node/-/jest-environment-node-27.5.1.tgz"
  integrity sha512-Jt4ZUnxdOsTGwSRAfKEnE6BcwsSPNOijjwifq5sDFSA2kesnXTvNqKHYgM0hDq3549Uf/KzdXNYn4wMZJPlFLw==
  dependencies:
    "@jest/environment" "^27.5.1"
    "@jest/fake-timers" "^27.5.1"
    "@jest/types" "^27.5.1"
    "@types/node" "*"
    jest-mock "^27.5.1"
    jest-util "^27.5.1"

jest-get-type@^27.5.1:
  version "27.5.1"
  resolved "https://registry.npmjs.org/jest-get-type/-/jest-get-type-27.5.1.tgz"
  integrity sha512-2KY95ksYSaK7DMBWQn6dQz3kqAf3BB64y2udeG+hv4KfSOb9qwcYQstTJc1KCbsix+wLZWZYN8t7nwX3GOBLRw==

jest-get-type@^28.0.2:
  version "28.0.2"
  resolved "https://registry.npmjs.org/jest-get-type/-/jest-get-type-28.0.2.tgz"
  integrity sha512-ioj2w9/DxSYHfOm5lJKCdcAmPJzQXmbM/Url3rhlghrPvT3tt+7a/+oXc9azkKmLvoiXjtV83bEWqi+vs5nlPA==

jest-haste-map@^27.5.1:
  version "27.5.1"
  resolved "https://registry.npmjs.org/jest-haste-map/-/jest-haste-map-27.5.1.tgz"
  integrity sha512-7GgkZ4Fw4NFbMSDSpZwXeBiIbx+t/46nJ2QitkOjvwPYyZmqttu2TDSimMHP1EkPOi4xUZAN1doE5Vd25H4Jng==
  dependencies:
    "@jest/types" "^27.5.1"
    "@types/graceful-fs" "^4.1.2"
    "@types/node" "*"
    anymatch "^3.0.3"
    fb-watchman "^2.0.0"
    graceful-fs "^4.2.9"
    jest-regex-util "^27.5.1"
    jest-serializer "^27.5.1"
    jest-util "^27.5.1"
    jest-worker "^27.5.1"
    micromatch "^4.0.4"
    walker "^1.0.7"
  optionalDependencies:
    fsevents "^2.3.2"

jest-jasmine2@^27.5.1:
  version "27.5.1"
  resolved "https://registry.npmjs.org/jest-jasmine2/-/jest-jasmine2-27.5.1.tgz"
  integrity sha512-jtq7VVyG8SqAorDpApwiJJImd0V2wv1xzdheGHRGyuT7gZm6gG47QEskOlzsN1PG/6WNaCo5pmwMHDf3AkG2pQ==
  dependencies:
    "@jest/environment" "^27.5.1"
    "@jest/source-map" "^27.5.1"
    "@jest/test-result" "^27.5.1"
    "@jest/types" "^27.5.1"
    "@types/node" "*"
    chalk "^4.0.0"
    co "^4.6.0"
    expect "^27.5.1"
    is-generator-fn "^2.0.0"
    jest-each "^27.5.1"
    jest-matcher-utils "^27.5.1"
    jest-message-util "^27.5.1"
    jest-runtime "^27.5.1"
    jest-snapshot "^27.5.1"
    jest-util "^27.5.1"
    pretty-format "^27.5.1"
    throat "^6.0.1"

jest-leak-detector@^27.5.1:
  version "27.5.1"
  resolved "https://registry.npmjs.org/jest-leak-detector/-/jest-leak-detector-27.5.1.tgz"
  integrity sha512-POXfWAMvfU6WMUXftV4HolnJfnPOGEu10fscNCA76KBpRRhcMN2c8d3iT2pxQS3HLbA+5X4sOUPzYO2NUyIlHQ==
  dependencies:
    jest-get-type "^27.5.1"
    pretty-format "^27.5.1"

jest-matcher-utils@^27.5.1:
  version "27.5.1"
  resolved "https://registry.npmjs.org/jest-matcher-utils/-/jest-matcher-utils-27.5.1.tgz"
  integrity sha512-z2uTx/T6LBaCoNWNFWwChLBKYxTMcGBRjAt+2SbP929/Fflb9aa5LGma654Rz8z9HLxsrUaYzxE9T/EFIL/PAw==
  dependencies:
    chalk "^4.0.0"
    jest-diff "^27.5.1"
    jest-get-type "^27.5.1"
    pretty-format "^27.5.1"

jest-matcher-utils@^28.0.0:
  version "28.1.1"
  resolved "https://registry.npmjs.org/jest-matcher-utils/-/jest-matcher-utils-28.1.1.tgz"
  integrity sha512-NPJPRWrbmR2nAJ+1nmnfcKKzSwgfaciCCrYZzVnNoxVoyusYWIjkBMNvu0RHJe7dNj4hH3uZOPZsQA+xAYWqsw==
  dependencies:
    chalk "^4.0.0"
    jest-diff "^28.1.1"
    jest-get-type "^28.0.2"
    pretty-format "^28.1.1"

jest-message-util@^27.5.1:
  version "27.5.1"
  resolved "https://registry.npmjs.org/jest-message-util/-/jest-message-util-27.5.1.tgz"
  integrity sha512-rMyFe1+jnyAAf+NHwTclDz0eAaLkVDdKVHHBFWsBWHnnh5YeJMNWWsv7AbFYXfK3oTqvL7VTWkhNLu1jX24D+g==
  dependencies:
    "@babel/code-frame" "^7.12.13"
    "@jest/types" "^27.5.1"
    "@types/stack-utils" "^2.0.0"
    chalk "^4.0.0"
    graceful-fs "^4.2.9"
    micromatch "^4.0.4"
    pretty-format "^27.5.1"
    slash "^3.0.0"
    stack-utils "^2.0.3"

jest-message-util@^28.1.1:
  version "28.1.1"
  resolved "https://registry.npmjs.org/jest-message-util/-/jest-message-util-28.1.1.tgz"
  integrity sha512-xoDOOT66fLfmTRiqkoLIU7v42mal/SqwDKvfmfiWAdJMSJiU+ozgluO7KbvoAgiwIrrGZsV7viETjc8GNrA/IQ==
  dependencies:
    "@babel/code-frame" "^7.12.13"
    "@jest/types" "^28.1.1"
    "@types/stack-utils" "^2.0.0"
    chalk "^4.0.0"
    graceful-fs "^4.2.9"
    micromatch "^4.0.4"
    pretty-format "^28.1.1"
    slash "^3.0.0"
    stack-utils "^2.0.3"

jest-mock@^27.5.1:
  version "27.5.1"
  resolved "https://registry.npmjs.org/jest-mock/-/jest-mock-27.5.1.tgz"
  integrity sha512-K4jKbY1d4ENhbrG2zuPWaQBvDly+iZ2yAW+T1fATN78hc0sInwn7wZB8XtlNnvHug5RMwV897Xm4LqmPM4e2Og==
  dependencies:
    "@jest/types" "^27.5.1"
    "@types/node" "*"

jest-pnp-resolver@^1.2.2:
  version "1.2.2"
  resolved "https://registry.npmjs.org/jest-pnp-resolver/-/jest-pnp-resolver-1.2.2.tgz"
  integrity sha512-olV41bKSMm8BdnuMsewT4jqlZ8+3TCARAXjZGT9jcoSnrfUnRCqnMoF9XEeoWjbzObpqF9dRhHQj0Xb9QdF6/w==

jest-regex-util@^27.5.1:
  version "27.5.1"
  resolved "https://registry.npmjs.org/jest-regex-util/-/jest-regex-util-27.5.1.tgz"
  integrity sha512-4bfKq2zie+x16okqDXjXn9ql2B0dScQu+vcwe4TvFVhkVyuWLqpZrZtXxLLWoXYgn0E87I6r6GRYHF7wFZBUvg==

jest-regex-util@^28.0.0:
  version "28.0.2"
  resolved "https://registry.npmjs.org/jest-regex-util/-/jest-regex-util-28.0.2.tgz"
  integrity sha512-4s0IgyNIy0y9FK+cjoVYoxamT7Zeo7MhzqRGx7YDYmaQn1wucY9rotiGkBzzcMXTtjrCAP/f7f+E0F7+fxPNdw==

jest-resolve-dependencies@^27.5.1:
  version "27.5.1"
  resolved "https://registry.npmjs.org/jest-resolve-dependencies/-/jest-resolve-dependencies-27.5.1.tgz"
  integrity sha512-QQOOdY4PE39iawDn5rzbIePNigfe5B9Z91GDD1ae/xNDlu9kaat8QQ5EKnNmVWPV54hUdxCVwwj6YMgR2O7IOg==
  dependencies:
    "@jest/types" "^27.5.1"
    jest-regex-util "^27.5.1"
    jest-snapshot "^27.5.1"

jest-resolve@^27.4.2, jest-resolve@^27.5.1:
  version "27.5.1"
  resolved "https://registry.npmjs.org/jest-resolve/-/jest-resolve-27.5.1.tgz"
  integrity sha512-FFDy8/9E6CV83IMbDpcjOhumAQPDyETnU2KZ1O98DwTnz8AOBsW/Xv3GySr1mOZdItLR+zDZ7I/UdTFbgSOVCw==
  dependencies:
    "@jest/types" "^27.5.1"
    chalk "^4.0.0"
    graceful-fs "^4.2.9"
    jest-haste-map "^27.5.1"
    jest-pnp-resolver "^1.2.2"
    jest-util "^27.5.1"
    jest-validate "^27.5.1"
    resolve "^1.20.0"
    resolve.exports "^1.1.0"
    slash "^3.0.0"

jest-runner@^27.5.1:
  version "27.5.1"
  resolved "https://registry.npmjs.org/jest-runner/-/jest-runner-27.5.1.tgz"
  integrity sha512-g4NPsM4mFCOwFKXO4p/H/kWGdJp9V8kURY2lX8Me2drgXqG7rrZAx5kv+5H7wtt/cdFIjhqYx1HrlqWHaOvDaQ==
  dependencies:
    "@jest/console" "^27.5.1"
    "@jest/environment" "^27.5.1"
    "@jest/test-result" "^27.5.1"
    "@jest/transform" "^27.5.1"
    "@jest/types" "^27.5.1"
    "@types/node" "*"
    chalk "^4.0.0"
    emittery "^0.8.1"
    graceful-fs "^4.2.9"
    jest-docblock "^27.5.1"
    jest-environment-jsdom "^27.5.1"
    jest-environment-node "^27.5.1"
    jest-haste-map "^27.5.1"
    jest-leak-detector "^27.5.1"
    jest-message-util "^27.5.1"
    jest-resolve "^27.5.1"
    jest-runtime "^27.5.1"
    jest-util "^27.5.1"
    jest-worker "^27.5.1"
    source-map-support "^0.5.6"
    throat "^6.0.1"

jest-runtime@^27.5.1:
  version "27.5.1"
  resolved "https://registry.npmjs.org/jest-runtime/-/jest-runtime-27.5.1.tgz"
  integrity sha512-o7gxw3Gf+H2IGt8fv0RiyE1+r83FJBRruoA+FXrlHw6xEyBsU8ugA6IPfTdVyA0w8HClpbK+DGJxH59UrNMx8A==
  dependencies:
    "@jest/environment" "^27.5.1"
    "@jest/fake-timers" "^27.5.1"
    "@jest/globals" "^27.5.1"
    "@jest/source-map" "^27.5.1"
    "@jest/test-result" "^27.5.1"
    "@jest/transform" "^27.5.1"
    "@jest/types" "^27.5.1"
    chalk "^4.0.0"
    cjs-module-lexer "^1.0.0"
    collect-v8-coverage "^1.0.0"
    execa "^5.0.0"
    glob "^7.1.3"
    graceful-fs "^4.2.9"
    jest-haste-map "^27.5.1"
    jest-message-util "^27.5.1"
    jest-mock "^27.5.1"
    jest-regex-util "^27.5.1"
    jest-resolve "^27.5.1"
    jest-snapshot "^27.5.1"
    jest-util "^27.5.1"
    slash "^3.0.0"
    strip-bom "^4.0.0"

jest-serializer@^27.5.1:
  version "27.5.1"
  resolved "https://registry.npmjs.org/jest-serializer/-/jest-serializer-27.5.1.tgz"
  integrity sha512-jZCyo6iIxO1aqUxpuBlwTDMkzOAJS4a3eYz3YzgxxVQFwLeSA7Jfq5cbqCY+JLvTDrWirgusI/0KwxKMgrdf7w==
  dependencies:
    "@types/node" "*"
    graceful-fs "^4.2.9"

jest-snapshot@^27.5.1:
  version "27.5.1"
  resolved "https://registry.npmjs.org/jest-snapshot/-/jest-snapshot-27.5.1.tgz"
  integrity sha512-yYykXI5a0I31xX67mgeLw1DZ0bJB+gpq5IpSuCAoyDi0+BhgU/RIrL+RTzDmkNTchvDFWKP8lp+w/42Z3us5sA==
  dependencies:
    "@babel/core" "^7.7.2"
    "@babel/generator" "^7.7.2"
    "@babel/plugin-syntax-typescript" "^7.7.2"
    "@babel/traverse" "^7.7.2"
    "@babel/types" "^7.0.0"
    "@jest/transform" "^27.5.1"
    "@jest/types" "^27.5.1"
    "@types/babel__traverse" "^7.0.4"
    "@types/prettier" "^2.1.5"
    babel-preset-current-node-syntax "^1.0.0"
    chalk "^4.0.0"
    expect "^27.5.1"
    graceful-fs "^4.2.9"
    jest-diff "^27.5.1"
    jest-get-type "^27.5.1"
    jest-haste-map "^27.5.1"
    jest-matcher-utils "^27.5.1"
    jest-message-util "^27.5.1"
    jest-util "^27.5.1"
    natural-compare "^1.4.0"
    pretty-format "^27.5.1"
    semver "^7.3.2"

jest-util@^27.5.1:
  version "27.5.1"
  resolved "https://registry.npmjs.org/jest-util/-/jest-util-27.5.1.tgz"
  integrity sha512-Kv2o/8jNvX1MQ0KGtw480E/w4fBCDOnH6+6DmeKi6LZUIlKA5kwY0YNdlzaWTiVgxqAqik11QyxDOKk543aKXw==
  dependencies:
    "@jest/types" "^27.5.1"
    "@types/node" "*"
    chalk "^4.0.0"
    ci-info "^3.2.0"
    graceful-fs "^4.2.9"
    picomatch "^2.2.3"

jest-util@^28.1.1:
  version "28.1.1"
  resolved "https://registry.npmjs.org/jest-util/-/jest-util-28.1.1.tgz"
  integrity sha512-FktOu7ca1DZSyhPAxgxB6hfh2+9zMoJ7aEQA759Z6p45NuO8mWcqujH+UdHlCm/V6JTWwDztM2ITCzU1ijJAfw==
  dependencies:
    "@jest/types" "^28.1.1"
    "@types/node" "*"
    chalk "^4.0.0"
    ci-info "^3.2.0"
    graceful-fs "^4.2.9"
    picomatch "^2.2.3"

jest-validate@^27.5.1:
  version "27.5.1"
  resolved "https://registry.npmjs.org/jest-validate/-/jest-validate-27.5.1.tgz"
  integrity sha512-thkNli0LYTmOI1tDB3FI1S1RTp/Bqyd9pTarJwL87OIBFuqEb5Apv5EaApEudYg4g86e3CT6kM0RowkhtEnCBQ==
  dependencies:
    "@jest/types" "^27.5.1"
    camelcase "^6.2.0"
    chalk "^4.0.0"
    jest-get-type "^27.5.1"
    leven "^3.1.0"
    pretty-format "^27.5.1"

jest-watch-typeahead@^1.0.0:
  version "1.1.0"
  resolved "https://registry.npmjs.org/jest-watch-typeahead/-/jest-watch-typeahead-1.1.0.tgz"
  integrity sha512-Va5nLSJTN7YFtC2jd+7wsoe1pNe5K4ShLux/E5iHEwlB9AxaxmggY7to9KUqKojhaJw3aXqt5WAb4jGPOolpEw==
  dependencies:
    ansi-escapes "^4.3.1"
    chalk "^4.0.0"
    jest-regex-util "^28.0.0"
    jest-watcher "^28.0.0"
    slash "^4.0.0"
    string-length "^5.0.1"
    strip-ansi "^7.0.1"

jest-watcher@^27.5.1:
  version "27.5.1"
  resolved "https://registry.npmjs.org/jest-watcher/-/jest-watcher-27.5.1.tgz"
  integrity sha512-z676SuD6Z8o8qbmEGhoEUFOM1+jfEiL3DXHK/xgEiG2EyNYfFG60jluWcupY6dATjfEsKQuibReS1djInQnoVw==
  dependencies:
    "@jest/test-result" "^27.5.1"
    "@jest/types" "^27.5.1"
    "@types/node" "*"
    ansi-escapes "^4.2.1"
    chalk "^4.0.0"
    jest-util "^27.5.1"
    string-length "^4.0.1"

jest-watcher@^28.0.0:
  version "28.1.1"
  resolved "https://registry.npmjs.org/jest-watcher/-/jest-watcher-28.1.1.tgz"
  integrity sha512-RQIpeZ8EIJMxbQrXpJQYIIlubBnB9imEHsxxE41f54ZwcqWLysL/A0ZcdMirf+XsMn3xfphVQVV4EW0/p7i7Ug==
  dependencies:
    "@jest/test-result" "^28.1.1"
    "@jest/types" "^28.1.1"
    "@types/node" "*"
    ansi-escapes "^4.2.1"
    chalk "^4.0.0"
    emittery "^0.10.2"
    jest-util "^28.1.1"
    string-length "^4.0.1"

jest-worker@^26.2.1:
  version "26.6.2"
  resolved "https://registry.npmjs.org/jest-worker/-/jest-worker-26.6.2.tgz"
  integrity sha512-KWYVV1c4i+jbMpaBC+U++4Va0cp8OisU185o73T1vo99hqi7w8tSJfUXYswwqqrjzwxa6KpRK54WhPvwf5w6PQ==
  dependencies:
    "@types/node" "*"
    merge-stream "^2.0.0"
    supports-color "^7.0.0"

jest-worker@^27.0.2, jest-worker@^27.3.1, jest-worker@^27.4.5, jest-worker@^27.5.1:
  version "27.5.1"
  resolved "https://registry.npmjs.org/jest-worker/-/jest-worker-27.5.1.tgz"
  integrity sha512-7vuh85V5cdDofPyxn58nrPjBktZo0u9x1g8WtjQol+jZDaE+fhN+cIvTj11GndBnMnyfrUOG1sZQxCdjKh+DKg==
  dependencies:
    "@types/node" "*"
    merge-stream "^2.0.0"
    supports-color "^8.0.0"

jest@^27.4.3:
  version "27.5.1"
  resolved "https://registry.npmjs.org/jest/-/jest-27.5.1.tgz"
  integrity sha512-Yn0mADZB89zTtjkPJEXwrac3LHudkQMR+Paqa8uxJHCBr9agxztUifWCyiYrjhMPBoUVBjyny0I7XH6ozDr7QQ==
  dependencies:
    "@jest/core" "^27.5.1"
    import-local "^3.0.2"
    jest-cli "^27.5.1"

js-sdsl@^4.1.4:
  version "4.1.4"
  resolved "https://registry.npmjs.org/js-sdsl/-/js-sdsl-4.1.4.tgz"
  integrity sha512-Y2/yD55y5jteOAmY50JbUZYwk3CP3wnLPEZnlR1w9oKhITrBEtAxwuWKebFf8hMrPMgbYwFoWK/lH2sBkErELw==

"js-tokens@^3.0.0 || ^4.0.0", js-tokens@^4.0.0:
  version "4.0.0"
  resolved "https://registry.npmjs.org/js-tokens/-/js-tokens-4.0.0.tgz"
  integrity sha512-RdJUflcE3cUzKiMqQgsCu06FPu9UdIJO0beYbPhHN4k6apgJtifcoCtT9bcxOpYBtpD2kCM6Sbzg4CausW/PKQ==

js-yaml@^3.13.1:
  version "3.14.1"
  resolved "https://registry.npmjs.org/js-yaml/-/js-yaml-3.14.1.tgz"
  integrity sha512-okMH7OXXJ7YrN9Ok3/SXrnu4iX9yOk+25nqX4imS2npuvTYDmo/QEZoqwZkYaIDk3jVvBOTOIEgEhaLOynBS9g==
  dependencies:
    argparse "^1.0.7"
    esprima "^4.0.0"

js-yaml@^4.1.0:
  version "4.1.0"
  resolved "https://registry.npmjs.org/js-yaml/-/js-yaml-4.1.0.tgz"
  integrity sha512-wpxZs9NoxZaJESJGIZTyDEaYpl0FKSA+FB9aJiyemKhMwkxQg63h4T1KJgUGHpTqPDNRcmmYLugrRjJlBtWvRA==
  dependencies:
    argparse "^2.0.1"

jsdom@^16.6.0:
  version "16.7.0"
  resolved "https://registry.npmjs.org/jsdom/-/jsdom-16.7.0.tgz"
  integrity sha512-u9Smc2G1USStM+s/x1ru5Sxrl6mPYCbByG1U/hUmqaVsm4tbNyS7CicOSRyuGQYZhTu0h84qkZZQ/I+dzizSVw==
  dependencies:
    abab "^2.0.5"
    acorn "^8.2.4"
    acorn-globals "^6.0.0"
    cssom "^0.4.4"
    cssstyle "^2.3.0"
    data-urls "^2.0.0"
    decimal.js "^10.2.1"
    domexception "^2.0.1"
    escodegen "^2.0.0"
    form-data "^3.0.0"
    html-encoding-sniffer "^2.0.1"
    http-proxy-agent "^4.0.1"
    https-proxy-agent "^5.0.0"
    is-potential-custom-element-name "^1.0.1"
    nwsapi "^2.2.0"
    parse5 "6.0.1"
    saxes "^5.0.1"
    symbol-tree "^3.2.4"
    tough-cookie "^4.0.0"
    w3c-hr-time "^1.0.2"
    w3c-xmlserializer "^2.0.0"
    webidl-conversions "^6.1.0"
    whatwg-encoding "^1.0.5"
    whatwg-mimetype "^2.3.0"
    whatwg-url "^8.5.0"
    ws "^7.4.6"
    xml-name-validator "^3.0.0"

jsesc@^2.5.1:
  version "2.5.2"
  resolved "https://registry.npmjs.org/jsesc/-/jsesc-2.5.2.tgz"
  integrity sha512-OYu7XEzjkCQ3C5Ps3QIZsQfNpqoJyZZA99wd9aWd05NCtC5pWOkShK2mkL6HXQR6/Cy2lbNdPlZBpuQHXE63gA==

jsesc@~0.5.0:
  version "0.5.0"
  resolved "https://registry.npmjs.org/jsesc/-/jsesc-0.5.0.tgz"
  integrity sha512-uZz5UnB7u4T9LvwmFqXii7pZSouaRPorGs5who1Ip7VO0wxanFvBL7GkM6dTHlgX+jhBApRetaWpnDabOeTcnA==

json-parse-better-errors@^1.0.1:
  version "1.0.2"
  resolved "https://registry.npmjs.org/json-parse-better-errors/-/json-parse-better-errors-1.0.2.tgz"
  integrity sha512-mrqyZKfX5EhL7hvqcV6WG1yYjnjeuYDzDhhcAAUrq8Po85NBQBJP+ZDUT75qZQ98IkUoBqdkExkukOU7Ts2wrw==

json-parse-even-better-errors@^2.3.0, json-parse-even-better-errors@^2.3.1:
  version "2.3.1"
  resolved "https://registry.npmjs.org/json-parse-even-better-errors/-/json-parse-even-better-errors-2.3.1.tgz"
  integrity sha512-xyFwyhro/JEof6Ghe2iz2NcXoj2sloNsWr/XsERDK/oiPCfaNhl5ONfp+jQdAZRQQ0IJWNzH9zIZF7li91kh2w==

json-schema-traverse@^0.4.1:
  version "0.4.1"
  resolved "https://registry.npmjs.org/json-schema-traverse/-/json-schema-traverse-0.4.1.tgz"
  integrity sha512-xbbCH5dCYU5T8LcEhhuh7HJ88HXuW3qsI3Y0zOZFKfZEHcpWiHU/Jxzk629Brsab/mMiHQti9wMP+845RPe3Vg==

json-schema-traverse@^1.0.0:
  version "1.0.0"
  resolved "https://registry.npmjs.org/json-schema-traverse/-/json-schema-traverse-1.0.0.tgz"
  integrity sha512-NM8/P9n3XjXhIZn1lLhkFaACTOURQXjWhV4BA/RnOv8xvgqtqpAX9IO4mRQxSx1Rlo4tqzeqb0sOlruaOy3dug==

json-schema@^0.4.0:
  version "0.4.0"
  resolved "https://registry.npmjs.org/json-schema/-/json-schema-0.4.0.tgz"
  integrity sha512-es94M3nTIfsEPisRafak+HDLfHXnKBhV3vU5eqPcS3flIWqcxJWgXHXiey3YrpaNsanY5ei1VoYEbOzijuq9BA==

json-stable-stringify-without-jsonify@^1.0.1:
  version "1.0.1"
  resolved "https://registry.npmjs.org/json-stable-stringify-without-jsonify/-/json-stable-stringify-without-jsonify-1.0.1.tgz"
  integrity sha512-Bdboy+l7tA3OGW6FjyFHWkP5LuByj1Tk33Ljyq0axyzdk9//JSi2u3fP1QSmd1KNwq6VOKYGlAu87CisVir6Pw==

json-stringify-pretty-compact@^2.0.0:
  version "2.0.0"
  resolved "https://registry.npmjs.org/json-stringify-pretty-compact/-/json-stringify-pretty-compact-2.0.0.tgz"
  integrity sha512-WRitRfs6BGq4q8gTgOy4ek7iPFXjbra0H3PmDLKm2xnZ+Gh1HUhiKGgCZkSPNULlP7mvfu6FV/mOLhCarspADQ==

json2mq@^0.2.0:
  version "0.2.0"
  resolved "https://registry.npmjs.org/json2mq/-/json2mq-0.2.0.tgz"
  integrity sha512-SzoRg7ux5DWTII9J2qkrZrqV1gt+rTaoufMxEzXbS26Uid0NwaJd123HcoB80TgubEppxxIGdNxCx50fEoEWQA==
  dependencies:
    string-convert "^0.2.0"

json5@^1.0.1:
  version "1.0.1"
  resolved "https://registry.npmjs.org/json5/-/json5-1.0.1.tgz"
  integrity sha512-aKS4WQjPenRxiQsC93MNfjx+nbF4PAdYzmd/1JIj8HYzqfbu86beTuNgXDzPknWk0n0uARlyewZo4s++ES36Ow==
  dependencies:
    minimist "^1.2.0"

json5@^2.1.2, json5@^2.2.0, json5@^2.2.1:
  version "2.2.1"
  resolved "https://registry.npmjs.org/json5/-/json5-2.2.1.tgz"
  integrity sha512-1hqLFMSrGHRHxav9q9gNjJ5EXznIxGVO09xQRrwplcS8qs28pZ8s8hupZAmqDwZUmVZ2Qb2jnyPOWcDH8m8dlA==

jsonfile@^4.0.0:
  version "4.0.0"
  resolved "https://registry.npmjs.org/jsonfile/-/jsonfile-4.0.0.tgz"
  integrity sha512-m6F1R3z8jjlf2imQHS2Qez5sjKWQzbuuhuJ/FKYFRZvPE3PuHcSMVZzfsLhGVOkfd20obL5SWEBew5ShlquNxg==
  optionalDependencies:
    graceful-fs "^4.1.6"

jsonfile@^6.0.1:
  version "6.1.0"
  resolved "https://registry.npmjs.org/jsonfile/-/jsonfile-6.1.0.tgz"
  integrity sha512-5dgndWOriYSm5cnYaJNhalLNDKOqFwyDB/rr1E9ZsGciGvKPs8R2xYGCacuf3z6K1YKDz182fd+fY3cn3pMqXQ==
  dependencies:
    universalify "^2.0.0"
  optionalDependencies:
    graceful-fs "^4.1.6"

jsonpointer@^5.0.0:
  version "5.0.0"
  resolved "https://registry.npmjs.org/jsonpointer/-/jsonpointer-5.0.0.tgz"
  integrity sha512-PNYZIdMjVIvVgDSYKTT63Y+KZ6IZvGRNNWcxwD+GNnUz1MKPfv30J8ueCjdwcN0nDx2SlshgyB7Oy0epAzVRRg==

"jsx-ast-utils@^2.4.1 || ^3.0.0", jsx-ast-utils@^3.2.1:
  version "3.3.0"
  resolved "https://registry.npmjs.org/jsx-ast-utils/-/jsx-ast-utils-3.3.0.tgz"
  integrity sha512-XzO9luP6L0xkxwhIJMTJQpZo/eeN60K08jHdexfD569AGxeNug6UketeHXEhROoM8aR7EcUoOQmIhcJQjcuq8Q==
  dependencies:
    array-includes "^3.1.4"
    object.assign "^4.1.2"

kind-of@^6.0.2:
  version "6.0.3"
  resolved "https://registry.npmjs.org/kind-of/-/kind-of-6.0.3.tgz"
  integrity sha512-dcS1ul+9tmeD95T+x28/ehLgd9mENa3LsvDTtzm3vyBEO7RPptvAD+t44WVXaUjTBRcrpFeFlC8WCruUR456hw==

kleur@^3.0.3:
  version "3.0.3"
  resolved "https://registry.npmjs.org/kleur/-/kleur-3.0.3.tgz"
  integrity sha512-eTIzlVOSUR+JxdDFepEYcBMtZ9Qqdef+rnzWdRZuMbOywu5tO2w2N7rqjoANZ5k9vywhL6Br1VRjUIgTQx4E8w==

klona@^2.0.4, klona@^2.0.5:
  version "2.0.5"
  resolved "https://registry.npmjs.org/klona/-/klona-2.0.5.tgz"
  integrity sha512-pJiBpiXMbt7dkzXe8Ghj/u4FfXOOa98fPW+bihOJ4SjnoijweJrNThJfd3ifXpXhREjpoF2mZVH1GfS9LV3kHQ==

language-subtag-registry@~0.3.2:
  version "0.3.21"
  resolved "https://registry.npmjs.org/language-subtag-registry/-/language-subtag-registry-0.3.21.tgz"
  integrity sha512-L0IqwlIXjilBVVYKFT37X9Ih11Um5NEl9cbJIuU/SwP/zEEAbBPOnEeeuxVMf45ydWQRDQN3Nqc96OgbH1K+Pg==

language-tags@^1.0.5:
  version "1.0.5"
  resolved "https://registry.npmjs.org/language-tags/-/language-tags-1.0.5.tgz"
  integrity sha512-qJhlO9cGXi6hBGKoxEG/sKZDAHD5Hnu9Hs4WbOY3pCWXDhw0N8x1NenNzm2EnNLkLkk7J2SdxAkDSbb6ftT+UQ==
  dependencies:
    language-subtag-registry "~0.3.2"

lerc@^3.0.0:
  version "3.0.0"
  resolved "https://registry.npmjs.org/lerc/-/lerc-3.0.0.tgz"
  integrity sha512-Rm4J/WaHhRa93nCN2mwWDZFoRVF18G1f47C+kvQWyHGEZxFpTUi73p7lMVSAndyxGt6lJ2/CFbOcf9ra5p8aww==

lerp@^1.0.3:
  version "1.0.3"
  resolved "https://registry.npmjs.org/lerp/-/lerp-1.0.3.tgz"
  integrity sha512-70Rh4rCkJDvwWiTsyZ1HmJGvnyfFah4m6iTux29XmasRiZPDBpT9Cfa4ai73+uLZxnlKruUS62jj2lb11wURiA==

less-loader@^7.3.0:
  version "7.3.0"
  resolved "https://registry.npmjs.org/less-loader/-/less-loader-7.3.0.tgz"
  integrity sha512-Mi8915g7NMaLlgi77mgTTQvK022xKRQBIVDSyfl3ErTuBhmZBQab0mjeJjNNqGbdR+qrfTleKXqbGI4uEFavxg==
  dependencies:
    klona "^2.0.4"
    loader-utils "^2.0.0"
    schema-utils "^3.0.0"

less@^4.1.1:
  version "4.1.3"
  resolved "https://registry.npmjs.org/less/-/less-4.1.3.tgz"
  integrity sha512-w16Xk/Ta9Hhyei0Gpz9m7VS8F28nieJaL/VyShID7cYvP6IL5oHeL6p4TXSDJqZE/lNv0oJ2pGVjJsRkfwm5FA==
  dependencies:
    copy-anything "^2.0.1"
    parse-node-version "^1.0.1"
    tslib "^2.3.0"
  optionalDependencies:
    errno "^0.1.1"
    graceful-fs "^4.1.2"
    image-size "~0.5.0"
    make-dir "^2.1.0"
    mime "^1.4.1"
    needle "^3.1.0"
    source-map "~0.6.0"

leven@^3.1.0:
  version "3.1.0"
  resolved "https://registry.npmjs.org/leven/-/leven-3.1.0.tgz"
  integrity sha512-qsda+H8jTaUaN/x5vzW2rzc+8Rw4TAQ/4KjB46IwK5VH+IlVeeeje/EoZRpiXvIqjFgK84QffqPztGI3VBLG1A==

levn@^0.4.1:
  version "0.4.1"
  resolved "https://registry.npmjs.org/levn/-/levn-0.4.1.tgz"
  integrity sha512-+bT2uH4E5LGE7h/n3evcS/sQlJXCpIp6ym8OWJ5eV6+67Dsql/LaaT7qJBAt2rzfoa/5QBGBhxDix1dMt2kQKQ==
  dependencies:
    prelude-ls "^1.2.1"
    type-check "~0.4.0"

levn@~0.3.0:
  version "0.3.0"
  resolved "https://registry.npmjs.org/levn/-/levn-0.3.0.tgz"
  integrity sha512-0OO4y2iOHix2W6ujICbKIaEQXvFQHue65vUG3pb5EUomzPI90z9hsA1VsO/dbIIpC53J8gxM9Q4Oho0jrCM/yA==
  dependencies:
    prelude-ls "~1.1.2"
    type-check "~0.3.2"

lilconfig@^2.0.3, lilconfig@^2.0.5:
  version "2.0.5"
  resolved "https://registry.npmjs.org/lilconfig/-/lilconfig-2.0.5.tgz"
  integrity sha512-xaYmXZtTHPAw5m+xLN8ab9C+3a8YmV3asNSPOATITbtwrfbwaLJj8h66H1WMIpALCkqsIzK3h7oQ+PdX+LQ9Eg==

lines-and-columns@^1.1.6:
  version "1.2.4"
  resolved "https://registry.npmjs.org/lines-and-columns/-/lines-and-columns-1.2.4.tgz"
  integrity sha512-7ylylesZQ/PV29jhEDl3Ufjo6ZX7gCqJr5F7PKrqc93v7fzSymt1BpwEU8nAUXs8qzzvqhbjhK5QZg6Mt/HkBg==

load-json-file@^5.2.0:
  version "5.3.0"
  resolved "https://registry.npmjs.org/load-json-file/-/load-json-file-5.3.0.tgz"
  integrity sha512-cJGP40Jc/VXUsp8/OrnyKyTZ1y6v/dphm3bioS+RrKXjK2BB6wHUd6JptZEFDGgGahMT+InnZO5i1Ei9mpC8Bw==
  dependencies:
    graceful-fs "^4.1.15"
    parse-json "^4.0.0"
    pify "^4.0.1"
    strip-bom "^3.0.0"
    type-fest "^0.3.0"

loader-runner@^4.2.0:
  version "4.3.0"
  resolved "https://registry.npmjs.org/loader-runner/-/loader-runner-4.3.0.tgz"
  integrity sha512-3R/1M+yS3j5ou80Me59j7F9IMs4PXs3VqRrm0TU3AbKPxlmpoY1TNscJV/oGJXo8qCatFGTfDbY6W6ipGOYXfg==

loader-utils@^2.0.0:
  version "2.0.2"
  resolved "https://registry.npmjs.org/loader-utils/-/loader-utils-2.0.2.tgz"
  integrity sha512-TM57VeHptv569d/GKh6TAYdzKblwDNiumOdkFnejjD0XwTH87K90w3O7AiJRqdQoXygvi1VQTJTLGhJl7WqA7A==
  dependencies:
    big.js "^5.2.2"
    emojis-list "^3.0.0"
    json5 "^2.1.2"

loader-utils@^3.2.0:
  version "3.2.0"
  resolved "https://registry.npmjs.org/loader-utils/-/loader-utils-3.2.0.tgz"
  integrity sha512-HVl9ZqccQihZ7JM85dco1MvO9G+ONvxoGa9rkhzFsneGLKSUg1gJf9bWzhRhcvm2qChhWpebQhP44qxjKIUCaQ==

locate-path@^2.0.0:
  version "2.0.0"
  resolved "https://registry.npmjs.org/locate-path/-/locate-path-2.0.0.tgz"
  integrity sha512-NCI2kiDkyR7VeEKm27Kda/iQHyKJe1Bu0FlTbYp3CqJu+9IFe9bLyAjMxf5ZDDbEg+iMPzB5zYyUTSm8wVTKmA==
  dependencies:
    p-locate "^2.0.0"
    path-exists "^3.0.0"

locate-path@^3.0.0:
  version "3.0.0"
  resolved "https://registry.npmjs.org/locate-path/-/locate-path-3.0.0.tgz"
  integrity sha512-7AO748wWnIhNqAuaty2ZWHkQHRSNfPVIsPIfwEOWO22AmaoVrWavlOcMR5nzTLNYvp36X220/maaRsrec1G65A==
  dependencies:
    p-locate "^3.0.0"
    path-exists "^3.0.0"

locate-path@^5.0.0:
  version "5.0.0"
  resolved "https://registry.npmjs.org/locate-path/-/locate-path-5.0.0.tgz"
  integrity sha512-t7hw9pI+WvuwNJXwk5zVHpyhIqzg2qTlklJOf0mVxGSbe3Fp2VieZcduNYjaLDoy6p9uGpQEGWG87WpMKlNq8g==
  dependencies:
    p-locate "^4.1.0"

locate-path@^6.0.0:
  version "6.0.0"
  resolved "https://registry.npmjs.org/locate-path/-/locate-path-6.0.0.tgz"
  integrity sha512-iPZK6eYjbxRu3uB4/WZ3EsEIMJFMqAoopl3R+zuq0UjcAm/MO6KCweDgPfP3elTztoKP3KtnVHxTn2NHBSDVUw==
  dependencies:
    p-locate "^5.0.0"

lodash.clonedeep@^4.5.0:
  version "4.5.0"
  resolved "https://registry.npmjs.org/lodash.clonedeep/-/lodash.clonedeep-4.5.0.tgz"
  integrity sha512-H5ZhCF25riFd9uB5UCkVKo61m3S/xZk1x4wA6yp/L3RFP6Z/eHH1ymQcGLo7J3GMPfm0V/7m1tryHuGVxpqEBQ==

lodash.debounce@^4.0.8:
  version "4.0.8"
  resolved "https://registry.npmjs.org/lodash.debounce/-/lodash.debounce-4.0.8.tgz"
  integrity sha512-FT1yDzDYEoYWhnSGnpE/4Kj1fLZkDFyqRb7fNt6FdYOSxlUWAtp42Eh6Wb0rGIv/m9Bgo7x4GhQbm5Ys4SG5ow==

lodash.memoize@^4.1.2:
  version "4.1.2"
  resolved "https://registry.npmjs.org/lodash.memoize/-/lodash.memoize-4.1.2.tgz"
  integrity sha512-t7j+NzmgnQzTAYXcsHYLgimltOV1MXHtlOWf6GjL9Kj8GK5FInw5JotxvbOs+IvV1/Dzo04/fCGfLVs7aXb4Ag==

lodash.merge@^4.6.2:
  version "4.6.2"
  resolved "https://registry.npmjs.org/lodash.merge/-/lodash.merge-4.6.2.tgz"
  integrity sha512-0KpjqXRVvrYyCsX1swR/XTK0va6VQkQM6MNo7PqW77ByjAhoARA8EfrP1N4+KlKj8YS0ZUCtRT/YUuhyYDujIQ==

lodash.sortby@^4.7.0:
  version "4.7.0"
  resolved "https://registry.npmjs.org/lodash.sortby/-/lodash.sortby-4.7.0.tgz"
  integrity sha512-HDWXG8isMntAyRF5vZ7xKuEvOhT4AhlRt/3czTSjvGUxjYCBVRQY48ViDHyfYz9VIoBkW4TMGQNapx+l3RUwdA==

lodash.truncate@^4.4.2:
  version "4.4.2"
  resolved "https://registry.npmjs.org/lodash.truncate/-/lodash.truncate-4.4.2.tgz"
  integrity sha512-jttmRe7bRse52OsWIMDLaXxWqRAmtIUccAQ3garviCqJjafXOfNMO0yMfNpdD6zbGaTU0P5Nz7e7gAT6cKmJRw==

lodash.uniq@^4.5.0:
  version "4.5.0"
  resolved "https://registry.npmjs.org/lodash.uniq/-/lodash.uniq-4.5.0.tgz"
  integrity sha512-xfBaXQd9ryd9dlSDvnvI0lvxfLJlYAZzXomUYzLKtUeOQvOP5piqAWuGtrhWeqaXK9hhoM/iyJc5AV+XfsX3HQ==

lodash@^4.17.14, lodash@^4.17.15, lodash@^4.17.20, lodash@^4.17.21, lodash@^4.7.0:
  version "4.17.21"
  resolved "https://registry.npmjs.org/lodash/-/lodash-4.17.21.tgz"
  integrity sha512-v2kDEe57lecTulaDIuNTPy3Ry4gLGJ6Z1O3vE1krgXZNrsQ+LFTGHVxVjcXPs17LhbZVGedAJv8XZ1tvj5FvSg==

loglevelnext@^3.0.1:
  version "3.0.1"
  resolved "https://registry.npmjs.org/loglevelnext/-/loglevelnext-3.0.1.tgz"
  integrity sha512-JpjaJhIN1reaSb26SIxDGtE0uc67gPl19OMVHrr+Ggt6b/Vy60jmCtKgQBrygAH0bhRA2nkxgDvM+8QvR8r0YA==

loose-envify@^1.1.0, loose-envify@^1.4.0:
  version "1.4.0"
  resolved "https://registry.npmjs.org/loose-envify/-/loose-envify-1.4.0.tgz"
  integrity sha512-lyuxPGr/Wfhrlem2CL/UcnUc1zcqKAImBDzukY7Y5F/yQiNdko6+fRLevlw1HgMySw7f611UIY408EtxRSoK3Q==
  dependencies:
    js-tokens "^3.0.0 || ^4.0.0"

lower-case@^2.0.2:
  version "2.0.2"
  resolved "https://registry.npmjs.org/lower-case/-/lower-case-2.0.2.tgz"
  integrity sha512-7fm3l3NAF9WfN6W3JOmf5drwpVqX78JtoGJ3A6W0a6ZnldM41w2fV5D490psKFTpMds8TJse/eHLFFsNHHjHgg==
  dependencies:
    tslib "^2.0.3"

lru-cache@^6.0.0:
  version "6.0.0"
  resolved "https://registry.npmjs.org/lru-cache/-/lru-cache-6.0.0.tgz"
  integrity sha512-Jo6dJ04CmSjuznwJSS3pUeWmd/H0ffTlkXXgwZi+eq1UCmqQwCh+eLsYOYCwY991i2Fah4h1BEMCx4qThGbsiA==
  dependencies:
    yallist "^4.0.0"

lz-string@^1.4.4:
  version "1.4.4"
  resolved "https://registry.npmjs.org/lz-string/-/lz-string-1.4.4.tgz"
  integrity sha512-0ckx7ZHRPqb0oUm8zNr+90mtf9DQB60H1wMCjBtfi62Kl3a7JbHob6gA2bC+xRvZoOL+1hzUK8jeuEIQE8svEQ==

magic-string@^0.25.0, magic-string@^0.25.7:
  version "0.25.9"
  resolved "https://registry.npmjs.org/magic-string/-/magic-string-0.25.9.tgz"
  integrity sha512-RmF0AsMzgt25qzqqLc1+MbHmhdx0ojF2Fvs4XnOqz2ZOBXzzkEwc/dJQZCYHAn7v1jbVOjAZfK8msRn4BxO4VQ==
  dependencies:
    sourcemap-codec "^1.4.8"

make-dir@^2.1.0:
  version "2.1.0"
  resolved "https://registry.npmjs.org/make-dir/-/make-dir-2.1.0.tgz"
  integrity sha512-LS9X+dc8KLxXCb8dni79fLIIUA5VyZoyjSMCwTluaXA0o27cCK0bhXkpgw+sTXVpPy/lSO57ilRixqk0vDmtRA==
  dependencies:
    pify "^4.0.1"
    semver "^5.6.0"

make-dir@^3.0.0, make-dir@^3.0.2, make-dir@^3.1.0:
  version "3.1.0"
  resolved "https://registry.npmjs.org/make-dir/-/make-dir-3.1.0.tgz"
  integrity sha512-g3FeP20LNwhALb/6Cz6Dd4F2ngze0jz7tbzrD2wAV+o9FeNHe4rL+yK2md0J/fiSf1sa1ADhXqi5+oVwOM/eGw==
  dependencies:
    semver "^6.0.0"

make-error@^1.1.1:
  version "1.3.6"
  resolved "https://registry.npmjs.org/make-error/-/make-error-1.3.6.tgz"
  integrity sha512-s8UhlNe7vPKomQhC1qFelMokr/Sc3AgNbso3n74mVPA5LTZwkB9NlXf4XPamLxJE8h0gh73rM94xvwRT2CVInw==

makeerror@1.0.12:
  version "1.0.12"
  resolved "https://registry.npmjs.org/makeerror/-/makeerror-1.0.12.tgz"
  integrity sha512-JmqCvUhmt43madlpFzG4BQzG2Z3m6tvQDNKdClZnO3VbIudJYmxsT0FNJMeiB2+JTSlTQTSbU8QdesVmwJcmLg==
  dependencies:
    tmpl "1.0.5"

mapbox-to-css-font@^2.4.1:
  version "2.4.1"
  resolved "https://registry.npmjs.org/mapbox-to-css-font/-/mapbox-to-css-font-2.4.1.tgz"
  integrity sha512-QQ/iKiM43DM9+aujTL45Iz5o7gDeSFmy4LPl3HZmNcwCE++NxGazf+yFpY+wCb+YS23sDa1ghpo3zrNFOcHlow==

mathjs@^11.2:
  version "11.2.1"
  resolved "https://registry.npmjs.org/mathjs/-/mathjs-11.2.1.tgz"
  integrity sha512-V5lqIPExHtFi56LUf0Gyz0wyuJmSbXUM3liZcCDNpj4OKQaUlpQuAymC8x9mFNqajWOgxqS1HZ7Z5B76Hbwrtw==
  dependencies:
    "@babel/runtime" "^7.19.0"
    complex.js "^2.1.1"
    decimal.js "^10.4.0"
    escape-latex "^1.2.0"
    fraction.js "^4.2.0"
    javascript-natural-sort "^0.7.1"
    seedrandom "^3.0.5"
    tiny-emitter "^2.1.0"
    typed-function "^4.1.0"

mdn-data@2.0.14:
  version "2.0.14"
  resolved "https://registry.npmjs.org/mdn-data/-/mdn-data-2.0.14.tgz"
  integrity sha512-dn6wd0uw5GsdswPFfsgMp5NSB0/aDe6fK94YJV/AJDYXL6HVLWBsxeq7js7Ad+mU2K9LAlwpk6kN2D5mwCPVow==

mdn-data@2.0.4:
  version "2.0.4"
  resolved "https://registry.npmjs.org/mdn-data/-/mdn-data-2.0.4.tgz"
  integrity sha512-iV3XNKw06j5Q7mi6h+9vbx23Tv7JkjEVgKHW4pimwyDGWm0OIQntJJ+u1C6mg6mK1EaTv42XQ7w76yuzH7M2cA==

media-typer@0.3.0:
  version "0.3.0"
  resolved "https://registry.npmjs.org/media-typer/-/media-typer-0.3.0.tgz"
  integrity sha512-dq+qelQ9akHpcOl/gUVRTxVIOkAJ1wR3QAvb4RsVjS8oVoFjDGTc679wJYmUmknUF5HwMLOgb5O+a3KxfWapPQ==

memfs@^3.1.2, memfs@^3.4.3:
  version "3.4.6"
  resolved "https://registry.npmjs.org/memfs/-/memfs-3.4.6.tgz"
  integrity sha512-rH9mjopto6Wkr7RFuH9l9dk3qb2XGOcYKr7xMhaYqfzuJqOqhRrcFvfD7JMuPj6SLmPreh5+6eAuv36NFAU+Mw==
  dependencies:
    fs-monkey "^1.0.3"

memoize-one@^6.0.0:
  version "6.0.0"
  resolved "https://registry.npmjs.org/memoize-one/-/memoize-one-6.0.0.tgz"
  integrity sha512-rkpe71W0N0c0Xz6QD0eJETuWAJGnJ9afsl1srmwPrI+yBCkge5EycXXbYRyvL29zZVUWQCY7InPRCv3GDXuZNw==

merge-descriptors@1.0.1:
  version "1.0.1"
  resolved "https://registry.npmjs.org/merge-descriptors/-/merge-descriptors-1.0.1.tgz"
  integrity sha512-cCi6g3/Zr1iqQi6ySbseM1Xvooa98N0w31jzUYrXPX2xqObmFGHJ0tQ5u74H3mVh7wLouTseZyYIq39g8cNp1w==

merge-stream@^2.0.0:
  version "2.0.0"
  resolved "https://registry.npmjs.org/merge-stream/-/merge-stream-2.0.0.tgz"
  integrity sha512-abv/qOcuPfk3URPfDzmZU1LKmuw8kT+0nIHvKrKgFrwifol/doWcdA4ZqsWQ8ENrFKkd67Mfpo/LovbIUsbt3w==

merge2@^1.3.0, merge2@^1.4.1:
  version "1.4.1"
  resolved "https://registry.npmjs.org/merge2/-/merge2-1.4.1.tgz"
  integrity sha512-8q7VEgMJW4J8tcfVPy8g09NcQwZdbwFEqhe/WZkoIzjn/3TGDwtOCYtXGxA3O8tPzpczCCDgv+P2P5y00ZJOOg==

methods@~1.1.2:
  version "1.1.2"
  resolved "https://registry.npmjs.org/methods/-/methods-1.1.2.tgz"
  integrity sha512-iclAHeNqNm68zFtnZ0e+1L2yUIdvzNoauKU4WBA3VvH/vPFieF7qfRlwUZU+DA9P9bPXIS90ulxoUoCH23sV2w==

micromatch@^4.0.2, micromatch@^4.0.4:
  version "4.0.5"
  resolved "https://registry.npmjs.org/micromatch/-/micromatch-4.0.5.tgz"
  integrity sha512-DMy+ERcEW2q8Z2Po+WNXuw3c5YaUSFjAO5GsJqfEl7UjvtIuFKO6ZrKvcItdy98dwFI2N1tg3zNIdKaQT+aNdA==
  dependencies:
    braces "^3.0.2"
    picomatch "^2.3.1"

mime-db@1.52.0, "mime-db@>= 1.43.0 < 2":
  version "1.52.0"
  resolved "https://registry.npmjs.org/mime-db/-/mime-db-1.52.0.tgz"
  integrity sha512-sPU4uV7dYlvtWJxwwxHD0PuihVNiE7TyAbQ5SWxDCB9mUYvOgroQOwYQQOKPJ8CIbE+1ETVlOoK1UC2nU3gYvg==

mime-types@^2.1.12, mime-types@^2.1.27, mime-types@^2.1.31, mime-types@~2.1.17, mime-types@~2.1.24, mime-types@~2.1.34:
  version "2.1.35"
  resolved "https://registry.npmjs.org/mime-types/-/mime-types-2.1.35.tgz"
  integrity sha512-ZDY+bPm5zTTF+YpCrAU9nK0UgICYPT0QtT1NZWFv4s++TNkcgVaT0g6+4R2uI4MjQjzysHB1zxuWL50hzaeXiw==
  dependencies:
    mime-db "1.52.0"

mime@1.6.0, mime@^1.4.1:
  version "1.6.0"
  resolved "https://registry.npmjs.org/mime/-/mime-1.6.0.tgz"
  integrity sha512-x0Vn8spI+wuJ1O6S7gnbaQg8Pxh4NNHb7KSINmEWKiPE4RKOplvijn+NkmYmmRgP68mc70j2EbeTFRsrswaQeg==

mimic-fn@^2.1.0:
  version "2.1.0"
  resolved "https://registry.npmjs.org/mimic-fn/-/mimic-fn-2.1.0.tgz"
  integrity sha512-OqbOk5oEQeAZ8WXWydlu9HJjz9WVdEIvamMCcXmuqUYjTknH/sqsWvhQ3vgwKFRR1HpjvNBKQ37nbJgYzGqGcg==

min-indent@^1.0.0:
  version "1.0.1"
  resolved "https://registry.npmjs.org/min-indent/-/min-indent-1.0.1.tgz"
  integrity sha512-I9jwMn07Sy/IwOj3zVkVik2JTvgpaykDZEigL6Rx6N9LbMywwUSMtxET+7lVoDLLd3O3IXwJwvuuns8UB/HeAg==

mini-css-extract-plugin@^2.4.5:
  version "2.6.1"
  resolved "https://registry.npmjs.org/mini-css-extract-plugin/-/mini-css-extract-plugin-2.6.1.tgz"
  integrity sha512-wd+SD57/K6DiV7jIR34P+s3uckTRuQvx0tKPcvjFlrEylk6P4mQ2KSWk1hblj1Kxaqok7LogKOieygXqBczNlg==
  dependencies:
    schema-utils "^4.0.0"

minimalistic-assert@^1.0.0:
  version "1.0.1"
  resolved "https://registry.npmjs.org/minimalistic-assert/-/minimalistic-assert-1.0.1.tgz"
  integrity sha512-UtJcAD4yEaGtjPezWuO9wC4nwUnVH/8/Im3yEHQP4b67cXlD/Qr9hdITCU1xDbSEXg2XKNaP8jsReV7vQd00/A==

minimatch@3.0.4:
  version "3.0.4"
  resolved "https://registry.npmjs.org/minimatch/-/minimatch-3.0.4.tgz"
  integrity sha512-yJHVQEhyqPLUTgt9B83PXu6W3rx4MvvHvSUvToogpwoGDOUQ+yDrR0HRot+yOCdCO7u4hX3pWft6kWBBcqh0UA==
  dependencies:
    brace-expansion "^1.1.7"

minimatch@^3.0.4, minimatch@^3.1.1, minimatch@^3.1.2:
  version "3.1.2"
  resolved "https://registry.npmjs.org/minimatch/-/minimatch-3.1.2.tgz"
  integrity sha512-J7p63hRiAjw1NDEww1W7i37+ByIrOWO5XQQAzZ3VOcL0PNybwpfmV/N05zFAzwQ9USyEcX6t3UO+K5aqBQOIHw==
  dependencies:
    brace-expansion "^1.1.7"

minimatch@^5.0.1:
  version "5.1.0"
  resolved "https://registry.npmjs.org/minimatch/-/minimatch-5.1.0.tgz"
  integrity sha512-9TPBGGak4nHfGZsPBohm9AWg6NoT7QTCehS3BIJABslyZbzxfV78QM2Y6+i741OPZIafFAaiiEMh5OyIrJPgtg==
  dependencies:
    brace-expansion "^2.0.1"

minimist@^1.2.0, minimist@^1.2.5, minimist@^1.2.6:
  version "1.2.6"
  resolved "https://registry.npmjs.org/minimist/-/minimist-1.2.6.tgz"
  integrity sha512-Jsjnk4bw3YJqYzbdyBiNsPWHPfO++UGG749Cxs6peCu5Xg4nrena6OVxOYxrQTqww0Jmwt+Ref8rggumkTLz9Q==

mkdirp@~0.5.1:
  version "0.5.6"
  resolved "https://registry.npmjs.org/mkdirp/-/mkdirp-0.5.6.tgz"
  integrity sha512-FP+p8RB8OWpF3YZBCrP5gtADmtXApB5AMLn+vdyA+PyxCjrCs00mjyUozssO33cwDeT3wNGdLxJ5M//YqtHAJw==
  dependencies:
    minimist "^1.2.6"

moment@^2.24.0, moment@^2.29.2:
  version "2.29.4"
  resolved "https://registry.npmjs.org/moment/-/moment-2.29.4.tgz"
  integrity sha512-5LC9SOxjSc2HF6vO2CyuTDNivEdoz2IvyJJGj6X8DJ0eFyfszE0QiEd+iXmBvUP3WHxSjFH/vIsA0EN00cgr8w==

ms@2.0.0:
  version "2.0.0"
  resolved "https://registry.npmjs.org/ms/-/ms-2.0.0.tgz"
  integrity sha512-Tpp60P6IUJDTuOq/5Z8cdskzJujfwqfOTkrwIwj7IRISpnkJnT6SyJ4PCPnGMoFjC9ddhal5KVIYtAt97ix05A==

ms@2.1.2:
  version "2.1.2"
  resolved "https://registry.npmjs.org/ms/-/ms-2.1.2.tgz"
  integrity sha512-sGkPx+VjMtmA6MX27oA4FBFELFCZZ4S4XqeGOXCv68tT+jb3vk/RyaKWP0PTKyWtmLSM0b+adUTEvbs1PEaH2w==

ms@2.1.3, ms@^2.1.1:
  version "2.1.3"
  resolved "https://registry.npmjs.org/ms/-/ms-2.1.3.tgz"
  integrity sha512-6FlzubTLZG3J2a/NVCAleEhjzq5oxgHyaCU9yYXvcLsvoVaHJq/s5xXI6/XXP6tz7R9xAOtHnSO/tXtF3WRTlA==

multicast-dns@^7.2.5:
  version "7.2.5"
  resolved "https://registry.npmjs.org/multicast-dns/-/multicast-dns-7.2.5.tgz"
  integrity sha512-2eznPJP8z2BFLX50tf0LuODrpINqP1RVIm/CObbTcBRITQgmC/TjcREF1NeTBzIcR5XO/ukWo+YHOjBbFwIupg==
  dependencies:
    dns-packet "^5.2.2"
    thunky "^1.0.2"

nanoid@^3.3.4:
  version "3.3.4"
  resolved "https://registry.npmjs.org/nanoid/-/nanoid-3.3.4.tgz"
  integrity sha512-MqBkQh/OHTS2egovRtLk45wEyNXwF+cokD+1YPf9u5VfJiRdAiRwB2froX5Co9Rh20xs4siNPm8naNotSD6RBw==

natural-compare@^1.4.0:
  version "1.4.0"
  resolved "https://registry.npmjs.org/natural-compare/-/natural-compare-1.4.0.tgz"
  integrity sha512-OWND8ei3VtNC9h7V60qff3SVobHr996CTwgxubgyQYEpg290h9J0buyECNNJexkFm5sOajh5G116RYA1c8ZMSw==

ndarray@^1.0.19:
  version "1.0.19"
  resolved "https://registry.npmjs.org/ndarray/-/ndarray-1.0.19.tgz"
  integrity sha512-B4JHA4vdyZU30ELBw3g7/p9bZupyew5a7tX1Y/gGeF2hafrPaQZhgrGQfsvgfYbgdFZjYwuEcnaobeM/WMW+HQ==
  dependencies:
    iota-array "^1.0.0"
    is-buffer "^1.0.2"

needle@^3.1.0:
  version "3.1.0"
  resolved "https://registry.npmjs.org/needle/-/needle-3.1.0.tgz"
  integrity sha512-gCE9weDhjVGCRqS8dwDR/D3GTAeyXLXuqp7I8EzH6DllZGXSUyxuqqLh+YX9rMAWaaTFyVAg6rHGL25dqvczKw==
  dependencies:
    debug "^3.2.6"
    iconv-lite "^0.6.3"
    sax "^1.2.4"

negotiator@0.6.3:
  version "0.6.3"
  resolved "https://registry.npmjs.org/negotiator/-/negotiator-0.6.3.tgz"
  integrity sha512-+EUsqGPLsM+j/zdChZjsnX51g4XrHFOIXwfnCVPGlQk/k5giakcKsuxCObBRu6DSm9opw/O6slWbJdghQM4bBg==

neo-async@^2.6.2:
  version "2.6.2"
  resolved "https://registry.npmjs.org/neo-async/-/neo-async-2.6.2.tgz"
  integrity sha512-Yd3UES5mWCSqR+qNT93S3UoYUkqAZ9lLg8a7g9rimsWmYGK8cVToA4/sF3RrshdyV3sAGMXVUmpMYOw+dLpOuw==

no-case@^3.0.4:
  version "3.0.4"
  resolved "https://registry.npmjs.org/no-case/-/no-case-3.0.4.tgz"
  integrity sha512-fgAN3jGAh+RoxUGZHTSOLJIqUc2wmoBwGR4tbpNAKmmovFoWq0OdRkb0VkldReO2a2iBT/OEulG9XSUc10r3zg==
  dependencies:
    lower-case "^2.0.2"
    tslib "^2.0.3"

node-forge@^1:
  version "1.3.1"
  resolved "https://registry.npmjs.org/node-forge/-/node-forge-1.3.1.tgz"
  integrity sha512-dPEtOeMvF9VMcYV/1Wb8CPoVAXtp6MKMlcbAt4ddqmGqUJ6fQZFXkNZNkNlfevtNkGtaSoXf/vNNNSvgrdXwtA==

node-int64@^0.4.0:
  version "0.4.0"
  resolved "https://registry.npmjs.org/node-int64/-/node-int64-0.4.0.tgz"
  integrity sha512-O5lz91xSOeoXP6DulyHfllpq+Eg00MWitZIbtPfoSEvqIHdl5gfcY6hYzDWnj0qD5tz52PI08u9qUvSVeUBeHw==

node-releases@^2.0.5:
  version "2.0.5"
  resolved "https://registry.npmjs.org/node-releases/-/node-releases-2.0.5.tgz"
  integrity sha512-U9h1NLROZTq9uE1SNffn6WuPDg8icmi3ns4rEl/oTfIle4iLjTliCzgTsbaIFMq/Xn078/lfY/BL0GWZ+psK4Q==

normalize-path@^3.0.0, normalize-path@~3.0.0:
  version "3.0.0"
  resolved "https://registry.npmjs.org/normalize-path/-/normalize-path-3.0.0.tgz"
  integrity sha512-6eZs5Ls3WtCisHWp9S2GUy8dqkpGi4BVSz3GaqiE6ezub0512ESztXUwUB6C6IKbQkY2Pnb/mD4WYojCRwcwLA==

normalize-range@^0.1.2:
  version "0.1.2"
  resolved "https://registry.npmjs.org/normalize-range/-/normalize-range-0.1.2.tgz"
  integrity sha512-bdok/XvKII3nUpklnV6P2hxtMNrCboOjAcyBuQnWEhO665FwrSNRxU+AqpsyvO6LgGYPspN+lu5CLtw4jPRKNA==

normalize-url@^6.0.1:
  version "6.1.0"
  resolved "https://registry.npmjs.org/normalize-url/-/normalize-url-6.1.0.tgz"
  integrity sha512-DlL+XwOy3NxAQ8xuC0okPgK46iuVNAK01YN7RueYBqqFeGsBjV9XmCAzAdgt+667bCl5kPh9EqKKDwnaPG1I7A==

npm-run-path@^4.0.1:
  version "4.0.1"
  resolved "https://registry.npmjs.org/npm-run-path/-/npm-run-path-4.0.1.tgz"
  integrity sha512-S48WzZW777zhNIrn7gxOlISNAqi9ZC/uQFnRdbeIHhZhCA6UqpkOT8T1G7BvfdgP4Er8gF4sUbaS0i7QvIfCWw==
  dependencies:
    path-key "^3.0.0"

nth-check@^1.0.2:
  version "1.0.2"
  resolved "https://registry.npmjs.org/nth-check/-/nth-check-1.0.2.tgz"
  integrity sha512-WeBOdju8SnzPN5vTUJYxYUxLeXpCaVP5i5e0LF8fg7WORF2Wd7wFX/pk0tYZk7s8T+J7VLy0Da6J1+wCT0AtHg==
  dependencies:
    boolbase "~1.0.0"

nth-check@^2.0.1:
  version "2.1.1"
  resolved "https://registry.npmjs.org/nth-check/-/nth-check-2.1.1.tgz"
  integrity sha512-lqjrjmaOoAnWfMmBPL+XNnynZh2+swxiX3WUE0s4yEHI6m+AwrK2UZOimIRl3X/4QctVqS8AiZjFqyOGrMXb/w==
  dependencies:
    boolbase "^1.0.0"

nwsapi@^2.2.0:
  version "2.2.0"
  resolved "https://registry.npmjs.org/nwsapi/-/nwsapi-2.2.0.tgz"
  integrity sha512-h2AatdwYH+JHiZpv7pt/gSX1XoRGb7L/qSIeuqA6GwYoF9w1vP1cw42TO0aI2pNyshRK5893hNSl+1//vHK7hQ==

object-assign@^4.0.1, object-assign@^4.1.1:
  version "4.1.1"
  resolved "https://registry.npmjs.org/object-assign/-/object-assign-4.1.1.tgz"
  integrity sha512-rJgTQnkUnH1sFw8yT6VSU3zD3sWmu6sZhIseY8VX+GRu3P6F7Fu+JNDoXfklElbLJSnc3FUQHVe4cU5hj+BcUg==

object-hash@^3.0.0:
  version "3.0.0"
  resolved "https://registry.npmjs.org/object-hash/-/object-hash-3.0.0.tgz"
  integrity sha512-RSn9F68PjH9HqtltsSnqYC1XXoWe9Bju5+213R98cNGttag9q9yAOTzdbsqvIa7aNm5WffBZFpWYr2aWrklWAw==

object-inspect@^1.12.0, object-inspect@^1.9.0:
  version "1.12.2"
  resolved "https://registry.npmjs.org/object-inspect/-/object-inspect-1.12.2.tgz"
  integrity sha512-z+cPxW0QGUp0mcqcsgQyLVRDoXFQbXOwBaqyF7VIgI4TWNQsDHrBpUQslRmIfAoYWdYzs6UlKJtB2XJpTaNSpQ==

object-keys@^1.1.1:
  version "1.1.1"
  resolved "https://registry.npmjs.org/object-keys/-/object-keys-1.1.1.tgz"
  integrity sha512-NuAESUOUMrlIXOfHKzD6bpPu3tYt3xvjNdRIQ+FeT0lNb4K8WR70CaDxhuNguS2XG+GjkyMwOzsN5ZktImfhLA==

object.assign@^4.1.0, object.assign@^4.1.2:
  version "4.1.2"
  resolved "https://registry.npmjs.org/object.assign/-/object.assign-4.1.2.tgz"
  integrity sha512-ixT2L5THXsApyiUPYKmW+2EHpXXe5Ii3M+f4e+aJFAHao5amFRW6J0OO6c/LU8Be47utCx2GL89hxGB6XSmKuQ==
  dependencies:
    call-bind "^1.0.0"
    define-properties "^1.1.3"
    has-symbols "^1.0.1"
    object-keys "^1.1.1"

object.entries@^1.1.5:
  version "1.1.5"
  resolved "https://registry.npmjs.org/object.entries/-/object.entries-1.1.5.tgz"
  integrity sha512-TyxmjUoZggd4OrrU1W66FMDG6CuqJxsFvymeyXI51+vQLN67zYfZseptRge703kKQdo4uccgAKebXFcRCzk4+g==
  dependencies:
    call-bind "^1.0.2"
    define-properties "^1.1.3"
    es-abstract "^1.19.1"

object.fromentries@^2.0.5:
  version "2.0.5"
  resolved "https://registry.npmjs.org/object.fromentries/-/object.fromentries-2.0.5.tgz"
  integrity sha512-CAyG5mWQRRiBU57Re4FKoTBjXfDoNwdFVH2Y1tS9PqCsfUTymAohOkEMSG3aRNKmv4lV3O7p1et7c187q6bynw==
  dependencies:
    call-bind "^1.0.2"
    define-properties "^1.1.3"
    es-abstract "^1.19.1"

object.getownpropertydescriptors@^2.1.0:
  version "2.1.4"
  resolved "https://registry.npmjs.org/object.getownpropertydescriptors/-/object.getownpropertydescriptors-2.1.4.tgz"
  integrity sha512-sccv3L/pMModT6dJAYF3fzGMVcb38ysQ0tEE6ixv2yXJDtEIPph268OlAdJj5/qZMZDq2g/jqvwppt36uS/uQQ==
  dependencies:
    array.prototype.reduce "^1.0.4"
    call-bind "^1.0.2"
    define-properties "^1.1.4"
    es-abstract "^1.20.1"

object.hasown@^1.1.1:
  version "1.1.1"
  resolved "https://registry.npmjs.org/object.hasown/-/object.hasown-1.1.1.tgz"
  integrity sha512-LYLe4tivNQzq4JdaWW6WO3HMZZJWzkkH8fnI6EebWl0VZth2wL2Lovm74ep2/gZzlaTdV62JZHEqHQ2yVn8Q/A==
  dependencies:
    define-properties "^1.1.4"
    es-abstract "^1.19.5"

object.values@^1.1.0, object.values@^1.1.5:
  version "1.1.5"
  resolved "https://registry.npmjs.org/object.values/-/object.values-1.1.5.tgz"
  integrity sha512-QUZRW0ilQ3PnPpbNtgdNV1PDbEqLIiSFB3l+EnGtBQ/8SUTLj1PZwtQHABZtLgwpJZTSZhuGLOGk57Drx2IvYg==
  dependencies:
    call-bind "^1.0.2"
    define-properties "^1.1.3"
    es-abstract "^1.19.1"

obuf@^1.0.0, obuf@^1.1.2:
  version "1.1.2"
  resolved "https://registry.npmjs.org/obuf/-/obuf-1.1.2.tgz"
  integrity sha512-PX1wu0AmAdPqOL1mWhqmlOd8kOIZQwGZw6rh7uby9fTc5lhaOWFLX3I6R1hrF9k3zUY40e6igsLGkDXK92LJNg==

oidc-client@^1.11.5:
  version "1.11.5"
  resolved "https://registry.npmjs.org/oidc-client/-/oidc-client-1.11.5.tgz"
  integrity sha512-LcKrKC8Av0m/KD/4EFmo9Sg8fSQ+WFJWBrmtWd+tZkNn3WT/sQG3REmPANE9tzzhbjW6VkTNy4xhAXCfPApAOg==
  dependencies:
    acorn "^7.4.1"
    base64-js "^1.5.1"
    core-js "^3.8.3"
    crypto-js "^4.0.0"
    serialize-javascript "^4.0.0"

ol-mapbox-style@9.1.0:
  version "9.1.0"
  resolved "https://registry.npmjs.org/ol-mapbox-style/-/ol-mapbox-style-9.1.0.tgz"
  integrity sha512-R/XE6FdviaXNdnSw6ItHSEreMtQU68cwQCGv4Kl8yG0V1dZhnI5JWr8IOphJwffPVxfWTCnJb5aALGSB89MvhA==
  dependencies:
    "@mapbox/mapbox-gl-style-spec" "^13.23.1"
    mapbox-to-css-font "^2.4.1"

ol@^7.1:
  version "7.1.0"
  resolved "https://registry.npmjs.org/ol/-/ol-7.1.0.tgz"
  integrity sha512-mAeV5Ca4mFhYaJoGWNZnIMN5VNnFTf63FgZjBiYu/DjQDGKNsD5QyvvqVziioVdOOgl6b8rPB/ypj2XNBinPwA==
  dependencies:
    earcut "^2.2.3"
    geotiff "2.0.4"
    ol-mapbox-style "9.1.0"
    pbf "3.2.1"
    rbush "^3.0.1"

on-finished@2.4.1:
  version "2.4.1"
  resolved "https://registry.npmjs.org/on-finished/-/on-finished-2.4.1.tgz"
  integrity sha512-oVlzkg3ENAhCk2zdv7IJwd/QUD4z2RxRwpkcGY8psCVcCYZNq4wYnVWALHM+brtuJjePWiYF/ClmuDr8Ch5+kg==
  dependencies:
    ee-first "1.1.1"

on-headers@~1.0.2:
  version "1.0.2"
  resolved "https://registry.npmjs.org/on-headers/-/on-headers-1.0.2.tgz"
  integrity sha512-pZAE+FJLoyITytdqK0U5s+FIpjN0JP3OzFi/u8Rx+EV5/W+JTWGXG8xFzevE7AjBfDqHv/8vL8qQsIhHnqRkrA==

once@^1.3.0:
  version "1.4.0"
  resolved "https://registry.npmjs.org/once/-/once-1.4.0.tgz"
  integrity sha512-lNaJgI+2Q5URQBkccEKHTQOPaXdUxnZZElQTZY0MFUAuaEqe1E+Nyvgdz/aIyNi6Z9MzO5dv1H8n58/GELp3+w==
  dependencies:
    wrappy "1"

onetime@^5.1.2:
  version "5.1.2"
  resolved "https://registry.npmjs.org/onetime/-/onetime-5.1.2.tgz"
  integrity sha512-kbpaSSGJTWdAY5KPVeMOKXSrPtr8C8C7wodJbcsd51jRnmD+GZu8Y0VoU6Dm5Z4vWr0Ig/1NKuWRKf7j5aaYSg==
  dependencies:
    mimic-fn "^2.1.0"

open@^8.0.9, open@^8.4.0:
  version "8.4.0"
  resolved "https://registry.npmjs.org/open/-/open-8.4.0.tgz"
  integrity sha512-XgFPPM+B28FtCCgSb9I+s9szOC1vZRSwgWsRUA5ylIxRTgKozqjOCrVOqGsYABPYK5qnfqClxZTFBa8PKt2v6Q==
  dependencies:
    define-lazy-prop "^2.0.0"
    is-docker "^2.1.1"
    is-wsl "^2.2.0"

optionator@^0.8.1:
  version "0.8.3"
  resolved "https://registry.npmjs.org/optionator/-/optionator-0.8.3.tgz"
  integrity sha512-+IW9pACdk3XWmmTXG8m3upGUJst5XRGzxMRjXzAuJ1XnIFNvfhjjIuYkDvysnPQ7qzqVzLt78BCruntqRhWQbA==
  dependencies:
    deep-is "~0.1.3"
    fast-levenshtein "~2.0.6"
    levn "~0.3.0"
    prelude-ls "~1.1.2"
    type-check "~0.3.2"
    word-wrap "~1.2.3"

optionator@^0.9.1:
  version "0.9.1"
  resolved "https://registry.npmjs.org/optionator/-/optionator-0.9.1.tgz"
  integrity sha512-74RlY5FCnhq4jRxVUPKDaRwrVNXMqsGsiW6AJw4XK8hmtm10wC0ypZBLw5IIp85NZMr91+qd1RvvENwg7jjRFw==
  dependencies:
    deep-is "^0.1.3"
    fast-levenshtein "^2.0.6"
    levn "^0.4.1"
    prelude-ls "^1.2.1"
    type-check "^0.4.0"
    word-wrap "^1.2.3"

p-limit@^1.1.0:
  version "1.3.0"
  resolved "https://registry.npmjs.org/p-limit/-/p-limit-1.3.0.tgz"
  integrity sha512-vvcXsLAJ9Dr5rQOPk7toZQZJApBl2K4J6dANSsEuh6QI41JYcsS/qhTGa9ErIUUgK3WNQoJYvylxvjqmiqEA9Q==
  dependencies:
    p-try "^1.0.0"

p-limit@^2.0.0, p-limit@^2.2.0:
  version "2.3.0"
  resolved "https://registry.npmjs.org/p-limit/-/p-limit-2.3.0.tgz"
  integrity sha512-//88mFWSJx8lxCzwdAABTJL2MyWB12+eIY7MDL2SqLmAkeKU9qxRvWuSyTjm3FUmpBEMuFfckAIqEaVGUDxb6w==
  dependencies:
    p-try "^2.0.0"

p-limit@^3.0.2:
  version "3.1.0"
  resolved "https://registry.npmjs.org/p-limit/-/p-limit-3.1.0.tgz"
  integrity sha512-TYOanM3wGwNGsZN2cVTYPArw454xnXj5qmWF1bEoAc4+cU/ol7GVh7odevjp1FNHduHc3KZMcFduxU5Xc6uJRQ==
  dependencies:
    yocto-queue "^0.1.0"

p-locate@^2.0.0:
  version "2.0.0"
  resolved "https://registry.npmjs.org/p-locate/-/p-locate-2.0.0.tgz"
  integrity sha512-nQja7m7gSKuewoVRen45CtVfODR3crN3goVQ0DDZ9N3yHxgpkuBhZqsaiotSQRrADUrne346peY7kT3TSACykg==
  dependencies:
    p-limit "^1.1.0"

p-locate@^3.0.0:
  version "3.0.0"
  resolved "https://registry.npmjs.org/p-locate/-/p-locate-3.0.0.tgz"
  integrity sha512-x+12w/To+4GFfgJhBEpiDcLozRJGegY+Ei7/z0tSLkMmxGZNybVMSfWj9aJn8Z5Fc7dBUNJOOVgPv2H7IwulSQ==
  dependencies:
    p-limit "^2.0.0"

p-locate@^4.1.0:
  version "4.1.0"
  resolved "https://registry.npmjs.org/p-locate/-/p-locate-4.1.0.tgz"
  integrity sha512-R79ZZ/0wAxKGu3oYMlz8jy/kbhsNrS7SKZ7PxEHBgJ5+F2mtFW2fK2cOtBh1cHYkQsbzFV7I+EoRKe6Yt0oK7A==
  dependencies:
    p-limit "^2.2.0"

p-locate@^5.0.0:
  version "5.0.0"
  resolved "https://registry.npmjs.org/p-locate/-/p-locate-5.0.0.tgz"
  integrity sha512-LaNjtRWUBY++zB5nE/NwcaoMylSPk+S+ZHNB1TzdbMJMny6dynpAGt7X/tl/QYq3TIeE6nxHppbo2LGymrG5Pw==
  dependencies:
    p-limit "^3.0.2"

p-retry@^4.5.0:
  version "4.6.2"
  resolved "https://registry.npmjs.org/p-retry/-/p-retry-4.6.2.tgz"
  integrity sha512-312Id396EbJdvRONlngUx0NydfrIQ5lsYu0znKVUzVvArzEIt08V1qhtyESbGVd1FGX7UKtiFp5uwKZdM8wIuQ==
  dependencies:
    "@types/retry" "0.12.0"
    retry "^0.13.1"

p-try@^1.0.0:
  version "1.0.0"
  resolved "https://registry.npmjs.org/p-try/-/p-try-1.0.0.tgz"
  integrity sha512-U1etNYuMJoIz3ZXSrrySFjsXQTWOx2/jdi86L+2pRvph/qMKL6sbcCYdH23fqsbm8TH2Gn0OybpT4eSFlCVHww==

p-try@^2.0.0:
  version "2.2.0"
  resolved "https://registry.npmjs.org/p-try/-/p-try-2.2.0.tgz"
  integrity sha512-R4nPAVTAU0B9D35/Gk3uJf/7XYbQcyohSKdvAxIRSNghFl4e71hVoGnBNQz9cWaXxO2I10KTC+3jMdvvoKw6dQ==

pako@^2.0.4:
  version "2.0.4"
  resolved "https://registry.npmjs.org/pako/-/pako-2.0.4.tgz"
  integrity sha512-v8tweI900AUkZN6heMU/4Uy4cXRc2AYNRggVmTR+dEncawDJgCdLMximOVA2p4qO57WMynangsfGRb5WD6L1Bg==

param-case@^3.0.4:
  version "3.0.4"
  resolved "https://registry.npmjs.org/param-case/-/param-case-3.0.4.tgz"
  integrity sha512-RXlj7zCYokReqWpOPH9oYivUzLYZ5vAPIfEmCTNViosC78F8F0H9y7T7gG2M39ymgutxF5gcFEsyZQSph9Bp3A==
  dependencies:
    dot-case "^3.0.4"
    tslib "^2.0.3"

parent-module@^1.0.0:
  version "1.0.1"
  resolved "https://registry.npmjs.org/parent-module/-/parent-module-1.0.1.tgz"
  integrity sha512-GQ2EWRpQV8/o+Aw8YqtfZZPfNRWZYkbidE9k5rpl/hC3vtHHBfGm2Ifi6qWV+coDGkrUKZAxE3Lot5kcsRlh+g==
  dependencies:
    callsites "^3.0.0"

parse-headers@^2.0.2:
  version "2.0.5"
  resolved "https://registry.npmjs.org/parse-headers/-/parse-headers-2.0.5.tgz"
  integrity sha512-ft3iAoLOB/MlwbNXgzy43SWGP6sQki2jQvAyBg/zDFAgr9bfNWZIUj42Kw2eJIl8kEi4PbgE6U1Zau/HwI75HA==

parse-json@^4.0.0:
  version "4.0.0"
  resolved "https://registry.npmjs.org/parse-json/-/parse-json-4.0.0.tgz"
  integrity sha512-aOIos8bujGN93/8Ox/jPLh7RwVnPEysynVFE+fQZyg6jKELEHwzgKdLRFHUgXJL6kylijVSBC4BvN9OmsB48Rw==
  dependencies:
    error-ex "^1.3.1"
    json-parse-better-errors "^1.0.1"

parse-json@^5.0.0, parse-json@^5.2.0:
  version "5.2.0"
  resolved "https://registry.npmjs.org/parse-json/-/parse-json-5.2.0.tgz"
  integrity sha512-ayCKvm/phCGxOkYRSCM82iDwct8/EonSEgCSxWxD7ve6jHggsFl4fZVQBPRNgQoKiuV/odhFrGzQXZwbifC8Rg==
  dependencies:
    "@babel/code-frame" "^7.0.0"
    error-ex "^1.3.1"
    json-parse-even-better-errors "^2.3.0"
    lines-and-columns "^1.1.6"

parse-node-version@^1.0.1:
  version "1.0.1"
  resolved "https://registry.npmjs.org/parse-node-version/-/parse-node-version-1.0.1.tgz"
  integrity sha512-3YHlOa/JgH6Mnpr05jP9eDG254US9ek25LyIxZlDItp2iJtwyaXQb57lBYLdT3MowkUFYEV2XXNAYIPlESvJlA==

parse5@6.0.1:
  version "6.0.1"
  resolved "https://registry.npmjs.org/parse5/-/parse5-6.0.1.tgz"
  integrity sha512-Ofn/CTFzRGTTxwpNEs9PP93gXShHcTq255nzRYSKe8AkVpZY7e1fpmTfOyoIvjP5HG7Z2ZM7VS9PPhQGW2pOpw==

parseurl@~1.3.2, parseurl@~1.3.3:
  version "1.3.3"
  resolved "https://registry.npmjs.org/parseurl/-/parseurl-1.3.3.tgz"
  integrity sha512-CiyeOxFT/JZyN5m0z9PfXw4SCBJ6Sygz1Dpl0wqjlhDEGGBP1GnsUVEL0p63hoG1fcj3fHynXi9NYO4nWOL+qQ==

pascal-case@^3.1.2:
  version "3.1.2"
  resolved "https://registry.npmjs.org/pascal-case/-/pascal-case-3.1.2.tgz"
  integrity sha512-uWlGT3YSnK9x3BQJaOdcZwrnV6hPpd8jFH1/ucpiLRPh/2zCVJKS19E4GvYHvaCcACn3foXZ0cLB9Wrx1KGe5g==
  dependencies:
    no-case "^3.0.4"
    tslib "^2.0.3"

path-exists@^3.0.0:
  version "3.0.0"
  resolved "https://registry.npmjs.org/path-exists/-/path-exists-3.0.0.tgz"
  integrity sha512-bpC7GYwiDYQ4wYLe+FA8lhRjhQCMcQGuSgGGqDkg/QerRWw9CmGRT0iSOVRSZJ29NMLZgIzqaljJ63oaL4NIJQ==

path-exists@^4.0.0:
  version "4.0.0"
  resolved "https://registry.npmjs.org/path-exists/-/path-exists-4.0.0.tgz"
  integrity sha512-ak9Qy5Q7jYb2Wwcey5Fpvg2KoAc/ZIhLSLOSBmRmygPsGwkVVt0fZa0qrtMz+m6tJTAHfZQ8FnmB4MG4LWy7/w==

path-is-absolute@^1.0.0:
  version "1.0.1"
  resolved "https://registry.npmjs.org/path-is-absolute/-/path-is-absolute-1.0.1.tgz"
  integrity sha512-AVbw3UJ2e9bq64vSaS9Am0fje1Pa8pbGqTTsmXfaIiMpnr5DlDhfJOuLj9Sf95ZPVDAUerDfEk88MPmPe7UCQg==

path-key@^3.0.0, path-key@^3.1.0:
  version "3.1.1"
  resolved "https://registry.npmjs.org/path-key/-/path-key-3.1.1.tgz"
  integrity sha512-ojmeN0qd+y0jszEtoY48r0Peq5dwMEkIlCOu6Q5f41lfkswXuKtYrhgoTpLnyIcHm24Uhqx+5Tqm2InSwLhE6Q==

path-parse@^1.0.7:
  version "1.0.7"
  resolved "https://registry.npmjs.org/path-parse/-/path-parse-1.0.7.tgz"
  integrity sha512-LDJzPVEEEPR+y48z93A0Ed0yXb8pAByGWo/k5YYdYgpY2/2EsOsksJrq7lOHxryrVOn1ejG6oAp8ahvOIQD8sw==

path-to-regexp@0.1.7:
  version "0.1.7"
  resolved "https://registry.npmjs.org/path-to-regexp/-/path-to-regexp-0.1.7.tgz"
  integrity sha512-5DFkuoqlv1uYQKxy8omFBeJPQcdoE07Kv2sferDCrAq1ohOU+MSDswDIbnx3YAM60qIOnYa53wBhXW0EbMonrQ==

path-type@^4.0.0:
  version "4.0.0"
  resolved "https://registry.npmjs.org/path-type/-/path-type-4.0.0.tgz"
  integrity sha512-gDKb8aZMDeD/tZWs9P6+q0J9Mwkdl6xMV8TjnGP3qJVJ06bdMgkbBlLU8IdfOsIsFz2BW1rNVT3XuNEl8zPAvw==

pbf@3.2.1:
  version "3.2.1"
  resolved "https://registry.npmjs.org/pbf/-/pbf-3.2.1.tgz"
  integrity sha512-ClrV7pNOn7rtmoQVF4TS1vyU0WhYRnP92fzbfF75jAIwpnzdJXf8iTd4CMEqO4yUenH6NDqLiwjqlh6QgZzgLQ==
  dependencies:
    ieee754 "^1.1.12"
    resolve-protobuf-schema "^2.1.0"

performance-now@^2.1.0:
  version "2.1.0"
  resolved "https://registry.npmjs.org/performance-now/-/performance-now-2.1.0.tgz"
  integrity sha512-7EAHlyLHI56VEIdK57uwHdHKIaAGbnXPiw0yWbarQZOKaKpvUIgW0jWRVLiatnM+XXlSwsanIBH/hzGMJulMow==

picocolors@^0.2.1:
  version "0.2.1"
  resolved "https://registry.npmjs.org/picocolors/-/picocolors-0.2.1.tgz"
  integrity sha512-cMlDqaLEqfSaW8Z7N5Jw+lyIW869EzT73/F5lhtY9cLGoVxSXznfgfXMO0Z5K0o0Q2TkTXq+0KFsdnSe3jDViA==

picocolors@^1.0.0:
  version "1.0.0"
  resolved "https://registry.npmjs.org/picocolors/-/picocolors-1.0.0.tgz"
  integrity sha512-1fygroTLlHu66zi26VoTDv8yRgm0Fccecssto+MhsZ0D/DGW2sm8E8AjW7NU5VVTRt5GxbeZ5qBuJr+HyLYkjQ==

picomatch@^2.0.4, picomatch@^2.2.1, picomatch@^2.2.2, picomatch@^2.2.3, picomatch@^2.3.1:
  version "2.3.1"
  resolved "https://registry.npmjs.org/picomatch/-/picomatch-2.3.1.tgz"
  integrity sha512-JU3teHTNjmE2VCGFzuY8EXzCDVwEqB2a8fsIvwaStHhAWJEeVd1o1QD80CU6+ZdEXXSLbSsuLwJjkCBWqRQUVA==

pify@^2.0.0, pify@^2.3.0:
  version "2.3.0"
  resolved "https://registry.npmjs.org/pify/-/pify-2.3.0.tgz"
  integrity sha512-udgsAY+fTnvv7kI7aaxbqwWNb0AHiB0qBO89PZKPkoTmGOgdbrHDKD+0B2X4uTfJ/FT1R09r9gTsjUjNJotuog==

pify@^4.0.1:
  version "4.0.1"
  resolved "https://registry.npmjs.org/pify/-/pify-4.0.1.tgz"
  integrity sha512-uB80kBFb/tfd68bVleG9T5GGsGPjJrLAUpR5PZIrhBnIaRTQRjqdJSsIKkOP6OAIFbj7GOrcudc5pNjZ+geV2g==

pinkie-promise@^2.0.0:
  version "2.0.1"
  resolved "https://registry.npmjs.org/pinkie-promise/-/pinkie-promise-2.0.1.tgz"
  integrity sha512-0Gni6D4UcLTbv9c57DfxDGdr41XfgUjqWZu492f0cIGr16zDU06BWP/RAEvOuo7CQ0CNjHaLlM59YJJFm3NWlw==
  dependencies:
    pinkie "^2.0.0"

pinkie@^2.0.0:
  version "2.0.4"
  resolved "https://registry.npmjs.org/pinkie/-/pinkie-2.0.4.tgz"
  integrity sha512-MnUuEycAemtSaeFSjXKW/aroV7akBbY+Sv+RkyqFjgAe73F+MR0TBWKBRDkmfWq/HiFmdavfZ1G7h4SPZXaCSg==

pirates@^4.0.4:
  version "4.0.5"
  resolved "https://registry.npmjs.org/pirates/-/pirates-4.0.5.tgz"
  integrity sha512-8V9+HQPupnaXMA23c5hvl69zXvTwTzyAYasnkb0Tts4XvO4CliqONMOnvlq26rkhLC3nWDFBJf73LU1e1VZLaQ==

pkg-conf@^3.1.0:
  version "3.1.0"
  resolved "https://registry.npmjs.org/pkg-conf/-/pkg-conf-3.1.0.tgz"
  integrity sha512-m0OTbR/5VPNPqO1ph6Fqbj7Hv6QU7gR/tQW40ZqrL1rjgCU85W6C1bJn0BItuJqnR98PWzw7Z8hHeChD1WrgdQ==
  dependencies:
    find-up "^3.0.0"
    load-json-file "^5.2.0"

pkg-dir@^4.1.0, pkg-dir@^4.2.0:
  version "4.2.0"
  resolved "https://registry.npmjs.org/pkg-dir/-/pkg-dir-4.2.0.tgz"
  integrity sha512-HRDzbaKjC+AOWVXxAU/x54COGeIv9eb+6CkDSQoNTt4XyWoIJvuPsXizxu/Fr23EiekbtZwmh1IcIG/l/a10GQ==
  dependencies:
    find-up "^4.0.0"

pkg-up@^3.1.0:
  version "3.1.0"
  resolved "https://registry.npmjs.org/pkg-up/-/pkg-up-3.1.0.tgz"
  integrity sha512-nDywThFk1i4BQK4twPQ6TA4RT8bDY96yeuCVBWL3ePARCiEKDRSrNGbFIgUJpLp+XeIR65v8ra7WuJOFUBtkMA==
  dependencies:
    find-up "^3.0.0"

postcss-attribute-case-insensitive@^5.0.1:
  version "5.0.1"
  resolved "https://registry.npmjs.org/postcss-attribute-case-insensitive/-/postcss-attribute-case-insensitive-5.0.1.tgz"
  integrity sha512-wrt2VndqSLJpyBRNz9OmJcgnhI9MaongeWgapdBuUMu2a/KNJ8SENesG4SdiTnQwGO9b1VKbTWYAfCPeokLqZQ==
  dependencies:
    postcss-selector-parser "^6.0.10"

postcss-browser-comments@^4:
  version "4.0.0"
  resolved "https://registry.npmjs.org/postcss-browser-comments/-/postcss-browser-comments-4.0.0.tgz"
  integrity sha512-X9X9/WN3KIvY9+hNERUqX9gncsgBA25XaeR+jshHz2j8+sYyHktHw1JdKuMjeLpGktXidqDhA7b/qm1mrBDmgg==

postcss-calc@^8.2.3:
  version "8.2.4"
  resolved "https://registry.npmjs.org/postcss-calc/-/postcss-calc-8.2.4.tgz"
  integrity sha512-SmWMSJmB8MRnnULldx0lQIyhSNvuDl9HfrZkaqqE/WHAhToYsAvDq+yAsA/kIyINDszOp3Rh0GFoNuH5Ypsm3Q==
  dependencies:
    postcss-selector-parser "^6.0.9"
    postcss-value-parser "^4.2.0"

postcss-clamp@^4.1.0:
  version "4.1.0"
  resolved "https://registry.npmjs.org/postcss-clamp/-/postcss-clamp-4.1.0.tgz"
  integrity sha512-ry4b1Llo/9zz+PKC+030KUnPITTJAHeOwjfAyyB60eT0AorGLdzp52s31OsPRHRf8NchkgFoG2y6fCfn1IV1Ow==
  dependencies:
    postcss-value-parser "^4.2.0"

postcss-color-functional-notation@^4.2.3:
  version "4.2.3"
  resolved "https://registry.npmjs.org/postcss-color-functional-notation/-/postcss-color-functional-notation-4.2.3.tgz"
  integrity sha512-5fbr6FzFzjwHXKsVnkmEYrJYG8VNNzvD1tAXaPPWR97S6rhKI5uh2yOfV5TAzhDkZoq4h+chxEplFDc8GeyFtw==
  dependencies:
    postcss-value-parser "^4.2.0"

postcss-color-hex-alpha@^8.0.3:
  version "8.0.4"
  resolved "https://registry.npmjs.org/postcss-color-hex-alpha/-/postcss-color-hex-alpha-8.0.4.tgz"
  integrity sha512-nLo2DCRC9eE4w2JmuKgVA3fGL3d01kGq752pVALF68qpGLmx2Qrk91QTKkdUqqp45T1K1XV8IhQpcu1hoAQflQ==
  dependencies:
    postcss-value-parser "^4.2.0"

postcss-color-rebeccapurple@^7.0.2:
  version "7.1.0"
  resolved "https://registry.npmjs.org/postcss-color-rebeccapurple/-/postcss-color-rebeccapurple-7.1.0.tgz"
  integrity sha512-1jtE5AKnZcKq4pjOrltFHcbEM2/IvtbD1OdhZ/wqds18//bh0UmQkffcCkzDJU+/vGodfIsVQeKn+45CJvX9Bw==
  dependencies:
    postcss-value-parser "^4.2.0"

postcss-colormin@^5.3.0:
  version "5.3.0"
  resolved "https://registry.npmjs.org/postcss-colormin/-/postcss-colormin-5.3.0.tgz"
  integrity sha512-WdDO4gOFG2Z8n4P8TWBpshnL3JpmNmJwdnfP2gbk2qBA8PWwOYcmjmI/t3CmMeL72a7Hkd+x/Mg9O2/0rD54Pg==
  dependencies:
    browserslist "^4.16.6"
    caniuse-api "^3.0.0"
    colord "^2.9.1"
    postcss-value-parser "^4.2.0"

postcss-convert-values@^5.1.2:
  version "5.1.2"
  resolved "https://registry.npmjs.org/postcss-convert-values/-/postcss-convert-values-5.1.2.tgz"
  integrity sha512-c6Hzc4GAv95B7suy4udszX9Zy4ETyMCgFPUDtWjdFTKH1SE9eFY/jEpHSwTH1QPuwxHpWslhckUQWbNRM4ho5g==
  dependencies:
    browserslist "^4.20.3"
    postcss-value-parser "^4.2.0"

postcss-custom-media@^8.0.1:
  version "8.0.2"
  resolved "https://registry.npmjs.org/postcss-custom-media/-/postcss-custom-media-8.0.2.tgz"
  integrity sha512-7yi25vDAoHAkbhAzX9dHx2yc6ntS4jQvejrNcC+csQJAXjj15e7VcWfMgLqBNAbOvqi5uIa9huOVwdHbf+sKqg==
  dependencies:
    postcss-value-parser "^4.2.0"

postcss-custom-properties@^12.1.7:
  version "12.1.8"
  resolved "https://registry.npmjs.org/postcss-custom-properties/-/postcss-custom-properties-12.1.8.tgz"
  integrity sha512-8rbj8kVu00RQh2fQF81oBqtduiANu4MIxhyf0HbbStgPtnFlWn0yiaYTpLHrPnJbffVY1s9apWsIoVZcc68FxA==
  dependencies:
    postcss-value-parser "^4.2.0"

postcss-custom-selectors@^6.0.2:
  version "6.0.3"
  resolved "https://registry.npmjs.org/postcss-custom-selectors/-/postcss-custom-selectors-6.0.3.tgz"
  integrity sha512-fgVkmyiWDwmD3JbpCmB45SvvlCD6z9CG6Ie6Iere22W5aHea6oWa7EM2bpnv2Fj3I94L3VbtvX9KqwSi5aFzSg==
  dependencies:
    postcss-selector-parser "^6.0.4"

postcss-dir-pseudo-class@^6.0.4:
  version "6.0.4"
  resolved "https://registry.npmjs.org/postcss-dir-pseudo-class/-/postcss-dir-pseudo-class-6.0.4.tgz"
  integrity sha512-I8epwGy5ftdzNWEYok9VjW9whC4xnelAtbajGv4adql4FIF09rnrxnA9Y8xSHN47y7gqFIv10C5+ImsLeJpKBw==
  dependencies:
    postcss-selector-parser "^6.0.9"

postcss-discard-comments@^5.1.2:
  version "5.1.2"
  resolved "https://registry.npmjs.org/postcss-discard-comments/-/postcss-discard-comments-5.1.2.tgz"
  integrity sha512-+L8208OVbHVF2UQf1iDmRcbdjJkuBF6IS29yBDSiWUIzpYaAhtNl6JYnYm12FnkeCwQqF5LeklOu6rAqgfBZqQ==

postcss-discard-duplicates@^5.1.0:
  version "5.1.0"
  resolved "https://registry.npmjs.org/postcss-discard-duplicates/-/postcss-discard-duplicates-5.1.0.tgz"
  integrity sha512-zmX3IoSI2aoenxHV6C7plngHWWhUOV3sP1T8y2ifzxzbtnuhk1EdPwm0S1bIUNaJ2eNbWeGLEwzw8huPD67aQw==

postcss-discard-empty@^5.1.1:
  version "5.1.1"
  resolved "https://registry.npmjs.org/postcss-discard-empty/-/postcss-discard-empty-5.1.1.tgz"
  integrity sha512-zPz4WljiSuLWsI0ir4Mcnr4qQQ5e1Ukc3i7UfE2XcrwKK2LIPIqE5jxMRxO6GbI3cv//ztXDsXwEWT3BHOGh3A==

postcss-discard-overridden@^5.1.0:
  version "5.1.0"
  resolved "https://registry.npmjs.org/postcss-discard-overridden/-/postcss-discard-overridden-5.1.0.tgz"
  integrity sha512-21nOL7RqWR1kasIVdKs8HNqQJhFxLsyRfAnUDm4Fe4t4mCWL9OJiHvlHPjcd8zc5Myu89b/7wZDnOSjFgeWRtw==

postcss-double-position-gradients@^3.1.1:
  version "3.1.1"
  resolved "https://registry.npmjs.org/postcss-double-position-gradients/-/postcss-double-position-gradients-3.1.1.tgz"
  integrity sha512-jM+CGkTs4FcG53sMPjrrGE0rIvLDdCrqMzgDC5fLI7JHDO7o6QG8C5TQBtExb13hdBdoH9C2QVbG4jo2y9lErQ==
  dependencies:
    "@csstools/postcss-progressive-custom-properties" "^1.1.0"
    postcss-value-parser "^4.2.0"

postcss-env-function@^4.0.6:
  version "4.0.6"
  resolved "https://registry.npmjs.org/postcss-env-function/-/postcss-env-function-4.0.6.tgz"
  integrity sha512-kpA6FsLra+NqcFnL81TnsU+Z7orGtDTxcOhl6pwXeEq1yFPpRMkCDpHhrz8CFQDr/Wfm0jLiNQ1OsGGPjlqPwA==
  dependencies:
    postcss-value-parser "^4.2.0"

postcss-flexbugs-fixes@^5.0.2:
  version "5.0.2"
  resolved "https://registry.npmjs.org/postcss-flexbugs-fixes/-/postcss-flexbugs-fixes-5.0.2.tgz"
  integrity sha512-18f9voByak7bTktR2QgDveglpn9DTbBWPUzSOe9g0N4WR/2eSt6Vrcbf0hmspvMI6YWGywz6B9f7jzpFNJJgnQ==

postcss-focus-visible@^6.0.4:
  version "6.0.4"
  resolved "https://registry.npmjs.org/postcss-focus-visible/-/postcss-focus-visible-6.0.4.tgz"
  integrity sha512-QcKuUU/dgNsstIK6HELFRT5Y3lbrMLEOwG+A4s5cA+fx3A3y/JTq3X9LaOj3OC3ALH0XqyrgQIgey/MIZ8Wczw==
  dependencies:
    postcss-selector-parser "^6.0.9"

postcss-focus-within@^5.0.4:
  version "5.0.4"
  resolved "https://registry.npmjs.org/postcss-focus-within/-/postcss-focus-within-5.0.4.tgz"
  integrity sha512-vvjDN++C0mu8jz4af5d52CB184ogg/sSxAFS+oUJQq2SuCe7T5U2iIsVJtsCp2d6R4j0jr5+q3rPkBVZkXD9fQ==
  dependencies:
    postcss-selector-parser "^6.0.9"

postcss-font-variant@^5.0.0:
  version "5.0.0"
  resolved "https://registry.npmjs.org/postcss-font-variant/-/postcss-font-variant-5.0.0.tgz"
  integrity sha512-1fmkBaCALD72CK2a9i468mA/+tr9/1cBxRRMXOUaZqO43oWPR5imcyPjXwuv7PXbCid4ndlP5zWhidQVVa3hmA==

postcss-gap-properties@^3.0.3:
  version "3.0.3"
  resolved "https://registry.npmjs.org/postcss-gap-properties/-/postcss-gap-properties-3.0.3.tgz"
  integrity sha512-rPPZRLPmEKgLk/KlXMqRaNkYTUpE7YC+bOIQFN5xcu1Vp11Y4faIXv6/Jpft6FMnl6YRxZqDZG0qQOW80stzxQ==

postcss-image-set-function@^4.0.6:
  version "4.0.6"
  resolved "https://registry.npmjs.org/postcss-image-set-function/-/postcss-image-set-function-4.0.6.tgz"
  integrity sha512-KfdC6vg53GC+vPd2+HYzsZ6obmPqOk6HY09kttU19+Gj1nC3S3XBVEXDHxkhxTohgZqzbUb94bKXvKDnYWBm/A==
  dependencies:
    postcss-value-parser "^4.2.0"

postcss-import@^14.1.0:
  version "14.1.0"
  resolved "https://registry.npmjs.org/postcss-import/-/postcss-import-14.1.0.tgz"
  integrity sha512-flwI+Vgm4SElObFVPpTIT7SU7R3qk2L7PyduMcokiaVKuWv9d/U+Gm/QAd8NDLuykTWTkcrjOeD2Pp1rMeBTGw==
  dependencies:
    postcss-value-parser "^4.0.0"
    read-cache "^1.0.0"
    resolve "^1.1.7"

postcss-initial@^4.0.1:
  version "4.0.1"
  resolved "https://registry.npmjs.org/postcss-initial/-/postcss-initial-4.0.1.tgz"
  integrity sha512-0ueD7rPqX8Pn1xJIjay0AZeIuDoF+V+VvMt/uOnn+4ezUKhZM/NokDeP6DwMNyIoYByuN/94IQnt5FEkaN59xQ==

postcss-js@^4.0.0:
  version "4.0.0"
  resolved "https://registry.npmjs.org/postcss-js/-/postcss-js-4.0.0.tgz"
  integrity sha512-77QESFBwgX4irogGVPgQ5s07vLvFqWr228qZY+w6lW599cRlK/HmnlivnnVUxkjHnCu4J16PDMHcH+e+2HbvTQ==
  dependencies:
    camelcase-css "^2.0.1"

postcss-lab-function@^4.2.0:
  version "4.2.0"
  resolved "https://registry.npmjs.org/postcss-lab-function/-/postcss-lab-function-4.2.0.tgz"
  integrity sha512-Zb1EO9DGYfa3CP8LhINHCcTTCTLI+R3t7AX2mKsDzdgVQ/GkCpHOTgOr6HBHslP7XDdVbqgHW5vvRPMdVANQ8w==
  dependencies:
    "@csstools/postcss-progressive-custom-properties" "^1.1.0"
    postcss-value-parser "^4.2.0"

postcss-load-config@^3.1.4:
  version "3.1.4"
  resolved "https://registry.npmjs.org/postcss-load-config/-/postcss-load-config-3.1.4.tgz"
  integrity sha512-6DiM4E7v4coTE4uzA8U//WhtPwyhiim3eyjEMFCnUpzbrkK9wJHgKDT2mR+HbtSrd/NubVaYTOpSpjUl8NQeRg==
  dependencies:
    lilconfig "^2.0.5"
    yaml "^1.10.2"

postcss-loader@^6.2.1:
  version "6.2.1"
  resolved "https://registry.npmjs.org/postcss-loader/-/postcss-loader-6.2.1.tgz"
  integrity sha512-WbbYpmAaKcux/P66bZ40bpWsBucjx/TTgVVzRZ9yUO8yQfVBlameJ0ZGVaPfH64hNSBh63a+ICP5nqOpBA0w+Q==
  dependencies:
    cosmiconfig "^7.0.0"
    klona "^2.0.5"
    semver "^7.3.5"

postcss-logical@^5.0.4:
  version "5.0.4"
  resolved "https://registry.npmjs.org/postcss-logical/-/postcss-logical-5.0.4.tgz"
  integrity sha512-RHXxplCeLh9VjinvMrZONq7im4wjWGlRJAqmAVLXyZaXwfDWP73/oq4NdIp+OZwhQUMj0zjqDfM5Fj7qby+B4g==

postcss-media-minmax@^5.0.0:
  version "5.0.0"
  resolved "https://registry.npmjs.org/postcss-media-minmax/-/postcss-media-minmax-5.0.0.tgz"
  integrity sha512-yDUvFf9QdFZTuCUg0g0uNSHVlJ5X1lSzDZjPSFaiCWvjgsvu8vEVxtahPrLMinIDEEGnx6cBe6iqdx5YWz08wQ==

postcss-merge-longhand@^5.1.6:
  version "5.1.6"
  resolved "https://registry.npmjs.org/postcss-merge-longhand/-/postcss-merge-longhand-5.1.6.tgz"
  integrity sha512-6C/UGF/3T5OE2CEbOuX7iNO63dnvqhGZeUnKkDeifebY0XqkkvrctYSZurpNE902LDf2yKwwPFgotnfSoPhQiw==
  dependencies:
    postcss-value-parser "^4.2.0"
    stylehacks "^5.1.0"

postcss-merge-rules@^5.1.2:
  version "5.1.2"
  resolved "https://registry.npmjs.org/postcss-merge-rules/-/postcss-merge-rules-5.1.2.tgz"
  integrity sha512-zKMUlnw+zYCWoPN6yhPjtcEdlJaMUZ0WyVcxTAmw3lkkN/NDMRkOkiuctQEoWAOvH7twaxUUdvBWl0d4+hifRQ==
  dependencies:
    browserslist "^4.16.6"
    caniuse-api "^3.0.0"
    cssnano-utils "^3.1.0"
    postcss-selector-parser "^6.0.5"

postcss-minify-font-values@^5.1.0:
  version "5.1.0"
  resolved "https://registry.npmjs.org/postcss-minify-font-values/-/postcss-minify-font-values-5.1.0.tgz"
  integrity sha512-el3mYTgx13ZAPPirSVsHqFzl+BBBDrXvbySvPGFnQcTI4iNslrPaFq4muTkLZmKlGk4gyFAYUBMH30+HurREyA==
  dependencies:
    postcss-value-parser "^4.2.0"

postcss-minify-gradients@^5.1.1:
  version "5.1.1"
  resolved "https://registry.npmjs.org/postcss-minify-gradients/-/postcss-minify-gradients-5.1.1.tgz"
  integrity sha512-VGvXMTpCEo4qHTNSa9A0a3D+dxGFZCYwR6Jokk+/3oB6flu2/PnPXAh2x7x52EkY5xlIHLm+Le8tJxe/7TNhzw==
  dependencies:
    colord "^2.9.1"
    cssnano-utils "^3.1.0"
    postcss-value-parser "^4.2.0"

postcss-minify-params@^5.1.3:
  version "5.1.3"
  resolved "https://registry.npmjs.org/postcss-minify-params/-/postcss-minify-params-5.1.3.tgz"
  integrity sha512-bkzpWcjykkqIujNL+EVEPOlLYi/eZ050oImVtHU7b4lFS82jPnsCb44gvC6pxaNt38Els3jWYDHTjHKf0koTgg==
  dependencies:
    browserslist "^4.16.6"
    cssnano-utils "^3.1.0"
    postcss-value-parser "^4.2.0"

postcss-minify-selectors@^5.2.1:
  version "5.2.1"
  resolved "https://registry.npmjs.org/postcss-minify-selectors/-/postcss-minify-selectors-5.2.1.tgz"
  integrity sha512-nPJu7OjZJTsVUmPdm2TcaiohIwxP+v8ha9NehQ2ye9szv4orirRU3SDdtUmKH+10nzn0bAyOXZ0UEr7OpvLehg==
  dependencies:
    postcss-selector-parser "^6.0.5"

postcss-modules-extract-imports@^3.0.0:
  version "3.0.0"
  resolved "https://registry.npmjs.org/postcss-modules-extract-imports/-/postcss-modules-extract-imports-3.0.0.tgz"
  integrity sha512-bdHleFnP3kZ4NYDhuGlVK+CMrQ/pqUm8bx/oGL93K6gVwiclvX5x0n76fYMKuIGKzlABOy13zsvqjb0f92TEXw==

postcss-modules-local-by-default@^4.0.0:
  version "4.0.0"
  resolved "https://registry.npmjs.org/postcss-modules-local-by-default/-/postcss-modules-local-by-default-4.0.0.tgz"
  integrity sha512-sT7ihtmGSF9yhm6ggikHdV0hlziDTX7oFoXtuVWeDd3hHObNkcHRo9V3yg7vCAY7cONyxJC/XXCmmiHHcvX7bQ==
  dependencies:
    icss-utils "^5.0.0"
    postcss-selector-parser "^6.0.2"
    postcss-value-parser "^4.1.0"

postcss-modules-scope@^3.0.0:
  version "3.0.0"
  resolved "https://registry.npmjs.org/postcss-modules-scope/-/postcss-modules-scope-3.0.0.tgz"
  integrity sha512-hncihwFA2yPath8oZ15PZqvWGkWf+XUfQgUGamS4LqoP1anQLOsOJw0vr7J7IwLpoY9fatA2qiGUGmuZL0Iqlg==
  dependencies:
    postcss-selector-parser "^6.0.4"

postcss-modules-values@^4.0.0:
  version "4.0.0"
  resolved "https://registry.npmjs.org/postcss-modules-values/-/postcss-modules-values-4.0.0.tgz"
  integrity sha512-RDxHkAiEGI78gS2ofyvCsu7iycRv7oqw5xMWn9iMoR0N/7mf9D50ecQqUo5BZ9Zh2vH4bCUR/ktCqbB9m8vJjQ==
  dependencies:
    icss-utils "^5.0.0"

postcss-nested@5.0.6:
  version "5.0.6"
  resolved "https://registry.npmjs.org/postcss-nested/-/postcss-nested-5.0.6.tgz"
  integrity sha512-rKqm2Fk0KbA8Vt3AdGN0FB9OBOMDVajMG6ZCf/GoHgdxUJ4sBFp0A/uMIRm+MJUdo33YXEtjqIz8u7DAp8B7DA==
  dependencies:
    postcss-selector-parser "^6.0.6"

postcss-nesting@^10.1.7:
  version "10.1.8"
  resolved "https://registry.npmjs.org/postcss-nesting/-/postcss-nesting-10.1.8.tgz"
  integrity sha512-txdb3/idHYsBbNDFo1PFY0ExCgH5nfWi8G5lO49e6iuU42TydbODTzJgF5UuL5bhgeSlnAtDgfFTDG0Cl1zaSQ==
  dependencies:
    "@csstools/selector-specificity" "^2.0.0"
    postcss-selector-parser "^6.0.10"

postcss-normalize-charset@^5.1.0:
  version "5.1.0"
  resolved "https://registry.npmjs.org/postcss-normalize-charset/-/postcss-normalize-charset-5.1.0.tgz"
  integrity sha512-mSgUJ+pd/ldRGVx26p2wz9dNZ7ji6Pn8VWBajMXFf8jk7vUoSrZ2lt/wZR7DtlZYKesmZI680qjr2CeFF2fbUg==

postcss-normalize-display-values@^5.1.0:
  version "5.1.0"
  resolved "https://registry.npmjs.org/postcss-normalize-display-values/-/postcss-normalize-display-values-5.1.0.tgz"
  integrity sha512-WP4KIM4o2dazQXWmFaqMmcvsKmhdINFblgSeRgn8BJ6vxaMyaJkwAzpPpuvSIoG/rmX3M+IrRZEz2H0glrQNEA==
  dependencies:
    postcss-value-parser "^4.2.0"

postcss-normalize-positions@^5.1.1:
  version "5.1.1"
  resolved "https://registry.npmjs.org/postcss-normalize-positions/-/postcss-normalize-positions-5.1.1.tgz"
  integrity sha512-6UpCb0G4eofTCQLFVuI3EVNZzBNPiIKcA1AKVka+31fTVySphr3VUgAIULBhxZkKgwLImhzMR2Bw1ORK+37INg==
  dependencies:
    postcss-value-parser "^4.2.0"

postcss-normalize-repeat-style@^5.1.1:
  version "5.1.1"
  resolved "https://registry.npmjs.org/postcss-normalize-repeat-style/-/postcss-normalize-repeat-style-5.1.1.tgz"
  integrity sha512-mFpLspGWkQtBcWIRFLmewo8aC3ImN2i/J3v8YCFUwDnPu3Xz4rLohDO26lGjwNsQxB3YF0KKRwspGzE2JEuS0g==
  dependencies:
    postcss-value-parser "^4.2.0"

postcss-normalize-string@^5.1.0:
  version "5.1.0"
  resolved "https://registry.npmjs.org/postcss-normalize-string/-/postcss-normalize-string-5.1.0.tgz"
  integrity sha512-oYiIJOf4T9T1N4i+abeIc7Vgm/xPCGih4bZz5Nm0/ARVJ7K6xrDlLwvwqOydvyL3RHNf8qZk6vo3aatiw/go3w==
  dependencies:
    postcss-value-parser "^4.2.0"

postcss-normalize-timing-functions@^5.1.0:
  version "5.1.0"
  resolved "https://registry.npmjs.org/postcss-normalize-timing-functions/-/postcss-normalize-timing-functions-5.1.0.tgz"
  integrity sha512-DOEkzJ4SAXv5xkHl0Wa9cZLF3WCBhF3o1SKVxKQAa+0pYKlueTpCgvkFAHfk+Y64ezX9+nITGrDZeVGgITJXjg==
  dependencies:
    postcss-value-parser "^4.2.0"

postcss-normalize-unicode@^5.1.0:
  version "5.1.0"
  resolved "https://registry.npmjs.org/postcss-normalize-unicode/-/postcss-normalize-unicode-5.1.0.tgz"
  integrity sha512-J6M3MizAAZ2dOdSjy2caayJLQT8E8K9XjLce8AUQMwOrCvjCHv24aLC/Lps1R1ylOfol5VIDMaM/Lo9NGlk1SQ==
  dependencies:
    browserslist "^4.16.6"
    postcss-value-parser "^4.2.0"

postcss-normalize-url@^5.1.0:
  version "5.1.0"
  resolved "https://registry.npmjs.org/postcss-normalize-url/-/postcss-normalize-url-5.1.0.tgz"
  integrity sha512-5upGeDO+PVthOxSmds43ZeMeZfKH+/DKgGRD7TElkkyS46JXAUhMzIKiCa7BabPeIy3AQcTkXwVVN7DbqsiCew==
  dependencies:
    normalize-url "^6.0.1"
    postcss-value-parser "^4.2.0"

postcss-normalize-whitespace@^5.1.1:
  version "5.1.1"
  resolved "https://registry.npmjs.org/postcss-normalize-whitespace/-/postcss-normalize-whitespace-5.1.1.tgz"
  integrity sha512-83ZJ4t3NUDETIHTa3uEg6asWjSBYL5EdkVB0sDncx9ERzOKBVJIUeDO9RyA9Zwtig8El1d79HBp0JEi8wvGQnA==
  dependencies:
    postcss-value-parser "^4.2.0"

postcss-normalize@^10.0.1:
  version "10.0.1"
  resolved "https://registry.npmjs.org/postcss-normalize/-/postcss-normalize-10.0.1.tgz"
  integrity sha512-+5w18/rDev5mqERcG3W5GZNMJa1eoYYNGo8gB7tEwaos0ajk3ZXAI4mHGcNT47NE+ZnZD1pEpUOFLvltIwmeJA==
  dependencies:
    "@csstools/normalize.css" "*"
    postcss-browser-comments "^4"
    sanitize.css "*"

postcss-opacity-percentage@^1.1.2:
  version "1.1.2"
  resolved "https://registry.npmjs.org/postcss-opacity-percentage/-/postcss-opacity-percentage-1.1.2.tgz"
  integrity sha512-lyUfF7miG+yewZ8EAk9XUBIlrHyUE6fijnesuz+Mj5zrIHIEw6KcIZSOk/elVMqzLvREmXB83Zi/5QpNRYd47w==

postcss-ordered-values@^5.1.3:
  version "5.1.3"
  resolved "https://registry.npmjs.org/postcss-ordered-values/-/postcss-ordered-values-5.1.3.tgz"
  integrity sha512-9UO79VUhPwEkzbb3RNpqqghc6lcYej1aveQteWY+4POIwlqkYE21HKWaLDF6lWNuqCobEAyTovVhtI32Rbv2RQ==
  dependencies:
    cssnano-utils "^3.1.0"
    postcss-value-parser "^4.2.0"

postcss-overflow-shorthand@^3.0.3:
  version "3.0.3"
  resolved "https://registry.npmjs.org/postcss-overflow-shorthand/-/postcss-overflow-shorthand-3.0.3.tgz"
  integrity sha512-CxZwoWup9KXzQeeIxtgOciQ00tDtnylYIlJBBODqkgS/PU2jISuWOL/mYLHmZb9ZhZiCaNKsCRiLp22dZUtNsg==

postcss-page-break@^3.0.4:
  version "3.0.4"
  resolved "https://registry.npmjs.org/postcss-page-break/-/postcss-page-break-3.0.4.tgz"
  integrity sha512-1JGu8oCjVXLa9q9rFTo4MbeeA5FMe00/9C7lN4va606Rdb+HkxXtXsmEDrIraQ11fGz/WvKWa8gMuCKkrXpTsQ==

postcss-place@^7.0.4:
  version "7.0.4"
  resolved "https://registry.npmjs.org/postcss-place/-/postcss-place-7.0.4.tgz"
  integrity sha512-MrgKeiiu5OC/TETQO45kV3npRjOFxEHthsqGtkh3I1rPbZSbXGD/lZVi9j13cYh+NA8PIAPyk6sGjT9QbRyvSg==
  dependencies:
    postcss-value-parser "^4.2.0"

postcss-preset-env@^7.0.1:
  version "7.7.1"
  resolved "https://registry.npmjs.org/postcss-preset-env/-/postcss-preset-env-7.7.1.tgz"
  integrity sha512-1sx6+Nl1wMVJzaYLVaz4OAR6JodIN/Z1upmVqLwSPCLT6XyxrEoePgNMHPH08kseLe3z06i9Vfkt/32BYEKDeA==
  dependencies:
    "@csstools/postcss-cascade-layers" "^1.0.2"
    "@csstools/postcss-color-function" "^1.1.0"
    "@csstools/postcss-font-format-keywords" "^1.0.0"
    "@csstools/postcss-hwb-function" "^1.0.1"
    "@csstools/postcss-ic-unit" "^1.0.0"
    "@csstools/postcss-is-pseudo-class" "^2.0.4"
    "@csstools/postcss-normalize-display-values" "^1.0.0"
    "@csstools/postcss-oklab-function" "^1.1.0"
    "@csstools/postcss-progressive-custom-properties" "^1.3.0"
    "@csstools/postcss-stepped-value-functions" "^1.0.0"
    "@csstools/postcss-trigonometric-functions" "^1.0.1"
    "@csstools/postcss-unset-value" "^1.0.1"
    autoprefixer "^10.4.7"
    browserslist "^4.20.3"
    css-blank-pseudo "^3.0.3"
    css-has-pseudo "^3.0.4"
    css-prefers-color-scheme "^6.0.3"
    cssdb "^6.6.3"
    postcss-attribute-case-insensitive "^5.0.1"
    postcss-clamp "^4.1.0"
    postcss-color-functional-notation "^4.2.3"
    postcss-color-hex-alpha "^8.0.3"
    postcss-color-rebeccapurple "^7.0.2"
    postcss-custom-media "^8.0.1"
    postcss-custom-properties "^12.1.7"
    postcss-custom-selectors "^6.0.2"
    postcss-dir-pseudo-class "^6.0.4"
    postcss-double-position-gradients "^3.1.1"
    postcss-env-function "^4.0.6"
    postcss-focus-visible "^6.0.4"
    postcss-focus-within "^5.0.4"
    postcss-font-variant "^5.0.0"
    postcss-gap-properties "^3.0.3"
    postcss-image-set-function "^4.0.6"
    postcss-initial "^4.0.1"
    postcss-lab-function "^4.2.0"
    postcss-logical "^5.0.4"
    postcss-media-minmax "^5.0.0"
    postcss-nesting "^10.1.7"
    postcss-opacity-percentage "^1.1.2"
    postcss-overflow-shorthand "^3.0.3"
    postcss-page-break "^3.0.4"
    postcss-place "^7.0.4"
    postcss-pseudo-class-any-link "^7.1.4"
    postcss-replace-overflow-wrap "^4.0.0"
    postcss-selector-not "^6.0.0"
    postcss-value-parser "^4.2.0"

postcss-pseudo-class-any-link@^7.1.4:
  version "7.1.4"
  resolved "https://registry.npmjs.org/postcss-pseudo-class-any-link/-/postcss-pseudo-class-any-link-7.1.4.tgz"
  integrity sha512-JxRcLXm96u14N3RzFavPIE9cRPuOqLDuzKeBsqi4oRk4vt8n0A7I0plFs/VXTg7U2n7g/XkQi0OwqTO3VWBfEg==
  dependencies:
    postcss-selector-parser "^6.0.10"

postcss-reduce-initial@^5.1.0:
  version "5.1.0"
  resolved "https://registry.npmjs.org/postcss-reduce-initial/-/postcss-reduce-initial-5.1.0.tgz"
  integrity sha512-5OgTUviz0aeH6MtBjHfbr57tml13PuedK/Ecg8szzd4XRMbYxH4572JFG067z+FqBIf6Zp/d+0581glkvvWMFw==
  dependencies:
    browserslist "^4.16.6"
    caniuse-api "^3.0.0"

postcss-reduce-transforms@^5.1.0:
  version "5.1.0"
  resolved "https://registry.npmjs.org/postcss-reduce-transforms/-/postcss-reduce-transforms-5.1.0.tgz"
  integrity sha512-2fbdbmgir5AvpW9RLtdONx1QoYG2/EtqpNQbFASDlixBbAYuTcJ0dECwlqNqH7VbaUnEnh8SrxOe2sRIn24XyQ==
  dependencies:
    postcss-value-parser "^4.2.0"

postcss-replace-overflow-wrap@^4.0.0:
  version "4.0.0"
  resolved "https://registry.npmjs.org/postcss-replace-overflow-wrap/-/postcss-replace-overflow-wrap-4.0.0.tgz"
  integrity sha512-KmF7SBPphT4gPPcKZc7aDkweHiKEEO8cla/GjcBK+ckKxiZslIu3C4GCRW3DNfL0o7yW7kMQu9xlZ1kXRXLXtw==

postcss-selector-not@^6.0.0:
  version "6.0.0"
  resolved "https://registry.npmjs.org/postcss-selector-not/-/postcss-selector-not-6.0.0.tgz"
  integrity sha512-i/HI/VNd3V9e1WOLCwJsf9nePBRXqcGtVibcJ9FsVo0agfDEfsLSlFt94aYjY35wUNcdG0KrvdyjEr7It50wLQ==
  dependencies:
    postcss-selector-parser "^6.0.10"

postcss-selector-parser@^6.0.10, postcss-selector-parser@^6.0.2, postcss-selector-parser@^6.0.4, postcss-selector-parser@^6.0.5, postcss-selector-parser@^6.0.6, postcss-selector-parser@^6.0.9:
  version "6.0.10"
  resolved "https://registry.npmjs.org/postcss-selector-parser/-/postcss-selector-parser-6.0.10.tgz"
  integrity sha512-IQ7TZdoaqbT+LCpShg46jnZVlhWD2w6iQYAcYXfHARZ7X1t/UGhhceQDs5X0cGqKvYlHNOuv7Oa1xmb0oQuA3w==
  dependencies:
    cssesc "^3.0.0"
    util-deprecate "^1.0.2"

postcss-svgo@^5.1.0:
  version "5.1.0"
  resolved "https://registry.npmjs.org/postcss-svgo/-/postcss-svgo-5.1.0.tgz"
  integrity sha512-D75KsH1zm5ZrHyxPakAxJWtkyXew5qwS70v56exwvw542d9CRtTo78K0WeFxZB4G7JXKKMbEZtZayTGdIky/eA==
  dependencies:
    postcss-value-parser "^4.2.0"
    svgo "^2.7.0"

postcss-unique-selectors@^5.1.1:
  version "5.1.1"
  resolved "https://registry.npmjs.org/postcss-unique-selectors/-/postcss-unique-selectors-5.1.1.tgz"
  integrity sha512-5JiODlELrz8L2HwxfPnhOWZYWDxVHWL83ufOv84NrcgipI7TaeRsatAhK4Tr2/ZiYldpK/wBvw5BD3qfaK96GA==
  dependencies:
    postcss-selector-parser "^6.0.5"

postcss-value-parser@^4.0.0, postcss-value-parser@^4.1.0, postcss-value-parser@^4.2.0:
  version "4.2.0"
  resolved "https://registry.npmjs.org/postcss-value-parser/-/postcss-value-parser-4.2.0.tgz"
  integrity sha512-1NNCs6uurfkVbeXG4S8JFT9t19m45ICnif8zWLd5oPSZ50QnwMfK+H3jv408d4jw/7Bttv5axS5IiHoLaVNHeQ==

postcss@^7.0.35:
  version "7.0.39"
  resolved "https://registry.npmjs.org/postcss/-/postcss-7.0.39.tgz"
  integrity sha512-yioayjNbHn6z1/Bywyb2Y4s3yvDAeXGOyxqD+LnVOinq6Mdmd++SW2wUNVzavyyHxd6+DxzWGIuosg6P1Rj8uA==
  dependencies:
    picocolors "^0.2.1"
    source-map "^0.6.1"

postcss@^8.3.5, postcss@^8.4.14, postcss@^8.4.4, postcss@^8.4.7:
  version "8.4.14"
  resolved "https://registry.npmjs.org/postcss/-/postcss-8.4.14.tgz"
  integrity sha512-E398TUmfAYFPBSdzgeieK2Y1+1cpdxJx8yXbK/m57nRhKSmk1GB2tO4lbLBtlkfPQTDKfe4Xqv1ASWPpayPEig==
  dependencies:
    nanoid "^3.3.4"
    picocolors "^1.0.0"
    source-map-js "^1.0.2"

prelude-ls@^1.2.1:
  version "1.2.1"
  resolved "https://registry.npmjs.org/prelude-ls/-/prelude-ls-1.2.1.tgz"
  integrity sha512-vkcDPrRZo1QZLbn5RLGPpg/WmIQ65qoWWhcGKf/b5eplkkarX0m9z8ppCat4mlOqUsWpyNuYgO3VRyrYHSzX5g==

prelude-ls@~1.1.2:
  version "1.1.2"
  resolved "https://registry.npmjs.org/prelude-ls/-/prelude-ls-1.1.2.tgz"
  integrity sha512-ESF23V4SKG6lVSGZgYNpbsiaAkdab6ZgOxe52p7+Kid3W3u3bxR4Vfd/o21dmN7jSt0IwgZ4v5MUd26FEtXE9w==

pretty-bytes@^5.3.0, pretty-bytes@^5.4.1:
  version "5.6.0"
  resolved "https://registry.npmjs.org/pretty-bytes/-/pretty-bytes-5.6.0.tgz"
  integrity sha512-FFw039TmrBqFK8ma/7OL3sDz/VytdtJr044/QUJtH0wK9lb9jLq9tJyIxUwtQJHwar2BqtiA4iCWSwo9JLkzFg==

pretty-error@^4.0.0:
  version "4.0.0"
  resolved "https://registry.npmjs.org/pretty-error/-/pretty-error-4.0.0.tgz"
  integrity sha512-AoJ5YMAcXKYxKhuJGdcvse+Voc6v1RgnsR3nWcYU7q4t6z0Q6T86sv5Zq8VIRbOWWFpvdGE83LtdSMNd+6Y0xw==
  dependencies:
    lodash "^4.17.20"
    renderkid "^3.0.0"

pretty-format@^26.6.2:
  version "26.6.2"
  resolved "https://registry.npmjs.org/pretty-format/-/pretty-format-26.6.2.tgz"
  integrity sha512-7AeGuCYNGmycyQbCqd/3PWH4eOoX/OiCa0uphp57NVTeAGdJGaAliecxwBDHYQCIvrW7aDBZCYeNTP/WX69mkg==
  dependencies:
    "@jest/types" "^26.6.2"
    ansi-regex "^5.0.0"
    ansi-styles "^4.0.0"
    react-is "^17.0.1"

pretty-format@^27.5.1:
  version "27.5.1"
  resolved "https://registry.npmjs.org/pretty-format/-/pretty-format-27.5.1.tgz"
  integrity sha512-Qb1gy5OrP5+zDf2Bvnzdl3jsTf1qXVMazbvCoKhtKqVs4/YK4ozX4gKQJJVyNe+cajNPn0KoC0MC3FUmaHWEmQ==
  dependencies:
    ansi-regex "^5.0.1"
    ansi-styles "^5.0.0"
    react-is "^17.0.1"

pretty-format@^28.0.0, pretty-format@^28.1.1:
  version "28.1.1"
  resolved "https://registry.npmjs.org/pretty-format/-/pretty-format-28.1.1.tgz"
  integrity sha512-wwJbVTGFHeucr5Jw2bQ9P+VYHyLdAqedFLEkdQUVaBF/eiidDwH5OpilINq4mEfhbCjLnirt6HTTDhv1HaTIQw==
  dependencies:
    "@jest/schemas" "^28.0.2"
    ansi-regex "^5.0.1"
    ansi-styles "^5.0.0"
    react-is "^18.0.0"

process-nextick-args@~2.0.0:
  version "2.0.1"
  resolved "https://registry.npmjs.org/process-nextick-args/-/process-nextick-args-2.0.1.tgz"
  integrity sha512-3ouUOpQhtgrbOa17J7+uxOTpITYWaGP7/AhoR3+A+/1e9skrzelGi/dXzEYyvbxubEF6Wn2ypscTKiKJFFn1ag==

progress@^2.0.0:
  version "2.0.3"
  resolved "https://registry.npmjs.org/progress/-/progress-2.0.3.tgz"
  integrity sha512-7PiHtLll5LdnKIMw100I+8xJXR5gW2QwWYkT6iJva0bXitZKa/XMrSbdmg3r2Xnaidz9Qumd0VPaMrZlF9V9sA==

promise@^8.1.0:
  version "8.1.0"
  resolved "https://registry.npmjs.org/promise/-/promise-8.1.0.tgz"
  integrity sha512-W04AqnILOL/sPRXziNicCjSNRruLAuIHEOVBazepu0545DDNGYHz7ar9ZgZ1fMU8/MA4mVxp5rkBWRi6OXIy3Q==
  dependencies:
    asap "~2.0.6"

prompts@^2.0.1, prompts@^2.4.2:
  version "2.4.2"
  resolved "https://registry.npmjs.org/prompts/-/prompts-2.4.2.tgz"
  integrity sha512-NxNv/kLguCA7p3jE8oL2aEBsrJWgAakBpgmgK6lpPWV+WuOmY6r2/zbAVnP+T8bQlA0nzHXSJSJW0Hq7ylaD2Q==
  dependencies:
    kleur "^3.0.3"
    sisteransi "^1.0.5"

prop-types@^15.8.1:
  version "15.8.1"
  resolved "https://registry.npmjs.org/prop-types/-/prop-types-15.8.1.tgz"
  integrity sha512-oj87CgZICdulUohogVAR7AjlC0327U4el4L6eAvOqCeudMDVU0NThNaV+b9Df4dXgSP1gXMTnPdhfe/2qDH5cg==
  dependencies:
    loose-envify "^1.4.0"
    object-assign "^4.1.1"
    react-is "^16.13.1"

protocol-buffers-schema@^3.3.1:
  version "3.6.0"
  resolved "https://registry.npmjs.org/protocol-buffers-schema/-/protocol-buffers-schema-3.6.0.tgz"
  integrity sha512-TdDRD+/QNdrCGCE7v8340QyuXd4kIWIgapsE2+n/SaGiSSbomYl4TjHlvIoCWRpE7wFt02EpB35VVA2ImcBVqw==

proxy-addr@~2.0.7:
  version "2.0.7"
  resolved "https://registry.npmjs.org/proxy-addr/-/proxy-addr-2.0.7.tgz"
  integrity sha512-llQsMLSUDUPT44jdrU/O37qlnifitDP+ZwrmmZcoSKyLKvtZxpyV0n2/bD/N4tBAAZ/gJEdZU7KMraoK1+XYAg==
  dependencies:
    forwarded "0.2.0"
    ipaddr.js "1.9.1"

prr@~1.0.1:
  version "1.0.1"
  resolved "https://registry.npmjs.org/prr/-/prr-1.0.1.tgz"
  integrity sha512-yPw4Sng1gWghHQWj0B3ZggWUm4qVbPwPFcRG8KyxiU7J2OHFSoEHKS+EZ3fv5l1t9CyCiop6l/ZYeWbrgoQejw==

psl@^1.1.33:
  version "1.8.0"
  resolved "https://registry.npmjs.org/psl/-/psl-1.8.0.tgz"
  integrity sha512-RIdOzyoavK+hA18OGGWDqUTsCLhtA7IcZ/6NCs4fFJaHBDab+pDDmDIByWFRQJq2Cd7r1OoQxBGKOaztq+hjIQ==

punycode@^2.1.0, punycode@^2.1.1:
  version "2.1.1"
  resolved "https://registry.npmjs.org/punycode/-/punycode-2.1.1.tgz"
  integrity sha512-XRsRjdf+j5ml+y/6GKHPZbrF/8p2Yga0JPtdqTIY2Xe5ohJPD9saDJJLPvp9+NSBprVvevdXZybnj2cv8OEd0A==

q@^1.1.2:
  version "1.5.1"
  resolved "https://registry.npmjs.org/q/-/q-1.5.1.tgz"
  integrity sha512-kV/CThkXo6xyFEZUugw/+pIOywXcDbFYgSct5cT3gqlbkBE1SJdwy6UQoZvodiWF/ckQLZyDE/Bu1M6gVu5lVw==

qs@6.10.3:
  version "6.10.3"
  resolved "https://registry.npmjs.org/qs/-/qs-6.10.3.tgz"
  integrity sha512-wr7M2E0OFRfIfJZjKGieI8lBKb7fRCH4Fv5KNPEs7gJ8jadvotdsS08PzOKR7opXhZ/Xkjtt3WF9g38drmyRqQ==
  dependencies:
    side-channel "^1.0.4"

queue-microtask@^1.2.2:
  version "1.2.3"
  resolved "https://registry.npmjs.org/queue-microtask/-/queue-microtask-1.2.3.tgz"
  integrity sha512-NuaNSa6flKT5JaSYQzJok04JzTL1CA6aGhv5rfLW3PgqA+M2ChpZQnAC8h8i4ZFkBS8X5RqkDBHA7r4hej3K9A==

quick-lru@^5.1.1:
  version "5.1.1"
  resolved "https://registry.npmjs.org/quick-lru/-/quick-lru-5.1.1.tgz"
  integrity sha512-WuyALRjWPDGtt/wzJiadO5AXY+8hZ80hVpe6MyivgraREW751X3SbhRvG3eLKOYN+8VEvqLcf3wdnt44Z4S4SA==

quickselect@^2.0.0:
  version "2.0.0"
  resolved "https://registry.npmjs.org/quickselect/-/quickselect-2.0.0.tgz"
  integrity sha512-RKJ22hX8mHe3Y6wH/N3wCM6BWtjaxIyyUIkpHOvfFnxdI4yD4tBXEBKSbriGujF6jnSVkJrffuo6vxACiSSxIw==

raf@^3.4.1:
  version "3.4.1"
  resolved "https://registry.npmjs.org/raf/-/raf-3.4.1.tgz"
  integrity sha512-Sq4CW4QhwOHE8ucn6J34MqtZCeWFP2aQSmrlroYgqAV1PjStIhJXxYuTgUIfkEk7zTLjmIjLmU5q+fbD1NnOJA==
  dependencies:
    performance-now "^2.1.0"

randombytes@^2.1.0:
  version "2.1.0"
  resolved "https://registry.npmjs.org/randombytes/-/randombytes-2.1.0.tgz"
  integrity sha512-vYl3iOX+4CKUWuxGi9Ukhie6fsqXqS9FE2Zaic4tNFD2N2QQaXOMFbuKK4QmDHC0JO6B1Zp41J0LpT0oR68amQ==
  dependencies:
    safe-buffer "^5.1.0"

range-parser@^1.2.1, range-parser@~1.2.1:
  version "1.2.1"
  resolved "https://registry.npmjs.org/range-parser/-/range-parser-1.2.1.tgz"
  integrity sha512-Hrgsx+orqoygnmhFbKaHE6c296J+HTAQXoxEF6gNupROmmGJRoyzfG3ccAveqCBrwr/2yxQ5BVd/GTl5agOwSg==

raw-body@2.5.1:
  version "2.5.1"
  resolved "https://registry.npmjs.org/raw-body/-/raw-body-2.5.1.tgz"
  integrity sha512-qqJBtEyVgS0ZmPGdCFPWJ3FreoqvG4MVQln/kCgF7Olq95IbOp0/BWyMwbdtn4VTvkM8Y7khCQ2Xgk/tcrCXig==
  dependencies:
    bytes "3.1.2"
    http-errors "2.0.0"
    iconv-lite "0.4.24"
    unpipe "1.0.0"

rbush@^3.0.1:
  version "3.0.1"
  resolved "https://registry.npmjs.org/rbush/-/rbush-3.0.1.tgz"
  integrity sha512-XRaVO0YecOpEuIvbhbpTrZgoiI6xBlz6hnlr6EHhd+0x9ase6EmeN+hdwwUaJvLcsFFQ8iWVF1GAK1yB0BWi0w==
  dependencies:
    quickselect "^2.0.0"

rc-align@^4.0.0:
  version "4.0.12"
  resolved "https://registry.npmjs.org/rc-align/-/rc-align-4.0.12.tgz"
  integrity sha512-3DuwSJp8iC/dgHzwreOQl52soj40LchlfUHtgACOUtwGuoFIOVh6n/sCpfqCU8kO5+iz6qR0YKvjgB8iPdE3aQ==
  dependencies:
    "@babel/runtime" "^7.10.1"
    classnames "2.x"
    dom-align "^1.7.0"
    lodash "^4.17.21"
    rc-util "^5.3.0"
    resize-observer-polyfill "^1.5.1"

rc-cascader@~3.6.0:
  version "3.6.1"
  resolved "https://registry.npmjs.org/rc-cascader/-/rc-cascader-3.6.1.tgz"
  integrity sha512-+GmN2Z0IybKT45t0Z94jkjmsOHGxAliobR2tzt05/Gw0AKBYLHX5bdvsVXR7abPnarYyYzZ/cWe8CoFgDjAFNw==
  dependencies:
    "@babel/runtime" "^7.12.5"
    array-tree-filter "^2.1.0"
    classnames "^2.3.1"
    rc-select "~14.1.0"
    rc-tree "~5.6.3"
    rc-util "^5.6.1"

rc-checkbox@~2.3.0:
  version "2.3.2"
  resolved "https://registry.npmjs.org/rc-checkbox/-/rc-checkbox-2.3.2.tgz"
  integrity sha512-afVi1FYiGv1U0JlpNH/UaEXdh6WUJjcWokj/nUN2TgG80bfG+MDdbfHKlLcNNba94mbjy2/SXJ1HDgrOkXGAjg==
  dependencies:
    "@babel/runtime" "^7.10.1"
    classnames "^2.2.1"

rc-collapse@~3.3.0:
  version "3.3.1"
  resolved "https://registry.npmjs.org/rc-collapse/-/rc-collapse-3.3.1.tgz"
  integrity sha512-cOJfcSe3R8vocrF8T+PgaHDrgeA1tX+lwfhwSj60NX9QVRidsILIbRNDLD6nAzmcvVC5PWiIRiR4S1OobxdhCg==
  dependencies:
    "@babel/runtime" "^7.10.1"
    classnames "2.x"
    rc-motion "^2.3.4"
    rc-util "^5.2.1"
    shallowequal "^1.1.0"

rc-dialog@~8.9.0:
  version "8.9.0"
  resolved "https://registry.npmjs.org/rc-dialog/-/rc-dialog-8.9.0.tgz"
  integrity sha512-Cp0tbJnrvPchJfnwIvOMWmJ4yjX3HWFatO6oBFD1jx8QkgsQCR0p8nUWAKdd3seLJhEC39/v56kZaEjwp9muoQ==
  dependencies:
    "@babel/runtime" "^7.10.1"
    classnames "^2.2.6"
    rc-motion "^2.3.0"
    rc-util "^5.21.0"

rc-drawer@~5.1.0:
  version "5.1.0"
  resolved "https://registry.npmjs.org/rc-drawer/-/rc-drawer-5.1.0.tgz"
  integrity sha512-pU3Tsn99pxGdYowXehzZbdDVE+4lDXSGb7p8vA9mSmr569oc2Izh4Zw5vLKSe/Xxn2p5MSNbLVqD4tz+pK6SOw==
  dependencies:
    "@babel/runtime" "^7.10.1"
    classnames "^2.2.6"
    rc-motion "^2.6.1"
    rc-util "^5.21.2"

rc-dropdown@~4.0.0:
  version "4.0.1"
  resolved "https://registry.npmjs.org/rc-dropdown/-/rc-dropdown-4.0.1.tgz"
  integrity sha512-OdpXuOcme1rm45cR0Jzgfl1otzmU4vuBVb+etXM8vcaULGokAKVpKlw8p6xzspG7jGd/XxShvq+N3VNEfk/l5g==
  dependencies:
    "@babel/runtime" "^7.18.3"
    classnames "^2.2.6"
    rc-trigger "^5.3.1"
    rc-util "^5.17.0"

rc-field-form@~1.27.0:
  version "1.27.1"
  resolved "https://registry.npmjs.org/rc-field-form/-/rc-field-form-1.27.1.tgz"
  integrity sha512-RShegnwFu6TH8tl2olCxn+B4Wyh5EiQH8c/7wucbkLNyue05YiH5gomUAg1vbZjp71yFKwegClctsEG5CNBWAA==
  dependencies:
    "@babel/runtime" "^7.18.0"
    async-validator "^4.1.0"
    rc-util "^5.8.0"

rc-image@~5.7.0:
  version "5.7.0"
  resolved "https://registry.npmjs.org/rc-image/-/rc-image-5.7.0.tgz"
  integrity sha512-v6dzSgYfYrH4liKmOZKZZO+x21sJ9KPXNinBfkAoQg2Ihcd5QZ+P/JjB7v60X981XTPGjegy8U17Z8VUX4V36g==
  dependencies:
    "@babel/runtime" "^7.11.2"
    classnames "^2.2.6"
    rc-dialog "~8.9.0"
    rc-util "^5.0.6"

rc-input-number@~7.3.5:
  version "7.3.6"
  resolved "https://registry.npmjs.org/rc-input-number/-/rc-input-number-7.3.6.tgz"
  integrity sha512-Se62oMOBn9HwF/gSag+YtAYyKZsjJzEsqmyAJHAnAvPfjZJOu7dLMlQRwBbTtELbKXM/Y5Fztcq8CW2Y9f49qA==
  dependencies:
    "@babel/runtime" "^7.10.1"
    classnames "^2.2.5"
    rc-util "^5.23.0"

rc-input@~0.0.1-alpha.5:
  version "0.0.1-alpha.7"
  resolved "https://registry.npmjs.org/rc-input/-/rc-input-0.0.1-alpha.7.tgz"
  integrity sha512-eozaqpCYWSY5LBMwlHgC01GArkVEP+XlJ84OMvdkwUnJBSv83Yxa15pZpn7vACAj84uDC4xOA2CoFdbLuqB08Q==
  dependencies:
    "@babel/runtime" "^7.11.1"
    classnames "^2.2.1"
    rc-util "^5.18.1"

rc-mentions@~1.9.1:
  version "1.9.2"
  resolved "https://registry.npmjs.org/rc-mentions/-/rc-mentions-1.9.2.tgz"
  integrity sha512-uxb/lzNnEGmvraKWNGE6KXMVXvt8RQv9XW8R0Dqi3hYsyPiAZeHRCHQKdLARuk5YBhFhZ6ga55D/8XuY367g3g==
  dependencies:
    "@babel/runtime" "^7.10.1"
    classnames "^2.2.6"
    rc-menu "~9.6.0"
    rc-textarea "^0.3.0"
    rc-trigger "^5.0.4"
    rc-util "^5.22.5"

rc-menu@~9.6.0:
  version "9.6.0"
  resolved "https://registry.npmjs.org/rc-menu/-/rc-menu-9.6.0.tgz"
  integrity sha512-d26waws42U/rVwW/+rOE2FN9pX6wUc9bDy38vVQYoie6gE85auWIpl5oChGlnW6nE2epnTwUsgWl8ipOPgmnUA==
  dependencies:
    "@babel/runtime" "^7.10.1"
    classnames "2.x"
    rc-motion "^2.4.3"
    rc-overflow "^1.2.0"
    rc-trigger "^5.1.2"
    rc-util "^5.12.0"
    shallowequal "^1.1.0"

rc-menu@~9.6.3:
  version "9.6.3"
  resolved "https://registry.npmjs.org/rc-menu/-/rc-menu-9.6.3.tgz"
  integrity sha512-KY9QilKWgkJZ0JSpOBgIpQF2wMRRodRxpIMYyIJ3Nd5N6xfVLOxXCxevHcBplt+Ez7MhUF+I03MuAKqWQJLZgw==
  dependencies:
    "@babel/runtime" "^7.10.1"
    classnames "2.x"
    rc-motion "^2.4.3"
    rc-overflow "^1.2.0"
    rc-trigger "^5.1.2"
    rc-util "^5.12.0"
    shallowequal "^1.1.0"

rc-motion@^2.0.0, rc-motion@^2.0.1, rc-motion@^2.2.0, rc-motion@^2.3.0, rc-motion@^2.3.4, rc-motion@^2.4.3, rc-motion@^2.4.4, rc-motion@^2.6.1:
  version "2.6.2"
  resolved "https://registry.npmjs.org/rc-motion/-/rc-motion-2.6.2.tgz"
  integrity sha512-4w1FaX3dtV749P8GwfS4fYnFG4Rb9pxvCYPc/b2fw1cmlHJWNNgOFIz7ysiD+eOrzJSvnLJWlNQQncpNMXwwpg==
  dependencies:
    "@babel/runtime" "^7.11.1"
    classnames "^2.2.1"
    rc-util "^5.21.0"

rc-notification@~4.6.0:
  version "4.6.0"
  resolved "https://registry.npmjs.org/rc-notification/-/rc-notification-4.6.0.tgz"
  integrity sha512-xF3MKgIoynzjQAO4lqsoraiFo3UXNYlBfpHs0VWvwF+4pimen9/H1DYLN2mfRWhHovW6gRpla73m2nmyIqAMZQ==
  dependencies:
    "@babel/runtime" "^7.10.1"
    classnames "2.x"
    rc-motion "^2.2.0"
    rc-util "^5.20.1"

rc-overflow@^1.0.0, rc-overflow@^1.2.0:
  version "1.2.6"
  resolved "https://registry.npmjs.org/rc-overflow/-/rc-overflow-1.2.6.tgz"
  integrity sha512-YqbocgzuQxfq2wZy72vdAgrgzzEuM/5d4gF9TBEodCpXPbUeXGrUXNm1J6G1MSkCU2N0ePIgCEu5qD/0Ldi63Q==
  dependencies:
    "@babel/runtime" "^7.11.1"
    classnames "^2.2.1"
    rc-resize-observer "^1.0.0"
    rc-util "^5.19.2"

rc-pagination@~3.1.17:
  version "3.1.17"
  resolved "https://registry.npmjs.org/rc-pagination/-/rc-pagination-3.1.17.tgz"
  integrity sha512-/BQ5UxcBnW28vFAcP2hfh+Xg15W0QZn8TWYwdCApchMH1H0CxiaUUcULP8uXcFM1TygcdKWdt3JqsL9cTAfdkQ==
  dependencies:
    "@babel/runtime" "^7.10.1"
    classnames "^2.2.1"

rc-picker@~2.6.10:
  version "2.6.10"
  resolved "https://registry.npmjs.org/rc-picker/-/rc-picker-2.6.10.tgz"
  integrity sha512-9wYtw0DFWs9FO92Qh2D76P0iojUr8ZhLOtScUeOit6ks/F+TBLrOC1uze3IOu+u9gbDAjmosNWLKbBzx/Yuv2w==
  dependencies:
    "@babel/runtime" "^7.10.1"
    classnames "^2.2.1"
    date-fns "2.x"
    dayjs "1.x"
    moment "^2.24.0"
    rc-trigger "^5.0.4"
    rc-util "^5.4.0"
    shallowequal "^1.1.0"

rc-progress@~3.3.2:
  version "3.3.3"
  resolved "https://registry.npmjs.org/rc-progress/-/rc-progress-3.3.3.tgz"
  integrity sha512-MDVNVHzGanYtRy2KKraEaWeZLri2ZHWIRyaE1a9MQ2MuJ09m+Wxj5cfcaoaR6z5iRpHpA59YeUxAlpML8N4PJw==
  dependencies:
    "@babel/runtime" "^7.10.1"
    classnames "^2.2.6"
    rc-util "^5.16.1"

rc-rate@~2.9.0:
  version "2.9.2"
  resolved "https://registry.npmjs.org/rc-rate/-/rc-rate-2.9.2.tgz"
  integrity sha512-SaiZFyN8pe0Fgphv8t3+kidlej+cq/EALkAJAc3A0w0XcPaH2L1aggM8bhe1u6GAGuQNAoFvTLjw4qLPGRKV5g==
  dependencies:
    "@babel/runtime" "^7.10.1"
    classnames "^2.2.5"
    rc-util "^5.0.1"

rc-resize-observer@^1.0.0, rc-resize-observer@^1.1.0, rc-resize-observer@^1.2.0:
  version "1.2.0"
  resolved "https://registry.npmjs.org/rc-resize-observer/-/rc-resize-observer-1.2.0.tgz"
  integrity sha512-6W+UzT3PyDM0wVCEHfoW3qTHPTvbdSgiA43buiy8PzmeMnfgnDeb9NjdimMXMl3/TcrvvWl5RRVdp+NqcR47pQ==
  dependencies:
    "@babel/runtime" "^7.10.1"
    classnames "^2.2.1"
    rc-util "^5.15.0"
    resize-observer-polyfill "^1.5.1"

rc-segmented@~2.1.0:
  version "2.1.0"
  resolved "https://registry.npmjs.org/rc-segmented/-/rc-segmented-2.1.0.tgz"
  integrity sha512-hUlonro+pYoZcwrH6Vm56B2ftLfQh046hrwif/VwLIw1j3zGt52p5mREBwmeVzXnSwgnagpOpfafspzs1asjGw==
  dependencies:
    "@babel/runtime" "^7.11.1"
    classnames "^2.2.1"
    rc-motion "^2.4.4"
    rc-util "^5.17.0"

rc-select@~14.1.0, rc-select@~14.1.1:
  version "14.1.9"
  resolved "https://registry.npmjs.org/rc-select/-/rc-select-14.1.9.tgz"
  integrity sha512-DK01+Q7oCWr5jVPiEp/BTQ8xCB4rI4LfXzZtSmBWJhOMuibyZD1Vlz/DlVKCUFmtBM4SzG4/SltGHoGlcbCqiw==
  dependencies:
    "@babel/runtime" "^7.10.1"
    classnames "2.x"
    rc-motion "^2.0.1"
    rc-overflow "^1.0.0"
    rc-trigger "^5.0.4"
    rc-util "^5.16.1"
    rc-virtual-list "^3.2.0"

rc-slider@~10.0.0:
  version "10.0.1"
  resolved "https://registry.npmjs.org/rc-slider/-/rc-slider-10.0.1.tgz"
  integrity sha512-igTKF3zBet7oS/3yNiIlmU8KnZ45npmrmHlUUio8PNbIhzMcsh+oE/r2UD42Y6YD2D/s+kzCQkzQrPD6RY435Q==
  dependencies:
    "@babel/runtime" "^7.10.1"
    classnames "^2.2.5"
    rc-util "^5.18.1"
    shallowequal "^1.1.0"

rc-steps@~4.1.0:
  version "4.1.4"
  resolved "https://registry.npmjs.org/rc-steps/-/rc-steps-4.1.4.tgz"
  integrity sha512-qoCqKZWSpkh/b03ASGx1WhpKnuZcRWmvuW+ZUu4mvMdfvFzVxblTwUM+9aBd0mlEUFmt6GW8FXhMpHkK3Uzp3w==
  dependencies:
    "@babel/runtime" "^7.10.2"
    classnames "^2.2.3"
    rc-util "^5.0.1"

rc-switch@~3.2.0:
  version "3.2.2"
  resolved "https://registry.npmjs.org/rc-switch/-/rc-switch-3.2.2.tgz"
  integrity sha512-+gUJClsZZzvAHGy1vZfnwySxj+MjLlGRyXKXScrtCTcmiYNPzxDFOxdQ/3pK1Kt/0POvwJ/6ALOR8gwdXGhs+A==
  dependencies:
    "@babel/runtime" "^7.10.1"
    classnames "^2.2.1"
    rc-util "^5.0.1"

rc-table@~7.25.3:
  version "7.25.3"
  resolved "https://registry.npmjs.org/rc-table/-/rc-table-7.25.3.tgz"
  integrity sha512-McsLJ2rg8EEpRBRYN4Pf9gT7ZNYnjvF9zrBpUBBbUX/fxk+eGi5ff1iPIhMyiHsH71/BmTUzX9nc9XqupD0nMg==
  dependencies:
    "@babel/runtime" "^7.10.1"
    classnames "^2.2.5"
    rc-resize-observer "^1.1.0"
    rc-util "^5.22.5"
    shallowequal "^1.1.0"

rc-tabs@~11.16.0:
  version "11.16.1"
  resolved "https://registry.npmjs.org/rc-tabs/-/rc-tabs-11.16.1.tgz"
  integrity sha512-bR7Dap23YyfzZQwtKomhiFEFzZuE7WaKWo+ypNRSGB9PDKSc6tM12VP8LWYkvmmQHthgwP0WRN8nFbSJWuqLYw==
  dependencies:
    "@babel/runtime" "^7.11.2"
    classnames "2.x"
    rc-dropdown "~4.0.0"
    rc-menu "~9.6.0"
    rc-resize-observer "^1.0.0"
    rc-util "^5.5.0"

rc-textarea@^0.3.0, rc-textarea@~0.3.0:
  version "0.3.7"
  resolved "https://registry.npmjs.org/rc-textarea/-/rc-textarea-0.3.7.tgz"
  integrity sha512-yCdZ6binKmAQB13hc/oehh0E/QRwoPP1pjF21aHBxlgXO3RzPF6dUu4LG2R4FZ1zx/fQd2L1faktulrXOM/2rw==
  dependencies:
    "@babel/runtime" "^7.10.1"
    classnames "^2.2.1"
    rc-resize-observer "^1.0.0"
    rc-util "^5.7.0"
    shallowequal "^1.1.0"

rc-tooltip@~5.2.0:
  version "5.2.2"
  resolved "https://registry.npmjs.org/rc-tooltip/-/rc-tooltip-5.2.2.tgz"
  integrity sha512-jtQzU/18S6EI3lhSGoDYhPqNpWajMtS5VV/ld1LwyfrDByQpYmw/LW6U7oFXXLukjfDHQ7Ju705A82PRNFWYhg==
  dependencies:
    "@babel/runtime" "^7.11.2"
    classnames "^2.3.1"
    rc-trigger "^5.0.0"

rc-tree-select@~5.4.0:
  version "5.4.0"
  resolved "https://registry.npmjs.org/rc-tree-select/-/rc-tree-select-5.4.0.tgz"
  integrity sha512-reRbOqC7Ic/nQocJAJeCl4n6nJUY3NoqiwRXKvhjgZJU7NGr9vIccXEsY+Lghkw5UMpPoxGsIJB0jiAvM18XYA==
  dependencies:
    "@babel/runtime" "^7.10.1"
    classnames "2.x"
    rc-select "~14.1.0"
    rc-tree "~5.6.1"
    rc-util "^5.16.1"

rc-tree@~5.6.1, rc-tree@~5.6.3, rc-tree@~5.6.5:
  version "5.6.6"
  resolved "https://registry.npmjs.org/rc-tree/-/rc-tree-5.6.6.tgz"
  integrity sha512-HI/q4D4AHOp48OZcBUvJFWkI5OfnZivvGYI0xzI0dy0Mita2KcTGZv7/Yl6Aq3bL3od3x5AqAXq/7qxR3x4Kkg==
  dependencies:
    "@babel/runtime" "^7.10.1"
    classnames "2.x"
    rc-motion "^2.0.1"
    rc-util "^5.16.1"
    rc-virtual-list "^3.4.8"

rc-trigger@^5.0.0, rc-trigger@^5.0.4, rc-trigger@^5.1.2, rc-trigger@^5.2.10, rc-trigger@^5.3.1:
  version "5.3.1"
  resolved "https://registry.npmjs.org/rc-trigger/-/rc-trigger-5.3.1.tgz"
  integrity sha512-5gaFbDkYSefZ14j2AdzucXzlWgU2ri5uEjkHvsf1ynRhdJbKxNOnw4PBZ9+FVULNGFiDzzlVF8RJnR9P/xrnKQ==
  dependencies:
    "@babel/runtime" "^7.18.3"
    classnames "^2.2.6"
    rc-align "^4.0.0"
    rc-motion "^2.0.0"
    rc-util "^5.19.2"

rc-upload@~4.3.0:
  version "4.3.4"
  resolved "https://registry.npmjs.org/rc-upload/-/rc-upload-4.3.4.tgz"
  integrity sha512-uVbtHFGNjHG/RyAfm9fluXB6pvArAGyAx8z7XzXXyorEgVIWj6mOlriuDm0XowDHYz4ycNK0nE0oP3cbFnzxiQ==
  dependencies:
    "@babel/runtime" "^7.18.3"
    classnames "^2.2.5"
    rc-util "^5.2.0"

rc-util@^5.0.1, rc-util@^5.0.6, rc-util@^5.12.0, rc-util@^5.15.0, rc-util@^5.16.1, rc-util@^5.17.0, rc-util@^5.18.1, rc-util@^5.19.2, rc-util@^5.2.0, rc-util@^5.2.1, rc-util@^5.20.1, rc-util@^5.21.0, rc-util@^5.21.2, rc-util@^5.22.5, rc-util@^5.23.0, rc-util@^5.3.0, rc-util@^5.4.0, rc-util@^5.5.0, rc-util@^5.6.1, rc-util@^5.7.0, rc-util@^5.8.0, rc-util@^5.9.4:
  version "5.23.0"
  resolved "https://registry.npmjs.org/rc-util/-/rc-util-5.23.0.tgz"
  integrity sha512-lgm6diJ/pLgyfoZY59Vz7sW4mSoQCgozqbBye9IJ7/mb5w5h4T7h+i2JpXAx/UBQxscBZe68q0sP7EW+qfkKUg==
  dependencies:
    "@babel/runtime" "^7.18.3"
    react-is "^16.12.0"
    shallowequal "^1.1.0"

rc-virtual-list@^3.2.0, rc-virtual-list@^3.4.8:
  version "3.4.8"
  resolved "https://registry.npmjs.org/rc-virtual-list/-/rc-virtual-list-3.4.8.tgz"
  integrity sha512-qSN+Rv4i/E7RCTvTMr1uZo7f3crJJg/5DekoCagydo9zsXrxj07zsFSxqizqW+ldGA16lwa8So/bIbV9Ofjddg==
  dependencies:
    classnames "^2.2.6"
    rc-resize-observer "^1.0.0"
    rc-util "^5.15.0"

react-app-polyfill@^3.0.0:
  version "3.0.0"
  resolved "https://registry.npmjs.org/react-app-polyfill/-/react-app-polyfill-3.0.0.tgz"
  integrity sha512-sZ41cxiU5llIB003yxxQBYrARBqe0repqPTTYBTmMqTz9szeBbE37BehCE891NZsmdZqqP+xWKdT3eo3vOzN8w==
  dependencies:
    core-js "^3.19.2"
    object-assign "^4.1.1"
    promise "^8.1.0"
    raf "^3.4.1"
    regenerator-runtime "^0.13.9"
    whatwg-fetch "^3.6.2"

react-dev-utils@^12.0.0:
  version "12.0.1"
  resolved "https://registry.npmjs.org/react-dev-utils/-/react-dev-utils-12.0.1.tgz"
  integrity sha512-84Ivxmr17KjUupyqzFode6xKhjwuEJDROWKJy/BthkL7Wn6NJ8h4WE6k/exAv6ImS+0oZLRRW5j/aINMHyeGeQ==
  dependencies:
    "@babel/code-frame" "^7.16.0"
    address "^1.1.2"
    browserslist "^4.18.1"
    chalk "^4.1.2"
    cross-spawn "^7.0.3"
    detect-port-alt "^1.1.6"
    escape-string-regexp "^4.0.0"
    filesize "^8.0.6"
    find-up "^5.0.0"
    fork-ts-checker-webpack-plugin "^6.5.0"
    global-modules "^2.0.0"
    globby "^11.0.4"
    gzip-size "^6.0.0"
    immer "^9.0.7"
    is-root "^2.1.0"
    loader-utils "^3.2.0"
    open "^8.4.0"
    pkg-up "^3.1.0"
    prompts "^2.4.2"
    react-error-overlay "^6.0.11"
    recursive-readdir "^2.2.2"
    shell-quote "^1.7.3"
    strip-ansi "^6.0.1"
    text-table "^0.2.0"

react-dom@^18.2.0:
  version "18.2.0"
  resolved "https://registry.npmjs.org/react-dom/-/react-dom-18.2.0.tgz"
  integrity sha512-6IMTriUmvsjHUjNtEDudZfuDQUoWXVxKHhlEGSk81n4YFS+r/Kl99wXiwlVXtPBtJenozv2P+hxDsw9eA7Xo6g==
  dependencies:
    loose-envify "^1.1.0"
    scheduler "^0.23.0"

react-error-overlay@^6.0.11:
  version "6.0.11"
  resolved "https://registry.npmjs.org/react-error-overlay/-/react-error-overlay-6.0.11.tgz"
  integrity sha512-/6UZ2qgEyH2aqzYZgQPxEnz33NJ2gNsnHA2o5+o4wW9bLM/JYQitNP9xPhsXwC08hMMovfGe/8retsdDsczPRg==

react-icons@^3.11.0:
  version "3.11.0"
  resolved "https://registry.npmjs.org/react-icons/-/react-icons-3.11.0.tgz"
  integrity sha512-JRgiI/vdF6uyBgyZhVyYJUZAop95Sy4XDe/jmT3R/bKliFWpO/uZBwvSjWEdxwzec7SYbEPNPck0Kff2tUGM2Q==
  dependencies:
    camelcase "^5.0.0"

react-is@^16.12.0, react-is@^16.13.1:
  version "16.13.1"
  resolved "https://registry.npmjs.org/react-is/-/react-is-16.13.1.tgz"
  integrity sha512-24e6ynE2H+OKt4kqsOvNd8kBpV65zoxbA4BVsEOB3ARVWQki/DHzaUoC5KuON/BiccDaCCTZBuOcfZs70kR8bQ==

"react-is@^16.12.0 || ^17.0.0 || ^18.0.0", react-is@^18.0.0, react-is@^18.2.0:
  version "18.2.0"
  resolved "https://registry.npmjs.org/react-is/-/react-is-18.2.0.tgz"
  integrity sha512-xWGDIW6x921xtzPkhiULtthJHoJvBbF3q26fzloPCK0hsvxtPVelvftw3zjbHWSkR2km9Z+4uxbDDK/6Zw9B8w==

react-is@^17.0.1:
  version "17.0.2"
  resolved "https://registry.npmjs.org/react-is/-/react-is-17.0.2.tgz"
  integrity sha512-w2GsyukL62IJnlaff/nRegPQR94C/XXamvMWmSHRJ4y7Ts/4ocGRmTHvOs8PSE6pB3dWOrD/nueuU5sduBsQ4w==

react-refresh@^0.11.0:
  version "0.11.0"
  resolved "https://registry.npmjs.org/react-refresh/-/react-refresh-0.11.0.tgz"
  integrity sha512-F27qZr8uUqwhWZboondsPx8tnC3Ct3SxZA3V5WyEvujRyyNv0VYPhoBg1gZ8/MV5tubQp76Trw8lTv9hzRBa+A==

react-router-dom@^6.3.0:
  version "6.3.0"
  resolved "https://registry.npmjs.org/react-router-dom/-/react-router-dom-6.3.0.tgz"
  integrity sha512-uaJj7LKytRxZNQV8+RbzJWnJ8K2nPsOOEuX7aQstlMZKQT0164C+X2w6bnkqU3sjtLvpd5ojrezAyfZ1+0sStw==
  dependencies:
    history "^5.2.0"
    react-router "6.3.0"

react-router@6.3.0:
  version "6.3.0"
  resolved "https://registry.npmjs.org/react-router/-/react-router-6.3.0.tgz"
  integrity sha512-7Wh1DzVQ+tlFjkeo+ujvjSqSJmkt1+8JO+T5xklPlgrh70y7ogx75ODRW0ThWhY7S+6yEDks8TYrtQe/aoboBQ==
  dependencies:
    history "^5.2.0"

react-scripts@5.0.0:
  version "5.0.0"
  resolved "https://registry.npmjs.org/react-scripts/-/react-scripts-5.0.0.tgz"
  integrity sha512-3i0L2CyIlROz7mxETEdfif6Sfhh9Lfpzi10CtcGs1emDQStmZfWjJbAIMtRD0opVUjQuFWqHZyRZ9PPzKCFxWg==
  dependencies:
    "@babel/core" "^7.16.0"
    "@pmmmwh/react-refresh-webpack-plugin" "^0.5.3"
    "@svgr/webpack" "^5.5.0"
    babel-jest "^27.4.2"
    babel-loader "^8.2.3"
    babel-plugin-named-asset-import "^0.3.8"
    babel-preset-react-app "^10.0.1"
    bfj "^7.0.2"
    browserslist "^4.18.1"
    camelcase "^6.2.1"
    case-sensitive-paths-webpack-plugin "^2.4.0"
    css-loader "^6.5.1"
    css-minimizer-webpack-plugin "^3.2.0"
    dotenv "^10.0.0"
    dotenv-expand "^5.1.0"
    eslint "^8.3.0"
    eslint-config-react-app "^7.0.0"
    eslint-webpack-plugin "^3.1.1"
    file-loader "^6.2.0"
    fs-extra "^10.0.0"
    html-webpack-plugin "^5.5.0"
    identity-obj-proxy "^3.0.0"
    jest "^27.4.3"
    jest-resolve "^27.4.2"
    jest-watch-typeahead "^1.0.0"
    mini-css-extract-plugin "^2.4.5"
    postcss "^8.4.4"
    postcss-flexbugs-fixes "^5.0.2"
    postcss-loader "^6.2.1"
    postcss-normalize "^10.0.1"
    postcss-preset-env "^7.0.1"
    prompts "^2.4.2"
    react-app-polyfill "^3.0.0"
    react-dev-utils "^12.0.0"
    react-refresh "^0.11.0"
    resolve "^1.20.0"
    resolve-url-loader "^4.0.0"
    sass-loader "^12.3.0"
    semver "^7.3.5"
    source-map-loader "^3.0.0"
    style-loader "^3.3.1"
    tailwindcss "^3.0.2"
    terser-webpack-plugin "^5.2.5"
    webpack "^5.64.4"
    webpack-dev-server "^4.6.0"
    webpack-manifest-plugin "^4.0.2"
    workbox-webpack-plugin "^6.4.1"
  optionalDependencies:
    fsevents "^2.3.2"

react-shallow-renderer@^16.15.0:
  version "16.15.0"
  resolved "https://registry.npmjs.org/react-shallow-renderer/-/react-shallow-renderer-16.15.0.tgz"
  integrity sha512-oScf2FqQ9LFVQgA73vr86xl2NaOIX73rh+YFqcOp68CWj56tSfgtGKrEbyhCj0rSijyG9M1CYprTh39fBi5hzA==
  dependencies:
    object-assign "^4.1.1"
    react-is "^16.12.0 || ^17.0.0 || ^18.0.0"

react-test-renderer@^18.2.0:
  version "18.2.0"
  resolved "https://registry.npmjs.org/react-test-renderer/-/react-test-renderer-18.2.0.tgz"
  integrity sha512-JWD+aQ0lh2gvh4NM3bBM42Kx+XybOxCpgYK7F8ugAlpaTSnWsX+39Z4XkOykGZAHrjwwTZT3x3KxswVWxHPUqA==
  dependencies:
    react-is "^18.2.0"
    react-shallow-renderer "^16.15.0"
    scheduler "^0.23.0"

react@^18.2.0:
  version "18.2.0"
  resolved "https://registry.npmjs.org/react/-/react-18.2.0.tgz"
  integrity sha512-/3IjMdb2L9QbBdWiW5e3P2/npwMBaU9mHCSCUzNln0ZCYbcfTsGbTJrU/kGemdH2IWmB2ioZ+zkxtmq6g09fGQ==
  dependencies:
    loose-envify "^1.1.0"

read-cache@^1.0.0:
  version "1.0.0"
  resolved "https://registry.npmjs.org/read-cache/-/read-cache-1.0.0.tgz"
  integrity sha512-Owdv/Ft7IjOgm/i0xvNDZ1LrRANRfew4b2prF3OWMQLxLfu3bS8FVhCsrSCMK4lR56Y9ya+AThoTpDCTxCmpRA==
  dependencies:
    pify "^2.3.0"

readable-stream@^2.0.1:
  version "2.3.7"
  resolved "https://registry.npmjs.org/readable-stream/-/readable-stream-2.3.7.tgz"
  integrity sha512-Ebho8K4jIbHAxnuxi7o42OrZgF/ZTNcsZj6nRKyUmkhLFq8CHItp/fy6hQZuZmP/n3yZ9VBUbp4zz/mX8hmYPw==
  dependencies:
    core-util-is "~1.0.0"
    inherits "~2.0.3"
    isarray "~1.0.0"
    process-nextick-args "~2.0.0"
    safe-buffer "~5.1.1"
    string_decoder "~1.1.1"
    util-deprecate "~1.0.1"

readable-stream@^3.0.6:
  version "3.6.0"
  resolved "https://registry.npmjs.org/readable-stream/-/readable-stream-3.6.0.tgz"
  integrity sha512-BViHy7LKeTz4oNnkcLJ+lVSL6vpiFeX6/d3oSH8zCW7UxP2onchk+vTGB143xuFjHS3deTgkKoXXymXqymiIdA==
  dependencies:
    inherits "^2.0.3"
    string_decoder "^1.1.1"
    util-deprecate "^1.0.1"

readdirp@~3.6.0:
  version "3.6.0"
  resolved "https://registry.npmjs.org/readdirp/-/readdirp-3.6.0.tgz"
  integrity sha512-hOS089on8RduqdbhvQ5Z37A0ESjsqz6qnRcffsMU3495FuTdqSm+7bhJ29JvIOsBDEEnan5DPu9t3To9VRlMzA==
  dependencies:
    picomatch "^2.2.1"

recursive-readdir@^2.2.2:
  version "2.2.2"
  resolved "https://registry.npmjs.org/recursive-readdir/-/recursive-readdir-2.2.2.tgz"
  integrity sha512-nRCcW9Sj7NuZwa2XvH9co8NPeXUBhZP7CRKJtU+cS6PW9FpCIFoI5ib0NT1ZrbNuPoRy0ylyCaUL8Gih4LSyFg==
  dependencies:
    minimatch "3.0.4"

redent@^3.0.0:
  version "3.0.0"
  resolved "https://registry.npmjs.org/redent/-/redent-3.0.0.tgz"
  integrity sha512-6tDA8g98We0zd0GvVeMT9arEOnTw9qM03L9cJXaCjrip1OO764RDBLBfrB4cwzNGDj5OA5ioymC9GkizgWJDUg==
  dependencies:
    indent-string "^4.0.0"
    strip-indent "^3.0.0"

regenerate-unicode-properties@^10.0.1:
  version "10.0.1"
  resolved "https://registry.npmjs.org/regenerate-unicode-properties/-/regenerate-unicode-properties-10.0.1.tgz"
  integrity sha512-vn5DU6yg6h8hP/2OkQo3K7uVILvY4iu0oI4t3HFa81UPkhGJwkRwM10JEc3upjdhHjs/k8GJY1sRBhk5sr69Bw==
  dependencies:
    regenerate "^1.4.2"

regenerate@^1.4.2:
  version "1.4.2"
  resolved "https://registry.npmjs.org/regenerate/-/regenerate-1.4.2.tgz"
  integrity sha512-zrceR/XhGYU/d/opr2EKO7aRHUeiBI8qjtfHqADTwZd6Szfy16la6kqD0MIUs5z5hx6AaKa+PixpPrR289+I0A==

regenerator-runtime@^0.13.4, regenerator-runtime@^0.13.9:
  version "0.13.9"
  resolved "https://registry.npmjs.org/regenerator-runtime/-/regenerator-runtime-0.13.9.tgz"
  integrity sha512-p3VT+cOEgxFsRRA9X4lkI1E+k2/CtnKtU4gcxyaCUreilL/vqI6CdZ3wxVUx3UOUg+gnUOQQcRI7BmSI656MYA==

regenerator-transform@^0.15.0:
  version "0.15.0"
  resolved "https://registry.npmjs.org/regenerator-transform/-/regenerator-transform-0.15.0.tgz"
  integrity sha512-LsrGtPmbYg19bcPHwdtmXwbW+TqNvtY4riE3P83foeHRroMbH6/2ddFBfab3t7kbzc7v7p4wbkIecHImqt0QNg==
  dependencies:
    "@babel/runtime" "^7.8.4"

regex-parser@^2.2.11:
  version "2.2.11"
  resolved "https://registry.npmjs.org/regex-parser/-/regex-parser-2.2.11.tgz"
  integrity sha512-jbD/FT0+9MBU2XAZluI7w2OBs1RBi6p9M83nkoZayQXXU9e8Robt69FcZc7wU4eJD/YFTjn1JdCk3rbMJajz8Q==

regexp.prototype.flags@^1.4.1, regexp.prototype.flags@^1.4.3:
  version "1.4.3"
  resolved "https://registry.npmjs.org/regexp.prototype.flags/-/regexp.prototype.flags-1.4.3.tgz"
  integrity sha512-fjggEOO3slI6Wvgjwflkc4NFRCTZAu5CnNfBd5qOMYhWdn67nJBBu34/TkD++eeFmd8C9r9jfXJ27+nSiRkSUA==
  dependencies:
    call-bind "^1.0.2"
    define-properties "^1.1.3"
    functions-have-names "^1.2.2"

regexpp@^3.0.0, regexpp@^3.1.0, regexpp@^3.2.0:
  version "3.2.0"
  resolved "https://registry.npmjs.org/regexpp/-/regexpp-3.2.0.tgz"
  integrity sha512-pq2bWo9mVD43nbts2wGv17XLiNLya+GklZ8kaDLV2Z08gDCsGpnKn9BFMepvWuHCbyVvY7J5o5+BVvoQbmlJLg==

regexpu-core@^5.0.1:
  version "5.0.1"
  resolved "https://registry.npmjs.org/regexpu-core/-/regexpu-core-5.0.1.tgz"
  integrity sha512-CriEZlrKK9VJw/xQGJpQM5rY88BtuL8DM+AEwvcThHilbxiTAy8vq4iJnd2tqq8wLmjbGZzP7ZcKFjbGkmEFrw==
  dependencies:
    regenerate "^1.4.2"
    regenerate-unicode-properties "^10.0.1"
    regjsgen "^0.6.0"
    regjsparser "^0.8.2"
    unicode-match-property-ecmascript "^2.0.0"
    unicode-match-property-value-ecmascript "^2.0.0"

regjsgen@^0.6.0:
  version "0.6.0"
  resolved "https://registry.npmjs.org/regjsgen/-/regjsgen-0.6.0.tgz"
  integrity sha512-ozE883Uigtqj3bx7OhL1KNbCzGyW2NQZPl6Hs09WTvCuZD5sTI4JY58bkbQWa/Y9hxIsvJ3M8Nbf7j54IqeZbA==

regjsparser@^0.8.2:
  version "0.8.4"
  resolved "https://registry.npmjs.org/regjsparser/-/regjsparser-0.8.4.tgz"
  integrity sha512-J3LABycON/VNEu3abOviqGHuB/LOtOQj8SKmfP9anY5GfAVw/SPjwzSjxGjbZXIxbGfqTHtJw58C2Li/WkStmA==
  dependencies:
    jsesc "~0.5.0"

relateurl@^0.2.7:
  version "0.2.7"
  resolved "https://registry.npmjs.org/relateurl/-/relateurl-0.2.7.tgz"
  integrity sha512-G08Dxvm4iDN3MLM0EsP62EDV9IuhXPR6blNz6Utcp7zyV3tr4HVNINt6MpaRWbxoOHT3Q7YN2P+jaHX8vUbgog==

renderkid@^3.0.0:
  version "3.0.0"
  resolved "https://registry.npmjs.org/renderkid/-/renderkid-3.0.0.tgz"
  integrity sha512-q/7VIQA8lmM1hF+jn+sFSPWGlMkSAeNYcPLmDQx2zzuiDfaLrOmumR8iaUKlenFgh0XRPIUeSPlH3A+AW3Z5pg==
  dependencies:
    css-select "^4.1.3"
    dom-converter "^0.2.0"
    htmlparser2 "^6.1.0"
    lodash "^4.17.21"
    strip-ansi "^6.0.1"

require-directory@^2.1.1:
  version "2.1.1"
  resolved "https://registry.npmjs.org/require-directory/-/require-directory-2.1.1.tgz"
  integrity sha512-fGxEI7+wsG9xrvdjsrlmL22OMTTiHRwAMroiEeMgq8gzoLC/PQr7RsRDSTLUg/bZAZtF+TVIkHc6/4RIKrui+Q==

require-from-string@^2.0.2:
  version "2.0.2"
  resolved "https://registry.npmjs.org/require-from-string/-/require-from-string-2.0.2.tgz"
  integrity sha512-Xf0nWe6RseziFMu+Ap9biiUbmplq6S9/p+7w7YXP/JBHhrUDDUhwa+vANyubuqfZWTveU//DYVGsDG7RKL/vEw==

requires-port@^1.0.0:
  version "1.0.0"
  resolved "https://registry.npmjs.org/requires-port/-/requires-port-1.0.0.tgz"
  integrity sha512-KigOCHcocU3XODJxsu8i/j8T9tzT4adHiecwORRQ0ZZFcp7ahwXuRU1m+yuO90C5ZUyGeGfocHDI14M3L3yDAQ==

resize-observer-polyfill@^1.5.1:
  version "1.5.1"
  resolved "https://registry.npmjs.org/resize-observer-polyfill/-/resize-observer-polyfill-1.5.1.tgz"
  integrity sha512-LwZrotdHOo12nQuZlHEmtuXdqGoOD0OhaxopaNFxWzInpEgaLWoVuAMbTzixuosCx2nEG58ngzW3vxdWoxIgdg==

resolve-cwd@^3.0.0:
  version "3.0.0"
  resolved "https://registry.npmjs.org/resolve-cwd/-/resolve-cwd-3.0.0.tgz"
  integrity sha512-OrZaX2Mb+rJCpH/6CpSqt9xFVpN++x01XnN2ie9g6P5/3xelLAkXWVADpdz1IHD/KFfEXyE6V0U01OQ3UO2rEg==
  dependencies:
    resolve-from "^5.0.0"

resolve-from@^4.0.0:
  version "4.0.0"
  resolved "https://registry.npmjs.org/resolve-from/-/resolve-from-4.0.0.tgz"
  integrity sha512-pb/MYmXstAkysRFx8piNI1tGFNQIFA3vkE3Gq4EuA1dF6gHp/+vgZqsCGJapvy8N3Q+4o7FwvquPJcnZ7RYy4g==

resolve-from@^5.0.0:
  version "5.0.0"
  resolved "https://registry.npmjs.org/resolve-from/-/resolve-from-5.0.0.tgz"
  integrity sha512-qYg9KP24dD5qka9J47d0aVky0N+b4fTU89LN9iDnjB5waksiC49rvMB0PrUJQGoTmH50XPiqOvAjDfaijGxYZw==

resolve-protobuf-schema@^2.1.0:
  version "2.1.0"
  resolved "https://registry.npmjs.org/resolve-protobuf-schema/-/resolve-protobuf-schema-2.1.0.tgz"
  integrity sha512-kI5ffTiZWmJaS/huM8wZfEMer1eRd7oJQhDuxeCLe3t7N7mX3z94CN0xPxBQxFYQTSNz9T0i+v6inKqSdK8xrQ==
  dependencies:
    protocol-buffers-schema "^3.3.1"

resolve-url-loader@^4.0.0:
  version "4.0.0"
  resolved "https://registry.npmjs.org/resolve-url-loader/-/resolve-url-loader-4.0.0.tgz"
  integrity sha512-05VEMczVREcbtT7Bz+C+96eUO5HDNvdthIiMB34t7FcF8ehcu4wC0sSgPUubs3XW2Q3CNLJk/BJrCU9wVRymiA==
  dependencies:
    adjust-sourcemap-loader "^4.0.0"
    convert-source-map "^1.7.0"
    loader-utils "^2.0.0"
    postcss "^7.0.35"
    source-map "0.6.1"

resolve.exports@^1.1.0:
  version "1.1.0"
  resolved "https://registry.npmjs.org/resolve.exports/-/resolve.exports-1.1.0.tgz"
  integrity sha512-J1l+Zxxp4XK3LUDZ9m60LRJF/mAe4z6a4xyabPHk7pvK5t35dACV32iIjJDFeWZFfZlO29w6SZ67knR0tHzJtQ==

resolve@^1.1.7, resolve@^1.10.1, resolve@^1.14.2, resolve@^1.19.0, resolve@^1.20.0, resolve@^1.22.0:
  version "1.22.1"
  resolved "https://registry.npmjs.org/resolve/-/resolve-1.22.1.tgz"
  integrity sha512-nBpuuYuY5jFsli/JIs1oldw6fOQCBioohqWZg/2hiaOybXOft4lonv85uDOKXdf8rhyK159cxU5cDcK/NKk8zw==
  dependencies:
    is-core-module "^2.9.0"
    path-parse "^1.0.7"
    supports-preserve-symlinks-flag "^1.0.0"

resolve@^2.0.0-next.3:
  version "2.0.0-next.4"
  resolved "https://registry.npmjs.org/resolve/-/resolve-2.0.0-next.4.tgz"
  integrity sha512-iMDbmAWtfU+MHpxt/I5iWI7cY6YVEZUQ3MBgPQ++XD1PELuJHIl82xBmObyP2KyQmkNB2dsqF7seoQQiAn5yDQ==
  dependencies:
    is-core-module "^2.9.0"
    path-parse "^1.0.7"
    supports-preserve-symlinks-flag "^1.0.0"

retry@^0.13.1:
  version "0.13.1"
  resolved "https://registry.npmjs.org/retry/-/retry-0.13.1.tgz"
  integrity sha512-XQBQ3I8W1Cge0Seh+6gjj03LbmRFWuoszgK9ooCpwYIrhhoO80pfq4cUkU5DkknwfOfFteRwlZ56PYOGYyFWdg==

reusify@^1.0.4:
  version "1.0.4"
  resolved "https://registry.npmjs.org/reusify/-/reusify-1.0.4.tgz"
  integrity sha512-U9nH88a3fc/ekCF1l0/UP1IosiuIjyTh7hBvXVMHYgVcfGvt897Xguj2UOLDeI5BG2m7/uwyaLVT6fbtCwTyzw==

rimraf@^3.0.0, rimraf@^3.0.2:
  version "3.0.2"
  resolved "https://registry.npmjs.org/rimraf/-/rimraf-3.0.2.tgz"
  integrity sha512-JZkJMZkAGFFPP2YqXZXPbMlMBgsxzE8ILs4lMIX/2o0L9UBw9O/Y3o6wFw/i9YLapcUJWwqbi3kdxIPdC62TIA==
  dependencies:
    glob "^7.1.3"

rollup-plugin-terser@^7.0.0:
  version "7.0.2"
  resolved "https://registry.npmjs.org/rollup-plugin-terser/-/rollup-plugin-terser-7.0.2.tgz"
  integrity sha512-w3iIaU4OxcF52UUXiZNsNeuXIMDvFrr+ZXK6bFZ0Q60qyVfq4uLptoS4bbq3paG3x216eQllFZX7zt6TIImguQ==
  dependencies:
    "@babel/code-frame" "^7.10.4"
    jest-worker "^26.2.1"
    serialize-javascript "^4.0.0"
    terser "^5.0.0"

rollup@^2.43.1:
  version "2.75.7"
  resolved "https://registry.npmjs.org/rollup/-/rollup-2.75.7.tgz"
  integrity sha512-VSE1iy0eaAYNCxEXaleThdFXqZJ42qDBatAwrfnPlENEZ8erQ+0LYX4JXOLPceWfZpV1VtZwZ3dFCuOZiSyFtQ==
  optionalDependencies:
    fsevents "~2.3.2"

run-parallel@^1.1.9:
  version "1.2.0"
  resolved "https://registry.npmjs.org/run-parallel/-/run-parallel-1.2.0.tgz"
  integrity sha512-5l4VyZR86LZ/lDxZTR6jqL8AFE2S0IFLMP26AbjsLVADxHdhB/c0GUsH+y39UfCi3dzz8OlQuPmnaJOMoDHQBA==
  dependencies:
    queue-microtask "^1.2.2"

rw@^1.3.3:
  version "1.3.3"
  resolved "https://registry.npmjs.org/rw/-/rw-1.3.3.tgz"
  integrity sha512-PdhdWy89SiZogBLaw42zdeqtRJ//zFd2PgQavcICDUgJT5oW10QCRKbJ6bg4r0/UY2M6BWd5tkxuGFRvCkgfHQ==

safe-buffer@5.1.2, safe-buffer@~5.1.0, safe-buffer@~5.1.1:
  version "5.1.2"
  resolved "https://registry.npmjs.org/safe-buffer/-/safe-buffer-5.1.2.tgz"
  integrity sha512-Gd2UZBJDkXlY7GbJxfsE8/nvKkUEU1G38c1siN6QP6a9PT9MmHB8GnpscSmMJSoF8LOIrt8ud/wPtojys4G6+g==

safe-buffer@5.2.1, safe-buffer@>=5.1.0, safe-buffer@^5.1.0, safe-buffer@~5.2.0:
  version "5.2.1"
  resolved "https://registry.npmjs.org/safe-buffer/-/safe-buffer-5.2.1.tgz"
  integrity sha512-rp3So07KcdmmKbGvgaNxQSJr7bGVSVk5S9Eq1F+ppbRo70+YeaDxkw5Dd8NPN+GD6bjnYm2VuPuCXmpuYvmCXQ==

"safer-buffer@>= 2.1.2 < 3", "safer-buffer@>= 2.1.2 < 3.0.0":
  version "2.1.2"
  resolved "https://registry.npmjs.org/safer-buffer/-/safer-buffer-2.1.2.tgz"
  integrity sha512-YZo3K82SD7Riyi0E1EQPojLz7kpepnSQI9IyPbHHg1XXXevb5dJI7tpyN2ADxGcQbHG7vcyRHk0cbwqcQriUtg==

sanitize.css@*:
  version "13.0.0"
  resolved "https://registry.npmjs.org/sanitize.css/-/sanitize.css-13.0.0.tgz"
  integrity sha512-ZRwKbh/eQ6w9vmTjkuG0Ioi3HBwPFce0O+v//ve+aOq1oeCy7jMV2qzzAlpsNuqpqCBjjriM1lbtZbF/Q8jVyA==

sass-loader@^12.3.0:
  version "12.6.0"
  resolved "https://registry.npmjs.org/sass-loader/-/sass-loader-12.6.0.tgz"
  integrity sha512-oLTaH0YCtX4cfnJZxKSLAyglED0naiYfNG1iXfU5w1LNZ+ukoA5DtyDIN5zmKVZwYNJP4KRc5Y3hkWga+7tYfA==
  dependencies:
    klona "^2.0.4"
    neo-async "^2.6.2"

sax@^1.2.4, sax@~1.2.4:
  version "1.2.4"
  resolved "https://registry.npmjs.org/sax/-/sax-1.2.4.tgz"
  integrity sha512-NqVDv9TpANUjFm0N8uM5GxL36UgKi9/atZw+x7YFnQ8ckwFGKrl4xX4yWtrey3UJm5nP1kUbnYgLopqWNSRhWw==

saxes@^5.0.1:
  version "5.0.1"
  resolved "https://registry.npmjs.org/saxes/-/saxes-5.0.1.tgz"
  integrity sha512-5LBh1Tls8c9xgGjw3QrMwETmTMVk0oFgvrFSvWx62llR2hcEInrKNZ2GZCCuuy2lvWrdl5jhbpeqc5hRYKFOcw==
  dependencies:
    xmlchars "^2.2.0"

scheduler@^0.23.0:
  version "0.23.0"
  resolved "https://registry.npmjs.org/scheduler/-/scheduler-0.23.0.tgz"
  integrity sha512-CtuThmgHNg7zIZWAXi3AsyIzA3n4xx7aNyjwC2VJldO2LMVDhFK+63xGqq6CsJH4rTAt6/M+N4GhZiDYPx9eUw==
  dependencies:
    loose-envify "^1.1.0"

schema-utils@2.7.0:
  version "2.7.0"
  resolved "https://registry.npmjs.org/schema-utils/-/schema-utils-2.7.0.tgz"
  integrity sha512-0ilKFI6QQF5nxDZLFn2dMjvc4hjg/Wkg7rHd3jK6/A4a1Hl9VFdQWvgB1UMGoU94pad1P/8N7fMcEnLnSiju8A==
  dependencies:
    "@types/json-schema" "^7.0.4"
    ajv "^6.12.2"
    ajv-keywords "^3.4.1"

schema-utils@^2.6.5:
  version "2.7.1"
  resolved "https://registry.npmjs.org/schema-utils/-/schema-utils-2.7.1.tgz"
  integrity sha512-SHiNtMOUGWBQJwzISiVYKu82GiV4QYGePp3odlY1tuKO7gPtphAT5R/py0fA6xtbgLL/RvtJZnU9b8s0F1q0Xg==
  dependencies:
    "@types/json-schema" "^7.0.5"
    ajv "^6.12.4"
    ajv-keywords "^3.5.2"

schema-utils@^3.0.0, schema-utils@^3.1.0, schema-utils@^3.1.1:
  version "3.1.1"
  resolved "https://registry.npmjs.org/schema-utils/-/schema-utils-3.1.1.tgz"
  integrity sha512-Y5PQxS4ITlC+EahLuXaY86TXfR7Dc5lw294alXOq86JAHCihAIZfqv8nNCWvaEJvaC51uN9hbLGeV0cFBdH+Fw==
  dependencies:
    "@types/json-schema" "^7.0.8"
    ajv "^6.12.5"
    ajv-keywords "^3.5.2"

schema-utils@^4.0.0:
  version "4.0.0"
  resolved "https://registry.npmjs.org/schema-utils/-/schema-utils-4.0.0.tgz"
  integrity sha512-1edyXKgh6XnJsJSQ8mKWXnN/BVaIbFMLpouRUrXgVq7WYne5kw3MW7UPhO44uRXQSIpTSXoJbmrR2X0w9kUTyg==
  dependencies:
    "@types/json-schema" "^7.0.9"
    ajv "^8.8.0"
    ajv-formats "^2.1.1"
    ajv-keywords "^5.0.0"

scroll-into-view-if-needed@^2.2.25:
  version "2.2.29"
  resolved "https://registry.npmjs.org/scroll-into-view-if-needed/-/scroll-into-view-if-needed-2.2.29.tgz"
  integrity sha512-hxpAR6AN+Gh53AdAimHM6C8oTN1ppwVZITihix+WqalywBeFcQ6LdQP5ABNl26nX8GTEL7VT+b8lKpdqq65wXg==
  dependencies:
    compute-scroll-into-view "^1.0.17"

seedrandom@^3.0.5:
  version "3.0.5"
  resolved "https://registry.npmjs.org/seedrandom/-/seedrandom-3.0.5.tgz"
  integrity sha512-8OwmbklUNzwezjGInmZ+2clQmExQPvomqjL7LFqOYqtmuxRgQYqOD3mHaU+MvZn5FLUeVxVfQjwLZW/n/JFuqg==

select-hose@^2.0.0:
  version "2.0.0"
  resolved "https://registry.npmjs.org/select-hose/-/select-hose-2.0.0.tgz"
  integrity sha512-mEugaLK+YfkijB4fx0e6kImuJdCIt2LxCRcbEYPqRGCs4F2ogyfZU5IAZRdjCP8JPq2AtdNoC/Dux63d9Kiryg==

selfsigned@^2.0.1:
  version "2.0.1"
  resolved "https://registry.npmjs.org/selfsigned/-/selfsigned-2.0.1.tgz"
  integrity sha512-LmME957M1zOsUhG+67rAjKfiWFox3SBxE/yymatMZsAx+oMrJ0YQ8AToOnyCm7xbeg2ep37IHLxdu0o2MavQOQ==
  dependencies:
    node-forge "^1"

semver@7.0.0:
  version "7.0.0"
  resolved "https://registry.npmjs.org/semver/-/semver-7.0.0.tgz"
  integrity sha512-+GB6zVA9LWh6zovYQLALHwv5rb2PHGlJi3lfiqIHxR0uuwCgefcOJc59v9fv1w8GbStwxuuqqAjI9NMAOOgq1A==

semver@^5.6.0:
  version "5.7.1"
  resolved "https://registry.npmjs.org/semver/-/semver-5.7.1.tgz"
  integrity sha512-sauaDf/PZdVgrLTNYHRtpXa1iRiKcaebiKQ1BJdpQlWH2lCvexQdX55snPFyK7QzpudqbCI0qXFfOasHdyNDGQ==

semver@^6.0.0, semver@^6.1.0, semver@^6.1.1, semver@^6.1.2, semver@^6.3.0:
  version "6.3.0"
  resolved "https://registry.npmjs.org/semver/-/semver-6.3.0.tgz"
  integrity sha512-b39TBaTSfV6yBrapU89p5fKekE2m/NwnDocOVruQFS1/veMgdzuPcnOM34M6CwxW8jH/lxEa5rBoDeUwu5HHTw==

semver@^7.2.1, semver@^7.3.2, semver@^7.3.5, semver@^7.3.7:
  version "7.3.7"
  resolved "https://registry.npmjs.org/semver/-/semver-7.3.7.tgz"
  integrity sha512-QlYTucUYOews+WeEujDoEGziz4K6c47V/Bd+LjSSYcA94p+DmINdf7ncaUinThfvZyu13lN9OY1XDxt8C0Tw0g==
  dependencies:
    lru-cache "^6.0.0"

send@0.18.0:
  version "0.18.0"
  resolved "https://registry.npmjs.org/send/-/send-0.18.0.tgz"
  integrity sha512-qqWzuOjSFOuqPjFe4NOsMLafToQQwBSOEpS+FwEt3A2V3vKubTquT3vmLTQpFgMXp8AlFWFuP1qKaJZOtPpVXg==
  dependencies:
    debug "2.6.9"
    depd "2.0.0"
    destroy "1.2.0"
    encodeurl "~1.0.2"
    escape-html "~1.0.3"
    etag "~1.8.1"
    fresh "0.5.2"
    http-errors "2.0.0"
    mime "1.6.0"
    ms "2.1.3"
    on-finished "2.4.1"
    range-parser "~1.2.1"
    statuses "2.0.1"

serialize-javascript@^4.0.0:
  version "4.0.0"
  resolved "https://registry.npmjs.org/serialize-javascript/-/serialize-javascript-4.0.0.tgz"
  integrity sha512-GaNA54380uFefWghODBWEGisLZFj00nS5ACs6yHa9nLqlLpVLO8ChDGeKRjZnV4Nh4n0Qi7nhYZD/9fCPzEqkw==
  dependencies:
    randombytes "^2.1.0"

serialize-javascript@^6.0.0:
  version "6.0.0"
  resolved "https://registry.npmjs.org/serialize-javascript/-/serialize-javascript-6.0.0.tgz"
  integrity sha512-Qr3TosvguFt8ePWqsvRfrKyQXIiW+nGbYpy8XK24NQHE83caxWt+mIymTT19DGFbNWNLfEwsrkSmN64lVWB9ag==
  dependencies:
    randombytes "^2.1.0"

serve-index@^1.9.1:
  version "1.9.1"
  resolved "https://registry.npmjs.org/serve-index/-/serve-index-1.9.1.tgz"
  integrity sha512-pXHfKNP4qujrtteMrSBb0rc8HJ9Ms/GrXwcUtUtD5s4ewDJI8bT3Cz2zTVRMKtri49pLx2e0Ya8ziP5Ya2pZZw==
  dependencies:
    accepts "~1.3.4"
    batch "0.6.1"
    debug "2.6.9"
    escape-html "~1.0.3"
    http-errors "~1.6.2"
    mime-types "~2.1.17"
    parseurl "~1.3.2"

serve-static@1.15.0:
  version "1.15.0"
  resolved "https://registry.npmjs.org/serve-static/-/serve-static-1.15.0.tgz"
  integrity sha512-XGuRDNjXUijsUL0vl6nSD7cwURuzEgglbOaFuZM9g3kwDXOWVTck0jLzjPzGD+TazWbboZYu52/9/XPdUgne9g==
  dependencies:
    encodeurl "~1.0.2"
    escape-html "~1.0.3"
    parseurl "~1.3.3"
    send "0.18.0"

setprototypeof@1.1.0:
  version "1.1.0"
  resolved "https://registry.npmjs.org/setprototypeof/-/setprototypeof-1.1.0.tgz"
  integrity sha512-BvE/TwpZX4FXExxOxZyRGQQv651MSwmWKZGqvmPcRIjDqWub67kTKuIMx43cZZrS/cBBzwBcNDWoFxt2XEFIpQ==

setprototypeof@1.2.0:
  version "1.2.0"
  resolved "https://registry.npmjs.org/setprototypeof/-/setprototypeof-1.2.0.tgz"
  integrity sha512-E5LDX7Wrp85Kil5bhZv46j8jOeboKq5JMmYM3gVGdGH8xFpPWXUMsNrlODCrkoxMEeNi/XZIwuRvY4XNwYMJpw==

shallowequal@^1.1.0:
  version "1.1.0"
  resolved "https://registry.npmjs.org/shallowequal/-/shallowequal-1.1.0.tgz"
  integrity sha512-y0m1JoUZSlPAjXVtPPW70aZWfIL/dSP7AFkRnniLCrK/8MDKog3TySTBmckD+RObVxH0v4Tox67+F14PdED2oQ==

shebang-command@^2.0.0:
  version "2.0.0"
  resolved "https://registry.npmjs.org/shebang-command/-/shebang-command-2.0.0.tgz"
  integrity sha512-kHxr2zZpYtdmrN1qDjrrX/Z1rR1kG8Dx+gkpK1G4eXmvXswmcE1hTWBWYUzlraYw1/yZp6YuDY77YtvbN0dmDA==
  dependencies:
    shebang-regex "^3.0.0"

shebang-regex@^3.0.0:
  version "3.0.0"
  resolved "https://registry.npmjs.org/shebang-regex/-/shebang-regex-3.0.0.tgz"
  integrity sha512-7++dFhtcx3353uBaq8DDR4NuxBetBzC7ZQOhmTQInHEd6bSrXdiEyzCvG07Z44UYdLShWUyXt5M/yhz8ekcb1A==

shell-quote@^1.7.3:
  version "1.7.3"
  resolved "https://registry.npmjs.org/shell-quote/-/shell-quote-1.7.3.tgz"
  integrity sha512-Vpfqwm4EnqGdlsBFNmHhxhElJYrdfcxPThu+ryKS5J8L/fhAwLazFZtq+S+TWZ9ANj2piSQLGj6NQg+lKPmxrw==

side-channel@^1.0.4:
  version "1.0.4"
  resolved "https://registry.npmjs.org/side-channel/-/side-channel-1.0.4.tgz"
  integrity sha512-q5XPytqFEIKHkGdiMIrY10mvLRvnQh42/+GoBlFW3b2LXLE2xxJpZFdm94we0BaoV3RwJyGqg5wS7epxTv0Zvw==
  dependencies:
    call-bind "^1.0.0"
    get-intrinsic "^1.0.2"
    object-inspect "^1.9.0"

signal-exit@^3.0.2, signal-exit@^3.0.3:
  version "3.0.7"
  resolved "https://registry.npmjs.org/signal-exit/-/signal-exit-3.0.7.tgz"
  integrity sha512-wnD2ZE+l+SPC/uoS0vXeE9L1+0wuaMqKlfz9AMUo38JsyLSBWSFcHR1Rri62LZc12vLr1gb3jl7iwQhgwpAbGQ==

sisteransi@^1.0.5:
  version "1.0.5"
  resolved "https://registry.npmjs.org/sisteransi/-/sisteransi-1.0.5.tgz"
  integrity sha512-bLGGlR1QxBcynn2d5YmDX4MGjlZvy2MRBDRNHLJ8VI6l6+9FUiyTFNJ0IveOSP0bcXgVDPRcfGqA0pjaqUpfVg==

slash@^3.0.0:
  version "3.0.0"
  resolved "https://registry.npmjs.org/slash/-/slash-3.0.0.tgz"
  integrity sha512-g9Q1haeby36OSStwb4ntCGGGaKsaVSjQ68fBxoQcutl5fS1vuY18H3wSt3jFyFtrkx+Kz0V1G85A4MyAdDMi2Q==

slash@^4.0.0:
  version "4.0.0"
  resolved "https://registry.npmjs.org/slash/-/slash-4.0.0.tgz"
  integrity sha512-3dOsAHXXUkQTpOYcoAxLIorMTp4gIQr5IW3iVb7A7lFIp0VHhnynm9izx6TssdrIcVIESAlVjtnO2K8bg+Coew==

slice-ansi@^4.0.0:
  version "4.0.0"
  resolved "https://registry.npmjs.org/slice-ansi/-/slice-ansi-4.0.0.tgz"
  integrity sha512-qMCMfhY040cVHT43K9BFygqYbUPFZKHOg7K73mtTWJRb8pyP3fzf4Ixd5SzdEJQ6MRUg/WBnOLxghZtKKurENQ==
  dependencies:
    ansi-styles "^4.0.0"
    astral-regex "^2.0.0"
    is-fullwidth-code-point "^3.0.0"

sockjs@^0.3.24:
  version "0.3.24"
  resolved "https://registry.npmjs.org/sockjs/-/sockjs-0.3.24.tgz"
  integrity sha512-GJgLTZ7vYb/JtPSSZ10hsOYIvEYsjbNU+zPdIHcUaWVNUEPivzxku31865sSSud0Da0W4lEeOPlmw93zLQchuQ==
  dependencies:
    faye-websocket "^0.11.3"
    uuid "^8.3.2"
    websocket-driver "^0.7.4"

sort-asc@^0.1.0:
  version "0.1.0"
  resolved "https://registry.npmjs.org/sort-asc/-/sort-asc-0.1.0.tgz"
  integrity sha512-jBgdDd+rQ+HkZF2/OHCmace5dvpos/aWQpcxuyRs9QUbPRnkEJmYVo81PIGpjIdpOcsnJ4rGjStfDHsbn+UVyw==

sort-desc@^0.1.1:
  version "0.1.1"
  resolved "https://registry.npmjs.org/sort-desc/-/sort-desc-0.1.1.tgz"
  integrity sha512-jfZacW5SKOP97BF5rX5kQfJmRVZP5/adDUTY8fCSPvNcXDVpUEe2pr/iKGlcyZzchRJZrswnp68fgk3qBXgkJw==

sort-object@^0.3.2:
  version "0.3.2"
  resolved "https://registry.npmjs.org/sort-object/-/sort-object-0.3.2.tgz"
  integrity sha512-aAQiEdqFTTdsvUFxXm3umdo04J7MRljoVGbBlkH7BgNsMvVNAJyGj7C/wV1A8wHWAJj/YikeZbfuCKqhggNWGA==
  dependencies:
    sort-asc "^0.1.0"
    sort-desc "^0.1.1"

source-list-map@^2.0.0, source-list-map@^2.0.1:
  version "2.0.1"
  resolved "https://registry.npmjs.org/source-list-map/-/source-list-map-2.0.1.tgz"
  integrity sha512-qnQ7gVMxGNxsiL4lEuJwe/To8UnK7fAnmbGEEH8RpLouuKbeEm0lhbQVFIrNSuB+G7tVrAlVsZgETT5nljf+Iw==

source-map-js@^1.0.1, source-map-js@^1.0.2:
  version "1.0.2"
  resolved "https://registry.npmjs.org/source-map-js/-/source-map-js-1.0.2.tgz"
  integrity sha512-R0XvVJ9WusLiqTCEiGCmICCMplcCkIwwR11mOSD9CR5u+IXYdiseeEuXCVAjS54zqwkLcPNnmU4OeJ6tUrWhDw==

source-map-loader@^3.0.0:
  version "3.0.1"
  resolved "https://registry.npmjs.org/source-map-loader/-/source-map-loader-3.0.1.tgz"
  integrity sha512-Vp1UsfyPvgujKQzi4pyDiTOnE3E4H+yHvkVRN3c/9PJmQS4CQJExvcDvaX/D+RV+xQben9HJ56jMJS3CgUeWyA==
  dependencies:
    abab "^2.0.5"
    iconv-lite "^0.6.3"
    source-map-js "^1.0.1"

source-map-resolve@^0.6.0:
  version "0.6.0"
  resolved "https://registry.npmjs.org/source-map-resolve/-/source-map-resolve-0.6.0.tgz"
  integrity sha512-KXBr9d/fO/bWo97NXsPIAW1bFSBOuCnjbNTBMO7N59hsv5i9yzRDfcYwwt0l04+VqnKC+EwzvJZIP/qkuMgR/w==
  dependencies:
    atob "^2.1.2"
    decode-uri-component "^0.2.0"

source-map-support@^0.5.6, source-map-support@~0.5.20:
  version "0.5.21"
  resolved "https://registry.npmjs.org/source-map-support/-/source-map-support-0.5.21.tgz"
  integrity sha512-uBHU3L3czsIyYXKX88fdrGovxdSCoTGDRZ6SYXtSRxLZUzHg5P/66Ht6uoUlHu9EZod+inXhKo3qQgwXUT/y1w==
  dependencies:
    buffer-from "^1.0.0"
    source-map "^0.6.0"

source-map@0.6.1, source-map@^0.6.0, source-map@^0.6.1, source-map@~0.6.0, source-map@~0.6.1:
  version "0.6.1"
  resolved "https://registry.npmjs.org/source-map/-/source-map-0.6.1.tgz"
  integrity sha512-UjgapumWlbMhkBgzT7Ykc5YXUT46F0iKu8SGXq0bcwP5dz/h0Plj6enJqjz1Zbq2l5WaqYnrVbwWOWMyF3F47g==

source-map@^0.7.3:
  version "0.7.4"
  resolved "https://registry.npmjs.org/source-map/-/source-map-0.7.4.tgz"
  integrity sha512-l3BikUxvPOcn5E74dZiq5BGsTb5yEwhaTSzccU6t4sDOH8NWJCstKO5QT2CvtFoK6F0saL7p9xHAqHOlCPJygA==

source-map@^0.8.0-beta.0:
  version "0.8.0-beta.0"
  resolved "https://registry.npmjs.org/source-map/-/source-map-0.8.0-beta.0.tgz"
  integrity sha512-2ymg6oRBpebeZi9UUNsgQ89bhx01TcTkmNTGnNO88imTmbSgy4nfujrgVEFKWpMTEGA11EDkTt7mqObTPdigIA==
  dependencies:
    whatwg-url "^7.0.0"

sourcemap-codec@^1.4.8:
  version "1.4.8"
  resolved "https://registry.npmjs.org/sourcemap-codec/-/sourcemap-codec-1.4.8.tgz"
  integrity sha512-9NykojV5Uih4lgo5So5dtw+f0JgJX30KCNI8gwhz2J9A15wD0Ml6tjHKwf6fTSa6fAdVBdZeNOs9eJ71qCk8vA==

spdy-transport@^3.0.0:
  version "3.0.0"
  resolved "https://registry.npmjs.org/spdy-transport/-/spdy-transport-3.0.0.tgz"
  integrity sha512-hsLVFE5SjA6TCisWeJXFKniGGOpBgMLmerfO2aCyCU5s7nJ/rpAepqmFifv/GCbSbueEeAJJnmSQ2rKC/g8Fcw==
  dependencies:
    debug "^4.1.0"
    detect-node "^2.0.4"
    hpack.js "^2.1.6"
    obuf "^1.1.2"
    readable-stream "^3.0.6"
    wbuf "^1.7.3"

spdy@^4.0.2:
  version "4.0.2"
  resolved "https://registry.npmjs.org/spdy/-/spdy-4.0.2.tgz"
  integrity sha512-r46gZQZQV+Kl9oItvl1JZZqJKGr+oEkB08A6BzkiR7593/7IbtuncXHd2YoYeTsG4157ZssMu9KYvUHLcjcDoA==
  dependencies:
    debug "^4.1.0"
    handle-thing "^2.0.0"
    http-deceiver "^1.2.7"
    select-hose "^2.0.0"
    spdy-transport "^3.0.0"

sprintf-js@~1.0.2:
  version "1.0.3"
  resolved "https://registry.npmjs.org/sprintf-js/-/sprintf-js-1.0.3.tgz"
  integrity sha512-D9cPgkvLlV3t3IzL0D0YLvGA9Ahk4PcvVwUbN0dSGr1aP0Nrt4AEnTUbuGvquEC0mA64Gqt1fzirlRs5ibXx8g==

stable@^0.1.8:
  version "0.1.8"
  resolved "https://registry.npmjs.org/stable/-/stable-0.1.8.tgz"
  integrity sha512-ji9qxRnOVfcuLDySj9qzhGSEFVobyt1kIOSkj1qZzYLzq7Tos/oUUWvotUPQLlrsidqsK6tBH89Bc9kL5zHA6w==

stack-utils@^2.0.3:
  version "2.0.5"
  resolved "https://registry.npmjs.org/stack-utils/-/stack-utils-2.0.5.tgz"
  integrity sha512-xrQcmYhOsn/1kX+Vraq+7j4oE2j/6BFscZ0etmYg81xuM8Gq0022Pxb8+IqgOFUIaxHs0KaSb7T1+OegiNrNFA==
  dependencies:
    escape-string-regexp "^2.0.0"

stackframe@^1.3.4:
  version "1.3.4"
  resolved "https://registry.npmjs.org/stackframe/-/stackframe-1.3.4.tgz"
  integrity sha512-oeVtt7eWQS+Na6F//S4kJ2K2VbRlS9D43mAlMyVpVWovy9o+jfgH8O9agzANzaiLjclA0oYzUXEM4PurhSUChw==

standard-engine@^14.0.1:
  version "14.0.1"
  resolved "https://registry.npmjs.org/standard-engine/-/standard-engine-14.0.1.tgz"
  integrity sha512-7FEzDwmHDOGva7r9ifOzD3BGdTbA7ujJ50afLVdW/tK14zQEptJjbFuUfn50irqdHDcTbNh0DTIoMPynMCXb0Q==
  dependencies:
    get-stdin "^8.0.0"
    minimist "^1.2.5"
    pkg-conf "^3.1.0"
    xdg-basedir "^4.0.0"

statuses@2.0.1:
  version "2.0.1"
  resolved "https://registry.npmjs.org/statuses/-/statuses-2.0.1.tgz"
  integrity sha512-RwNA9Z/7PrK06rYLIzFMlaF+l73iwpzsqRIFgbMLbTcLD6cOao82TaWefPXQvB2fOC4AjuYSEndS7N/mTCbkdQ==

"statuses@>= 1.4.0 < 2":
  version "1.5.0"
  resolved "https://registry.npmjs.org/statuses/-/statuses-1.5.0.tgz"
  integrity sha512-OpZ3zP+jT1PI7I8nemJX4AKmAX070ZkYPVWV/AaKTJl+tXCTGyVdC1a4SL8RUQYEwk/f34ZX8UTykN68FwrqAA==

string-convert@^0.2.0:
  version "0.2.1"
  resolved "https://registry.npmjs.org/string-convert/-/string-convert-0.2.1.tgz"
  integrity sha512-u/1tdPl4yQnPBjnVrmdLo9gtuLvELKsAoRapekWggdiQNvvvum+jYF329d84NAa660KQw7pB2n36KrIKVoXa3A==

string-length@^4.0.1:
  version "4.0.2"
  resolved "https://registry.npmjs.org/string-length/-/string-length-4.0.2.tgz"
  integrity sha512-+l6rNN5fYHNhZZy41RXsYptCjA2Igmq4EG7kZAYFQI1E1VTXarr6ZPXBg6eq7Y6eK4FEhY6AJlyuFIb/v/S0VQ==
  dependencies:
    char-regex "^1.0.2"
    strip-ansi "^6.0.0"

string-length@^5.0.1:
  version "5.0.1"
  resolved "https://registry.npmjs.org/string-length/-/string-length-5.0.1.tgz"
  integrity sha512-9Ep08KAMUn0OadnVaBuRdE2l615CQ508kr0XMadjClfYpdCyvrbFp6Taebo8yyxokQ4viUd/xPPUA4FGgUa0ow==
  dependencies:
    char-regex "^2.0.0"
    strip-ansi "^7.0.1"

string-natural-compare@^3.0.1:
  version "3.0.1"
  resolved "https://registry.npmjs.org/string-natural-compare/-/string-natural-compare-3.0.1.tgz"
  integrity sha512-n3sPwynL1nwKi3WJ6AIsClwBMa0zTi54fn2oLU6ndfTSIO05xaznjSf15PcBZU6FNWbmN5Q6cxT4V5hGvB4taw==

string-width@^4.1.0, string-width@^4.2.0, string-width@^4.2.3:
  version "4.2.3"
  resolved "https://registry.npmjs.org/string-width/-/string-width-4.2.3.tgz"
  integrity sha512-wKyQRQpjJ0sIp62ErSZdGsjMJWsap5oRNihHhu6G7JVO/9jIB6UyevL+tXuOqrng8j/cxKTWyWUwvSTriiZz/g==
  dependencies:
    emoji-regex "^8.0.0"
    is-fullwidth-code-point "^3.0.0"
    strip-ansi "^6.0.1"

string.prototype.matchall@^4.0.6, string.prototype.matchall@^4.0.7:
  version "4.0.7"
  resolved "https://registry.npmjs.org/string.prototype.matchall/-/string.prototype.matchall-4.0.7.tgz"
  integrity sha512-f48okCX7JiwVi1NXCVWcFnZgADDC/n2vePlQ/KUCNqCikLLilQvwjMO8+BHVKvgzH0JB0J9LEPgxOGT02RoETg==
  dependencies:
    call-bind "^1.0.2"
    define-properties "^1.1.3"
    es-abstract "^1.19.1"
    get-intrinsic "^1.1.1"
    has-symbols "^1.0.3"
    internal-slot "^1.0.3"
    regexp.prototype.flags "^1.4.1"
    side-channel "^1.0.4"

string.prototype.trimend@^1.0.5:
  version "1.0.5"
  resolved "https://registry.npmjs.org/string.prototype.trimend/-/string.prototype.trimend-1.0.5.tgz"
  integrity sha512-I7RGvmjV4pJ7O3kdf+LXFpVfdNOxtCW/2C8f6jNiW4+PQchwxkCDzlk1/7p+Wl4bqFIZeF47qAHXLuHHWKAxog==
  dependencies:
    call-bind "^1.0.2"
    define-properties "^1.1.4"
    es-abstract "^1.19.5"

string.prototype.trimstart@^1.0.5:
  version "1.0.5"
  resolved "https://registry.npmjs.org/string.prototype.trimstart/-/string.prototype.trimstart-1.0.5.tgz"
  integrity sha512-THx16TJCGlsN0o6dl2o6ncWUsdgnLRSA23rRE5pyGBw/mLr3Ej/R2LaqCtgP8VNMGZsvMWnf9ooZPyY2bHvUFg==
  dependencies:
    call-bind "^1.0.2"
    define-properties "^1.1.4"
    es-abstract "^1.19.5"

string_decoder@^1.1.1:
  version "1.3.0"
  resolved "https://registry.npmjs.org/string_decoder/-/string_decoder-1.3.0.tgz"
  integrity sha512-hkRX8U1WjJFd8LsDJ2yQ/wWWxaopEsABU1XfkM8A+j0+85JAGppt16cr1Whg6KIbb4okU6Mql6BOj+uup/wKeA==
  dependencies:
    safe-buffer "~5.2.0"

string_decoder@~1.1.1:
  version "1.1.1"
  resolved "https://registry.npmjs.org/string_decoder/-/string_decoder-1.1.1.tgz"
  integrity sha512-n/ShnvDi6FHbbVfviro+WojiFzv+s8MPMHBczVePfUpDJLwoLT0ht1l4YwBCbi8pJAveEEdnkHyPyTP/mzRfwg==
  dependencies:
    safe-buffer "~5.1.0"

stringify-object@^3.3.0:
  version "3.3.0"
  resolved "https://registry.npmjs.org/stringify-object/-/stringify-object-3.3.0.tgz"
  integrity sha512-rHqiFh1elqCQ9WPLIC8I0Q/g/wj5J1eMkyoiD6eoQApWHP0FtlK7rqnhmabL5VUY9JQCcqwwvlOaSuutekgyrw==
  dependencies:
    get-own-enumerable-property-symbols "^3.0.0"
    is-obj "^1.0.1"
    is-regexp "^1.0.0"

strip-ansi@^6.0.0, strip-ansi@^6.0.1:
  version "6.0.1"
  resolved "https://registry.npmjs.org/strip-ansi/-/strip-ansi-6.0.1.tgz"
  integrity sha512-Y38VPSHcqkFrCpFnQ9vuSXmquuv5oXOKpGeT6aGrr3o3Gc9AlVa6JBfUSOCnbxGGZF+/0ooI7KrPuUSztUdU5A==
  dependencies:
    ansi-regex "^5.0.1"

strip-ansi@^7.0.1:
  version "7.0.1"
  resolved "https://registry.npmjs.org/strip-ansi/-/strip-ansi-7.0.1.tgz"
  integrity sha512-cXNxvT8dFNRVfhVME3JAe98mkXDYN2O1l7jmcwMnOslDeESg1rF/OZMtK0nRAhiari1unG5cD4jG3rapUAkLbw==
  dependencies:
    ansi-regex "^6.0.1"

strip-bom@^3.0.0:
  version "3.0.0"
  resolved "https://registry.npmjs.org/strip-bom/-/strip-bom-3.0.0.tgz"
  integrity sha512-vavAMRXOgBVNF6nyEEmL3DBK19iRpDcoIwW+swQ+CbGiu7lju6t+JklA1MHweoWtadgt4ISVUsXLyDq34ddcwA==

strip-bom@^4.0.0:
  version "4.0.0"
  resolved "https://registry.npmjs.org/strip-bom/-/strip-bom-4.0.0.tgz"
  integrity sha512-3xurFv5tEgii33Zi8Jtp55wEIILR9eh34FAW00PZf+JnSsTmV/ioewSgQl97JHvgjoRGwPShsWm+IdrxB35d0w==

strip-comments@^2.0.1:
  version "2.0.1"
  resolved "https://registry.npmjs.org/strip-comments/-/strip-comments-2.0.1.tgz"
  integrity sha512-ZprKx+bBLXv067WTCALv8SSz5l2+XhpYCsVtSqlMnkAXMWDq+/ekVbl1ghqP9rUHTzv6sm/DwCOiYutU/yp1fw==

strip-final-newline@^2.0.0:
  version "2.0.0"
  resolved "https://registry.npmjs.org/strip-final-newline/-/strip-final-newline-2.0.0.tgz"
  integrity sha512-BrpvfNAE3dcvq7ll3xVumzjKjZQ5tI1sEUIKr3Uoks0XUl45St3FlatVqef9prk4jRDzhW6WZg+3bk93y6pLjA==

strip-indent@^3.0.0:
  version "3.0.0"
  resolved "https://registry.npmjs.org/strip-indent/-/strip-indent-3.0.0.tgz"
  integrity sha512-laJTa3Jb+VQpaC6DseHhF7dXVqHTfJPCRDaEbid/drOhgitgYku/letMUqOXFoWV0zIIUbjpdH2t+tYj4bQMRQ==
  dependencies:
    min-indent "^1.0.0"

strip-json-comments@^3.1.0, strip-json-comments@^3.1.1:
  version "3.1.1"
  resolved "https://registry.npmjs.org/strip-json-comments/-/strip-json-comments-3.1.1.tgz"
  integrity sha512-6fPc+R4ihwqP6N/aIv2f1gMH8lOVtWQHoqC4yK6oSDVVocumAsfCqjkXnqiYMhmMwS/mEHLp7Vehlt3ql6lEig==

strip-outer@^1.0.1:
  version "1.0.1"
  resolved "https://registry.npmjs.org/strip-outer/-/strip-outer-1.0.1.tgz"
  integrity sha512-k55yxKHwaXnpYGsOzg4Vl8+tDrWylxDEpknGjhTiZB8dFRU5rTo9CAzeycivxV3s+zlTKwrs6WxMxR95n26kwg==
  dependencies:
    escape-string-regexp "^1.0.2"

style-loader@^3.3.1:
  version "3.3.1"
  resolved "https://registry.npmjs.org/style-loader/-/style-loader-3.3.1.tgz"
  integrity sha512-GPcQ+LDJbrcxHORTRes6Jy2sfvK2kS6hpSfI/fXhPt+spVzxF6LJ1dHLN9zIGmVaaP044YKaIatFaufENRiDoQ==

stylehacks@^5.1.0:
  version "5.1.0"
  resolved "https://registry.npmjs.org/stylehacks/-/stylehacks-5.1.0.tgz"
  integrity sha512-SzLmvHQTrIWfSgljkQCw2++C9+Ne91d/6Sp92I8c5uHTcy/PgeHamwITIbBW9wnFTY/3ZfSXR9HIL6Ikqmcu6Q==
  dependencies:
    browserslist "^4.16.6"
    postcss-selector-parser "^6.0.4"

supports-color@^5.3.0:
  version "5.5.0"
  resolved "https://registry.npmjs.org/supports-color/-/supports-color-5.5.0.tgz"
  integrity sha512-QjVjwdXIt408MIiAqCX4oUKsgU2EqAGzs2Ppkm4aQYbjm+ZEWEcW4SfFNTr4uMNZma0ey4f5lgLrkB0aX0QMow==
  dependencies:
    has-flag "^3.0.0"

supports-color@^7.0.0, supports-color@^7.1.0:
  version "7.2.0"
  resolved "https://registry.npmjs.org/supports-color/-/supports-color-7.2.0.tgz"
  integrity sha512-qpCAvRl9stuOHveKsn7HncJRvv501qIacKzQlO/+Lwxc9+0q2wLyv4Dfvt80/DPn2pqOBsJdDiogXGR9+OvwRw==
  dependencies:
    has-flag "^4.0.0"

supports-color@^8.0.0:
  version "8.1.1"
  resolved "https://registry.npmjs.org/supports-color/-/supports-color-8.1.1.tgz"
  integrity sha512-MpUEN2OodtUzxvKQl72cUF7RQ5EiHsGvSsVG0ia9c5RbWGL2CI4C7EpPS8UTBIplnlzZiNuV56w+FuNxy3ty2Q==
  dependencies:
    has-flag "^4.0.0"
[truncated: 39,618 more chars]
